# Supplementary material for: Novel insights into water-deficit-responsive mRNAs and lncRNAs during fiber development in Gossypium hirsutum
Source: BMC Plant Biol. 2022 Jan 3;22:6. doi: 10.1186/s12870-021-03382-y (PMC8722198; doi:10.1186/s12870-021-03382-y)
Supplement: Supplementary file 4 — Additional file 4: Table S4. FPKMs of 47,095 mRNAs in cotton fibers under NI and WD. [file 12870_2021_3382_MOESM4_ESM.xlsx]

## Sheet: Sheet1
Gene_id	NI								WD
	0 DPA	5 DPA	10 DPA	15 DPA	20 DPA	25 DPA	30 DPA	35 DPA	0 DPA	5 DPA	10 DPA	15 DPA	20 DPA	25 DPA	30 DPA	35 DPA
Gh_A04G0016	0.60895	0.400122	0.211018	0.171849	0.195394	0.21045	0.429847	0.356596	0.800115	0.373559	0.129682	0.243225	0.147472	0.374962	0.513983	0.320496
Gh_A01G0424	0.77132	0.265547	0.210382	0.071156	0.0937571	0.233864	0.304486	0.256489	0.398278	0.48857	0.244721	0.143786	0.171601	0.523492	0.384353	0.175286
Gh_A10G0914	0.0140719	0	0	0	0.0213768	0.155204	0.235046	0.658637	0.0119402	0	0	0	0	0.203431	0.491495	0.912574
Gh_D01G0428	0.764508	0	0.0318071	0.0378504	0	0.0699055	0.0345611	0.099008	0.641915	0.251119	0	0	0.09057	0.0396719	0.0491644	0.107299
Gh_A05G1942	0	0.104324	0	0	0.50039	0	0	0	0.112508	0.0162671	0	0	0.113212	0	0	0
Gh_D03G0697	0	0	0	0	0	0	0	0	0	0.985662	0	0	0	0	0	0
Gh_D10G0907	0.595652	0.19376	0.190568	0.133112	0.0592885	0.0218492	0	0.0458797	0.224837	0.128387	0.163053	0.214945	0	0.050404	0.0310646	0.0226642
Gh_A05G0806	0.0312257	0.0085317	0	0.0814699	0.564283	0.455587	0.386807	0.214178	0.0390919	0.0447402	0.00962195	0.348091	0.809373	0.554539	0.151876	0.097374
Gh_D05G2086	0.934346	0.176617	0	0.020702	0.0127263	0.0289539	0.095211	0.169602	0.936557	0.104667	0.0184131	0	0.0287469	0.0110049	0.15348	0.0805795
Gh_A03G0596	0.69287	0.75786	0.54311	0.555117	0.678338	0.728514	0.602042	0.572537	0.76765	0.738287	0.565802	0.828407	0.420158	0.704929	0.504761	0.70576
Gh_A05G1918	0	0	0	0	0	0	0	0	0.500855	0	0	0	0	0.251851	0	0
Gh_A05G1509	0	0	0	0	0	0	0.657732	0.17231	0	0	0	0	0	0	0	0.139632
Gh_D12G2638	0	0.0754929	0.245132	0	0.216338	0.128873	0.442344	0	0	0.0399681	0.599179	0.355866	0.30077	0.166693	0	0
Gh_A09G2056	0.156051	0.288739	0.679369	0.118243	0	0	0	0	0	0.337579	0.557591	0.156655	0	0	0	0
Gh_D08G2024	0.555559	0.124444	0.273834	0	0.305725	0.553928	0	0.435024	0.454628	0.647494	0.409757	0	0.159279	0.762596	0.475178	0.434477
Gh_A03G1043	0.992761	0.0327668	0	0	0	0.0152745	0	0	0.688846	0.0803464	0.0314724	0	0	0	0	0
Gh_A11G0072	0.301372	0	0	0	0.403844	0	0.415917	0.224415	0.367304	0.5013	0	0.369845	0	0	0.226134	0.456091
Gh_D06G1720	0.238235	0.30325	0.083704	0.209991	0.609767	0.830036	0.196241	0.21415	0.112863	0.320098	0.11898	0.221415	0.118774	0.603766	0.506062	0.0552425
Gh_A04G0503	0.810449	0.528396	0.390674	0.217388	0.333804	0.270904	0.1838	0.317681	0.92967	0.426089	0.254016	0.195119	0.383234	0.383712	0.201927	0.12071
Gh_A09G0601	0.696623	0.507282	0.297234	0.266721	0.328086	0.280427	0.163889	0.197808	0.665166	0.552475	0.304361	0.382003	0.375516	0.279238	0.155485	0.184764
Gh_A10G1293	0.492349	0.347514	0.740018	0.892641	0.405188	0.0945549	0.0861872	0.0218304	0.241548	0.354858	0.577348	0.704417	0.276703	0.0242886	0.0493169	0.0326852
Gh_D11G0008	0.697627	0.161019	0.0329266	0	0	0.036575	0.0663525	0	0.905603	0.365125	0.0530004	0.0752715	0.0511555	0.0672033	0.0226723	0
Gh_A08G1801	0.311338	0.761152	0.157672	0.384656	0.0203924	0.0124777	0.0558413	0.0355121	0.337552	0.5867	0.453152	0.421787	0.0533635	0	0	0.0252904
Gh_A12G0584	0.515758	0.064931	0.0850194	0.0211707	0.0306028	0.146845	0.118032	0.410804	0.0129036	0.0294857	0	0	0.0293877	0.063008	0.124343	0.13347
Gh_D05G2515	0.280959	0.702039	0.257076	0.0893459	0.309953	0.176689	0.407229	0.142071	0.108974	0.36424	0.634228	0.903941	0.374758	0.242028	0.143501	0.0737904
Gh_D08G1373	0.0447428	0	0.153258	0.562423	0.634915	0.371427	0.0275372	0.042823	0.0159618	0.018382	0.174765	0.535077	0.538352	0.161168	0	0.0199115
Gh_D11G1266	0.406695	0.988247	0.797938	0.296254	0.187943	0.0260691	0	0	0.398436	0.64187	0.761948	0.127794	0.0481235	0	0	0
Gh_D04G0876	0.740109	0.78633	0	0.174955	0.205154	0.500965	0.262324	0.539985	0.743972	0.588211	0.171999	0.116247	0.404643	0.203174	0.240833	0.117711
Gh_A13G0942	0.891287	0.824722	0.0799635	0.107451	0.318527	0.0207417	0.127894	0.156898	0.994372	0.764128	0.101429	0.439989	0.151998	0.080119	0.102565	0.0795885
Gh_A06G1269	0.0924289	0.0370089	0	0.20611	0.778768	0.849145	0.821146	0.252191	0.0132365	0	0.0225901	0.2049	0.737399	0.589222	0.490872	0.314567
Gh_D12G0851	0.699746	0.527276	0	0.0724502	0.0580308	0.0264751	0.12018	0.0511802	0.57207	0.272311	0.0765176	0.0863142	0.136775	0.163862	0.0692065	0.0341595
Gh_D05G0634	0.117355	0.154323	0.665583	0.640906	0.509184	0.345165	0.161307	0.0972322	0.0514922	0.116133	0.644771	0.345833	0.370859	0.198607	0.126947	0.124948
Gh_D06G0813	0.498046	0	0	0	0	0	0.152954	0	0.824848	0.345822	0	0	0	0.247789	0	0.128891
Gh_A04G0573	0	0	0	0	0.260517	0	0	0.33862	0	0	0	0	0.158277	0	0.473923	0.719555
Gh_D05G2814	0.862891	0.787596	0.408093	0.341198	0.236994	0.189648	0.30605	0.167953	0.922066	0.599333	0.282393	0.258671	0.20142	0.294582	0.153871	0.264574
Gh_A03G0422	0.51297	0.317566	0	0.52673	0	0.173614	0.367522	0.156368	0.60783	0.214653	0	0	0.147542	0.12741	0	0.202823
Gh_D12G0973	0.0552655	0	0	0	0.085243	0.59505	0.261956	0.09554	0.388167	0.0544635	0.080546	0.302908	0	0.71057	0.226802	0.408328
Gh_D09G2007	0.680003	0.529512	0.160849	0.237103	0.116968	0.313783	0.294579	0.238654	0.670538	0.172262	0.1666	0.162402	0.154615	0.532137	0.198215	0.31536
Gh_D10G0476	0.362751	0.780818	0.023589	0.0458008	0	0	0	0	0.412697	0.70534	0.0440539	0.119354	0	0.0469947	0	0
Gh_D12G1762	0.486138	0	0.126378	0	0	0.302683	0.149797	0.124358	0.236708	0.590413	0	0	0	0	0	0
Gh_A06G0728	0.951247	0.331617	0.21119	0.140716	0.0797798	0.245031	0.0737775	0.267853	0.782736	0.59183	0.58103	0.226113	0.216216	0.269813	0.0756348	0.13276
Gh_D04G0337	0.623337	0.210369	0.356714	0.78022	0.11955	0.111617	0.139024	0.187493	0.867044	0.296346	0.220136	0.563886	0.26241	0.151653	0.098862	0.14556
Gh_D04G1863	0.689741	0.388524	0.0654725	0.278423	0	0.07146	0.142954	0.066607	0.332014	0.321888	0	0	0.135341	0	0	0
Gh_A06G1978	0.736312	0.22716	0.140966	0.0696055	0.0727435	0.078292	0	0	0.74497	0.547654	0.068885	0.192105	0	0.0776495	0	0
Gh_D06G1045	0.31298	0.650678	0.247635	0	0	0.223221	0.210185	0	0.382565	0.92718	0.258835	0.320889	0.198366	0	0.0709965	0
Gh_D12G0953	0.697109	0.540933	0.17423	0.592779	0.124217	0.162532	0.0645494	0.191067	0.557437	0.732213	0.995894	0.811814	0.290444	0.174238	0.246862	0.293912
Gh_D04G0094	0.8215	0.0666888	0	0	0	0.025123	0.0123342	0.0528778	0.709356	0.197387	0.0517923	0.011344	0	0.0265709	0	0
Gh_A05G3647	0.44605	0.115289	0.109398	0.111306	0.335825	0.529347	0.33795	0.33578	0.629245	0.132474	0.050371	0.23388	0.637259	0.275772	0.764438	0.628748
Gh_D12G2380	0.718973	0.410958	0.173232	0.205665	0.437132	0.394076	0.546517	0.344874	0.84546	0.514355	0.18848	0.274067	0.42003	0.489565	0.408069	0.3516
Gh_D11G2624	0.529627	0.320714	0.099574	0.371864	0	0.103246	0.09451	0.280301	0.548397	0.536684	0.280301	0.596828	0	0.099361	0.620155	0.301127
Gh_A09G2358	0.788453	0.162742	0	0	0.0555475	0.088976	0.0925145	0.140646	0.750959	0.264485	0.04405	0.074028	0.0527835	0.340614	0	0
Gh_A12G0951	0.0889555	0.095085	0.111625	0	0	0.388001	0	0	0.783355	0.30739	0	0.220933	0	0	0	0
Gh_A05G1787	0.556213	0.567115	0.0595471	0.110351	0.116135	0.07921	0.0856194	0.228738	0.840036	0.329635	0.11955	0.0945692	0.169469	0.0961749	0.256269	0.33596
Gh_A04G0920	0	0	0	0	0	0.0328744	0.231599	0.241209	0	0	0	0	0	0.234972	0.371207	0.659922
Gh_A08G0055	0.862064	0.767893	0.686203	0.712352	0.541002	0.507084	0.466249	0.667453	0.828389	0.616432	0.619274	0.634918	0.401794	0.585489	0.575149	0.528166
Gh_A11G1055	0.857454	0.33897	0	0	0	0.13979	0	0	0.858364	0.061254	0.0502085	0	0	0	0	0.063354
Gh_A09G2262	0.711749	0.24602	0.125395	0	0	0.0275968	0	0	0.647917	0.378363	0.0298092	0	0	0	0	0
Gh_A06G0933	0.487369	0.757459	0.201852	0.0683453	0	0	0	0	0.627904	0.839411	0.063307	0.114183	0	0.0152406	0	0
Gh_A03G1177	0	0.50454	0	0	0	0	0	0	0	0	0	0	0	0	0	0
Gh_A10G1096	0.722938	0.50454	0	0	0	0	0	0	0.525003	0	0	0	0	0	0	0
Gh_D11G1766	0	0.909974	0	0	0	0	0	0	0	0	0	0	0	0	0	0.337549
Gh_D05G3154	0.377412	0.50454	0	0	0	0	0	0	0.274575	0	0	0	0	0	0	0
Gh_A11G2952	0	0.50454	0	0	0	0	0	0	0	0	0	0	0	0	0	0
Gh_D13G0279	0	0.50454	0.416421	0	0	0	0	0.372796	0	0	0	0	0	0	0	0
Gh_A09G0801	0	0	0	0	0	0	0	0	0	0	0.50457	0	0	0	0	0
Gh_D13G0969	0	0	0	0	0	0	0	0	0	0	0.50457	0	0	0	0	0
Gh_D02G1718	0.828994	0.1041	0	0	0	0	0.0318768	0.121977	0.721647	0.545828	0.0314294	0	0.064006	0	0	0
Gh_D06G0475	0.118761	0.155846	0.650131	0.162467	0	0.174349	0.160712	0	0.0945525	0.0954985	0.313976	0.145285	0	0	0	0
Gh_D11G1515	0.219605	0	0.504655	0	0	0.174349	0	0.176444	0.090642	0	0.295446	0.145285	0	0.155069	0.200701	0
Gh_A08G1538	0.0627339	0.406176	0.192296	0.615798	0.257359	0.696365	0.301174	0.320998	0.245386	0.247756	0.606672	0.21161	0.245231	0.179357	0.439417	0.255403
Gh_D10G1495	0.288017	0.202544	0.251221	0.049817	0.355066	0.198731	0.312748	0.323549	0.186384	0.34071	0.549116	0.375018	0.161033	0.585029	0.17098	0.210963
Gh_A07G1017	0.341386	0.203004	0	0.23886	0	0.244908	0	0.131899	0.272903	0.654508	0.221671	0.212683	0.209543	0.332959	0	0
Gh_D07G2368	0.0692804	0	0	0	0.222235	0.376736	0.736754	0.588302	0.104617	0.0168176	0.0282072	0.0465625	0.052182	0.120789	0.754296	0.344191
Gh_A06G0890	0.968832	0.197262	0.0205508	0	0.0307132	0.0452697	0	0	0.906119	0.26593	0.0465708	0	0	0	0	0
Gh_D02G0602	0	0	0	0	0	0	0	0.776057	0	0	0	0	0	0	0.560244	0.315786
Gh_A05G0229	0.86882	0.796912	0.884507	0.491718	0.872236	0.489923	0.597836	0.356797	0.621705	0.652103	0.489248	0.442766	0.553079	0.431025	0.306886	0.428199
Gh_D06G0206	0.837492	0.742507	0.154029	0.163802	0.100489	0.224374	0.291733	0	0.677377	0.752962	0.163019	0.120254	0.0349674	0.0556685	0.111894	0
Gh_D03G1361	0.177679	0	0.692957	0.265697	0	0	0	0	0.357151	0.0446259	0.425687	0.183515	0	0	0	0
Gh_A09G0849	0.800989	0.232856	0.943872	0.475733	0.163143	0.0888611	0.12554	0.228351	0.352993	0.288448	0.735305	0.283859	0.107112	0.080362	0.0892148	0.269112
Gh_A03G1647	0.707602	0.419955	0.0841205	0	0	0.123773	0.0453855	0	0.943868	0.313026	0.077902	0	0.103588	0.072337	0.056129	0.0407879
Gh_D10G1785	0.51701	0.252418	0.343088	0.901925	0	0	0	0	0.657162	0.237587	0.0397011	0.1454	0	0	0.0571855	0
Gh_D02G0744	0.592233	0.163468	0	0	0	0.209274	0	0.0772685	0.742039	0.389253	0	0.0604955	0.172637	0.058224	0.178802	0
Gh_D12G1697	0.734655	0.715904	0.142765	0.0716455	0.06886	0	0.0675555	0.203497	0.702609	0.216705	0.130502	0	0.323277	0.147619	0.185301	0
Gh_D09G1429	0.244044	0.299131	0.602916	0.584174	0.823719	0.611055	0.363405	0.3934	0.493623	0.359976	0.429338	0.497725	0.945782	0.753502	0.76515	0.297214
Gh_D10G2061	0.486094	0.463241	0.165732	0.0300341	0.327943	0.347818	0.347507	0.263201	0.805883	0.270328	0.397075	0.221911	0.372075	0.620757	0.227138	0.306246
Gh_A13G2301	0.0561326	0.0311505	0.0387349	0	0	0.0463055	0.50555	0.0975365	0.0490199	0.0271889	0.403358	0.0761405	0	0.0382036	0.475383	0.245688
Gh_Sca004822G08	0.564141	0	0	0	0.0138182	0	0	0.0128495	0.176949	0	0	0	0	0	0	0
Gh_A03G0691	0.199171	0.24465	0.340097	0.187871	0.693688	0.194148	0.49495	0.295965	0.483231	0.23559	0.562935	0.335047	0.170953	0.294166	0.344589	0.504988
Gh_A03G2021	0.943606	0.342462	0.010023	0.0089333	0	0	0.0392713	0.0183102	0.760699	0.321631	0	0	0	0.0499943	0.0130144	0.0137334
Gh_D08G1526	0.544077	0.352636	0.346159	0.250644	0.318323	0.736708	0.619688	0.337464	0.643118	0.339132	0.234789	0.223209	0.249172	0.722643	0.258007	0.339929
Gh_D05G2726	0.729336	0.471686	0.230913	0.21139	0.0662351	0.268505	0.157274	0.144695	0.932929	0.489141	0.264352	0.155232	0.223475	0.226977	0.243021	0.115193
Gh_D11G0524	0.740233	0.055098	0	0.181204	0	0.0661135	0.180839	0.113172	0.209689	0.157124	0.058466	0.164766	0	0.171968	0.160945	0
Gh_A08G2233	0.0429561	0.0701481	0	0.015559	0.0451481	0.47045	0.103477	0.525502	0.0474811	0.0878068	0.0180082	0.0300835	0.0722443	0.671234	0.640518	0.372078
Gh_D05G3411	0.065197	0.0658611	0.266187	0.164376	0.954146	0.208065	0.198833	0.106253	0.0943922	0.120588	0.153995	0.237976	0.400519	0.0862269	0.113953	0.0214286
Gh_D03G1335	0.881349	0.148175	0.0880366	0	0.0536545	0.0610675	0.0328261	0.0438938	0.50035	0.141903	0.08438	0.0129782	0	0.10136	0	0.0300429
Gh_D04G0831	0.702403	0.755582	0.810397	0.532061	0.151175	0.169617	0.139134	0.0869494	0.650401	0.614235	0.606563	0.410057	0.157442	0.165868	0.0735568	0.0826498
Gh_D11G0166	0.417302	0.53349	0.10131	0.331278	0.561284	0.867314	0.533262	0.34944	0.238028	0.699746	0.260932	0.695823	0.466078	0.332406	0.410245	0
Gh_D08G0892	0.232766	0.637301	0.0273707	0	0	0.0301047	0	0	0.10348	0.68604	0.123699	0.081729	0	0.110626	0	0
Gh_D11G2528	0	0	0.247319	0	0	0	0	0	0	0	0.648964	0.245127	0	0.270807	0	0
Gh_A04G0982	0.0311137	0	0	0	0	0.359034	0.524137	0.625833	0.139896	0	0	0	0.0948395	0.303474	0.845909	0.658013
Gh_D05G3360	0.975253	0.383223	0.0426414	0	0.0558647	0.166358	0.0961385	0.120825	0.805769	0.275359	0.162925	0.0206126	0.0846997	0.32119	0	0.0243136
Gh_D04G0389	0	0.0898295	0.0996027	0.0794936	0.104153	0.438184	0.32077	0.194816	0.0291585	0.133957	0.331175	0.663579	0.397501	0.264253	0.282314	0.202881
Gh_A10G1299	0.868032	0.465367	0.276745	0.123299	0.364622	0.612986	0.575984	0.510466	0.950745	0.61703	0.332093	0.278166	0.44175	0.747429	0.466121	0.489419
Gh_A13G1557	0.875192	0.444307	0.231993	0.242924	0.37585	0.354382	0.373	0.407897	0.933312	0.673227	0.368981	0.286327	0.365412	0.513704	0.258761	0.247972
Gh_D05G3728	0.367839	0.0991715	0	0.268853	0.405685	0.705773	0.487436	0.213139	0.306537	0.172988	0	0.537553	0.232186	0.342811	0.26607	0.394468
Gh_A10G0484	0.718677	0.734791	0.407405	0.224342	0.270489	0.410152	0.281863	0.306795	0.967998	0.462504	0.334408	0.185632	0.303178	0.720387	0.30924	0.289139
Gh_Sca012210G01	0	0	0	0.172288	0.23926	0.173614	0.188583	0	0	0	0	0	0	0.507245	0.21996	0.561471
Gh_A03G1194	0.753956	0.527154	0.137044	0.198451	0	0.120784	0.04527	0.0793943	0.374269	0.390007	0.120532	0.0706856	0.025898	0.0185765	0.0814519	0.0486103
Gh_A12G1276	0.590199	0.551573	0.0896775	0.09412	0.050125	0.147429	0.0976195	0.10249	0.33972	0.222211	0.095309	0.0445712	0	0.284311	0.273338	0.0495615
Gh_A07G1346	0.283406	0.788258	0.0630175	0	0.0313922	0.0502135	0	0	0.410148	0.629835	0.0951863	0	0	0.0215204	0.0328566	0
Gh_D09G0706	0.0883827	0.784185	0.332347	0	0.0279574	0	0.0622325	0.06293	0.0939876	0.424125	0.133417	0.0494969	0	0.0313411	0	0
Gh_A11G0970	0.482673	0.7891	0.0268541	0	0	0.0320986	0	0	0.372406	0.887497	0	0.0267298	0	0	0	0
Gh_A06G0406	0.304167	0.221099	0.553988	0.340364	0.804256	0.654249	0.568308	0.407932	0.214741	0.199655	0.459488	0.32374	0.891726	0.462074	0.451304	0.33242
Gh_D10G0394	0.939966	0.337547	0.0335787	0.0683044	0.04409	0.0864729	0.0697003	0.0106923	0.765965	0.534313	0.124759	0.0415579	0.0648258	0.026532	0.0391916	0.00974285
Gh_D10G1156	0.806222	0.664428	0.687366	0.0689364	0.37559	0.230011	0.326995	0.398965	0.409395	0.832433	0.844788	0.146393	0.420797	0.288357	0.578845	0.496297
Gh_D04G0494	0.893595	0.612899	0.417628	0.149706	0	0.0687169	0.0384107	0.0193862	0.604932	0.575406	0.414164	0.0446636	0	0.015833	0.0480447	0.0238114
Gh_A04G0184	0.192957	0.24826	0.129215	0.142913	0.141087	0.139423	0.2848	0.507875	0.821792	0	0	0.384815	0.295052	0.321877	0.180858	0.128891
Gh_D13G1133	0.27064	0.156618	0.352122	0	0.260517	0	0.204323	0.719669	0.333646	0	0	0	0	0	0	0
Gh_A09G0825	0.50801	0.327512	0.384715	0.375578	0	0	0	0	0.738308	0.112357	0	0	0	0	0	0
Gh_D09G0210	0.867294	0.405967	0.228641	0.0339928	0.159258	0.0530189	0.221863	0.163418	0.898068	0.711677	0.1146	0.134215	0.244681	0.0897872	0.140575	0.110959
Gh_D09G0038	0.298501	0.21407	0.0325344	0.817821	0.486628	0.668592	0.536498	0.332948	0.16399	0.209601	0.111932	0.513801	0.315428	0.0730461	0.433215	0.257568
Gh_D07G0243	0.283347	0.462813	0.275138	0.85651	0.218744	0.396357	0.333768	0.209772	0.451354	0.32619	0.548309	0.353599	0.211845	0.390147	0.144405	0.109646
Gh_A09G0369	0.0882605	0.0261226	0.0412445	0.834158	0.127794	0.287265	0.435307	0.639575	0.0842969	0.0595744	0.0234669	0.907717	0.173824	0.256058	0.383281	0.736502
Gh_A08G0995	0.901934	0.852809	0.253427	0.201321	0.169276	0.377768	0.216111	0.215644	1.00818	0.694542	0.28836	0.23593	0.282741	0.471262	0.268991	0.329705
Gh_D12G0998	0.77875	0.444988	0.240704	0	0.385659	0.628519	0.185159	0.161877	0.8123	0.610306	0.25146	0.157563	0.162406	0.291153	0.344645	0.50864
Gh_D04G1352	0.706906	0.75334	0.962525	0.985154	0.0737362	0.0687959	0.123979	0.0698339	0.664108	0.543358	0.723883	0.567453	0.0863843	0.0916787	0.0570027	0.0860412
Gh_A07G1000	0	0	0	0	0	0.508755	0	0	0	0	0.395987	0	0	0	0	0
Gh_A07G1580	0	0	0	0	0	0.508755	0	0	0	0	0.395987	0	0	0.361173	0	0
Gh_A13G0598	0	0	0	0	0	0.508755	0	0	0	0	0	0	0	0	0.932624	0.424427
Gh_D03G0424	0.042005	0.876987	0.0115688	0.011896	0	0.0138259	0	0	0	0.789952	0	0	0	0	0	0
Gh_D08G2234	0.957109	0.0632595	0.111826	0.0384762	0.132905	0.361698	0.256405	0.237694	0.510348	0.0696909	0.107542	0.190656	0.10535	0.169676	0.093645	0.121742
Gh_A06G0294	0.0820962	0.0495751	0.733129	0.1805	0	0.0214034	0.0210741	0	0.0611689	0.0425377	0.822679	0.248086	0.0215123	0	0	0
Gh_D02G1741	0.861069	0.835573	0.465472	0.679974	0.573417	0.473399	0.3588	0.495135	0.855489	0.905263	0.467544	0.642469	0.388787	0.433201	0.376965	0.435142
Gh_D11G2569	0.381299	0.924636	0.121053	0.26613	0	0.144938	0	0.147946	0.383418	0.331669	0.263506	0.359637	0	0	0.156588	0
Gh_A08G2178	0.620352	0.190644	0.155558	0.0647535	0.0813814	0.276541	0.135208	0	0.882528	0.490845	0.177289	0.0611129	0.177265	0.327171	0.0451065	0.10505
Gh_D10G1211	0.551164	0.437034	0.424703	0.405816	0.127372	0.350262	0.50403	0.148983	0.516574	0.268131	0.4689	0.435005	0.502961	0.594116	0.354624	0.28259
Gh_A07G1635	0.86195	0.634763	0.0138648	0	0.0156767	0.105186	0.142675	0.0146009	0.806936	0.986656	0.0722742	0.0750822	0.070447	0.11724	0.0220294	0.0300083
Gh_A02G1732	0.23341	0.308464	0	0	0	0	0.303279	0	0	0	0	0.275305	0	0.50945	0	0
Gh_A07G2045	0.501305	0	0	0	0.102194	0.538437	0.0749575	0	0.43648	0	0.0720965	0.068101	0	0.671524	0	0
Gh_A06G1396	0.863147	0.995028	0.280652	0.0171172	0	0.0381275	0.0208697	0	0.553584	0.911459	0.416266	0.0490872	0	0	0	0
Gh_A10G2175	0.378306	0.50961	0.157253	0	0	0.188571	0	0	0	0.102565	0	0	0	0.249622	0	0
Gh_D02G0416	0.556757	0.108895	0	0	0.0986445	0.216841	0.153323	0.16506	0.166976	0.0456558	0.077626	0	0	0.746146	0.0916495	0.0712205
Gh_D03G1453	0.0507531	0.111956	0	0.0390825	0.124088	0.0593569	0.343843	0.692476	0.0989388	0.165845	0	0.067457	0.127799	0.0445379	0.454757	0.315862
Gh_D01G0335	0.133816	0.119567	0.378131	0.968203	0.466636	0.17759	0.0730221	0.160834	0.121499	0.166897	0.593036	0.778753	0.354718	0.0914497	0.0978497	0.0434929
Gh_A11G2258	0.834758	0.18975	0.0472433	0.105594	0.0265748	0.13447	0.0552247	0.128427	0.56553	0.270238	0	0.0463688	0.0519735	0.185762	0.073683	0.170609
Gh_A06G0369	0.812826	0.634701	0.557333	0.40467	0.352564	0.357727	0.184277	0.450929	0.918767	0.701781	0.589071	0.396912	0.372522	0.500526	0.170995	0.387019
Gh_D05G0032	0.618142	0.399446	0.217905	0.127896	0.0931175	0.274548	0.247036	0.317762	0.990403	0.390176	0.293122	0.232148	0.256047	0.394465	0.179752	0.184513
Gh_D08G0016	0.77758	0.250647	0.0532388	0.0203865	0.151917	0.0977986	0.295187	0.266359	0.786715	0.450477	0.0565382	0.067301	0.0994098	0.156092	0.279401	0.195114
Gh_D06G2000	0	0	0	0.306947	0	0.51017	0	0	0.265376	0.0970885	0	0	0	0	0	0.139632
Gh_A05G1182	0.175092	0.23882	0.808844	0.449839	0.151236	0	0.227251	0.0561515	0.221007	0.193493	0.629369	0.797633	0.195211	0.204238	0.332824	0.102344
Gh_A11G2004	0.0510499	0.85858	0	0	0	0	0	0	0.0463074	0.756274	0	0	0	0	0	0
Gh_D12G0761	0.96827	0.660597	0.136429	0.123219	0.0632676	0.193308	0.164588	0.165721	0.94814	0.860468	0.223461	0.06788	0.143308	0.26723	0.210843	0.235633
Gh_D05G0465	0	0	0.0890075	0	0	0.203178	0	0	0	0	0.196126	0	0	0.510395	0.129513	0
Gh_A12G0342	0	0.149014	0	0	0	0	0	0.089347	0	0	0	0	0	0.669214	0.627834	0.186068
Gh_A01G0143	0.852141	0.463545	0.0747419	0.117343	0.048232	0.137294	0.144725	0.06854	0.90433	0.484668	0.0917281	0.0424986	0.077006	0.131924	0.0189175	0.11323
Gh_D12G1705	0.0816802	0.490804	0.0229189	0.0264424	0.0401297	0.053392	0.0510225	0.0321673	0.0913759	1.00348	0.19147	0.0375649	0.060315	0.277809	0.239828	0.0209537
Gh_D07G0212	0.64387	0.728442	0.0962992	0.106767	0.13656	0.113074	0.0666163	0.157742	0.602549	0.508911	0.15802	0.0967848	0.226276	0.0680251	0.0287728	0.110523
Gh_D07G0819	0.133008	0.398718	0.07345	0.132789	0.412133	0.732161	0.276824	0.497777	0.173436	0.397474	0.184271	0.180691	0.140276	0.978596	0.719829	0.93956
Gh_D01G1299	0.424994	0.421876	0.322538	0	0.186492	0.0748455	0.076706	0.0780985	0.989448	0.266378	0.286292	0.30972	0	0.117569	0	0
Gh_A07G0818	0.291087	0.0345432	0.0493446	0.134637	0.798372	0.443701	0.517589	0.827798	0.0542455	0.0916758	0.050581	0.169323	0.318716	0.13625	0.252987	0.366435
Gh_D13G0877	0.53605	0.13407	0	0	0.106912	0.331997	0.17257	0.402952	0.157762	0.0503695	0.123043	0.0347519	0.101682	0.603897	0.257943	0.160218
Gh_D09G0395	0.669065	0.375371	0	0.10854	0	0.478237	0.10963	0.1994	0.694964	0.483997	0.103432	0.197571	0	0.313126	0	0
Gh_D05G3587	0.946595	0.714943	0.230501	0.118459	0.477625	0.416534	0.425469	0.533126	0.805458	0.608322	0.289006	0.21158	0.352662	0.751189	0.515224	0.415689
Gh_D04G0091	0.79642	0.838702	0.710619	0.707155	0.327752	0.388287	0.297668	0.309207	0.649153	0.78219	0.873519	0.572328	0.258564	0.396988	0.26063	0.371496
Gh_D11G1025	0.886483	0.189022	0	0	0	0	0	0.0211643	0.701858	0.205368	0.0217941	0.0201743	0	0.0257232	0	0
Gh_D13G2500	0.904622	0.150288	0	0	0.0221099	0.0216239	0	0	0.741658	0.127075	0.0422483	0.0195489	0.021728	0.161366	0.0307501	0.0224359
Gh_A05G2420	0.914167	0.334732	0.0653014	0	0	0	0.0278934	0	0.664065	0.394304	0.0493656	0.0333728	0.022093	0.00904025	0	0
Gh_A05G2815	0.883271	0.299155	0.154693	0.139071	0	0.0586595	0.0307193	0.0511415	0.695828	0.384892	0.187227	0.0488578	0	0	0.071795	0.027862
Gh_A08G2128	0.494713	0.621943	0.634074	0.670863	0.664768	0.436078	0.512972	0.435629	0.364736	0.484814	0.659289	0.856949	0.361483	0.481958	0.494316	0.340333
Gh_A13G2254	0.10452	0.054247	0.0862469	0.541123	0.210775	0.185202	0.146405	0.0315993	0.0503791	0.0803213	0.135714	1.0013	0.268742	0.222432	0.108339	0.015777
Gh_D08G2454	0	0	0	0	0	0	0	0	0	0	0	0	0.512195	0	0	0
Gh_D03G0821	0.873371	0.412419	0.0936956	0.0876915	0.122541	0.419462	0.209741	0.434732	0.961993	0.525506	0.302115	0.0356822	0.106848	0.486368	0.244947	0.118954
Gh_D11G0327	0	0	0	0	0	0	0	0	0	0	0	0	0	0	0	0.51222
Gh_A11G2611	0.469834	0.232077	0	0	0.078383	0	0	0	0.925816	0.20629	0.031171	0	0.0749975	0	0.0382905	0
Gh_A02G0635	0.931485	0.556493	0.889156	0.716091	0.53327	0.719283	0.456286	0.583151	0.827341	0.632402	0.542185	0.822232	0.481179	0.349664	0.602523	0.471267
Gh_A03G0318	0.936089	0.162478	0	0	0	0.146167	0.053443	0	0.707448	0.277948	0.0458867	0.0428873	0	0	0	0
Gh_D09G0500	0.351418	0.225953	0.118553	0	0	0.654462	0.41255	0.435024	0.830094	0	0.273172	0.352158	0.774381	0.461838	0.32138	0.359026
Gh_D10G1890	0.886356	0.666388	0.163997	0.0147767	0.15993	0.222987	0.171696	0.397381	0.797659	0.785294	0.208571	0.0599462	0.076137	0.355533	0.184722	0.140724
Gh_D05G2236	0	0.056525	0.226911	0.529235	0.178375	0.463579	0.485218	0.721711	0	0	0	0.404919	0.451599	0.549817	0.582645	0.29438
Gh_A05G3210	0.380108	0.789108	0.0965	0.066993	0	0.0737961	0	0	0.344851	0.898413	0	0.440704	0	0	0.0931385	0
Gh_D05G2202	0.126899	0.782123	0.087639	0	0	0	0	0	0.0562085	0.665742	0	0	0	0	0	0.121701
Gh_A09G0045	0.947589	0.387932	0.241934	0.255497	0.620847	0.467805	0.334028	0.435624	0.829411	0.717651	0.415024	0.394814	0.381931	0.402914	0.294097	0.454005
Gh_A11G1553	0.216066	0.595917	0.0159445	0	0.119592	0.0908464	0.273161	0.370551	0.27112	0.808459	0.190916	0.0789279	0.159755	0.284667	0.0988445	0.0797962
Gh_D05G2489	0.992622	0.366691	0	0	0	0	0.0184803	0	0.836916	0.24624	0.117983	0	0.0378817	0	0	0
Gh_A05G0522	0.14494	0.37542	0.904761	0.922786	0.710997	0.494278	0.626383	0.494964	0.165239	0.288037	0.563237	0.639167	0.625541	0.363216	0.354297	0.302216
Gh_D04G1724	0	0	0	0	0	0	0	0	0	0.51343	0	0	0	0	0	0
Gh_D05G2493	0.345526	0.50454	0	0	0	0	0	0	0.274575	0.759728	0.395987	0	0	0.361173	0	0
Gh_D07G0462	0	0.173474	0	0	0	0	0	0	0	0	0	0	0	0	0.745623	0.467697
Gh_Sca004879G01	0.324568	0	0	0	0	0.232076	0	0	0	0	0	0.195041	0.17067	0	0.513465	0
Gh_D05G1401	0	0	0	0	0	0	0	0	0	0	0	0	0	0	0	0.513485
Gh_D05G1579	0.455665	0.702408	0.367847	0.319087	0.06344	0.311349	0.372624	0.058229	0.611838	0.7986	0.374613	0.112144	0.1788	0.338899	0.0797695	0.144923
Gh_D10G0136	0.100255	0.0302379	0.0255818	0.0286609	0.124877	0.99714	0.207614	0.414049	0.0483617	0.0463791	0.0428922	0.113892	0.159691	0.910728	0.755789	0.344677
Gh_A12G1539	0.774084	0.296659	0.160469	0.258275	0	0.0873175	0	0.0994595	0.916064	0.222945	0.093593	0	0	0.072788	0	0
Gh_A01G1895	0.863301	0.384659	0.0629259	0.0125647	0.192684	0.307686	0.365758	0.676372	0.683994	0.458939	0.170826	0.0958075	0.336502	0.833328	0.417741	0.289231
Gh_D04G1363	0.085926	0	0	0	0	0	0	0.54145	0	0	0.119372	0.115137	0	0.710946	0	0.154732
Gh_D12G0080	0.724444	0.399183	0.55523	0.362883	0.230818	0.489858	0.379505	0.42686	0.80051	0.277751	0.320662	0.41422	0.266792	0.365231	0.298322	0.330666
Gh_D08G0182	0.178694	0.270046	0.121187	0.864802	0.405685	0.066199	0	0.0618175	0	0.127091	0.127805	0.894622	0.0845575	0.0571355	0.259728	0
Gh_A09G0530	0.719896	0.534365	0.486078	0.309272	0.283648	0.319844	0.259111	0.352822	0.994973	0.603301	0.579773	0.346635	0.343739	0.286895	0.25548	0.22647
Gh_A11G2140	0.362627	0.193828	0	0	0	0.51384	0.244728	0	0.412261	0	0	0.216588	0	0.525475	0	0
Gh_A05G3451	0.625656	0.297721	0.224951	0.304511	0.0448906	0.0919288	0.130866	0.426972	0.405357	0.343174	0.597625	0.352458	0.11352	0.0394364	0	0.267596
Gh_D06G1933	0.83195	0.19439	0.293268	0	0.380285	0.631482	0.733151	0.110068	0.882779	0.529665	0.120092	0.318264	0.207158	0.451353	0.562208	0.392136
Gh_D11G3067	0	1.02325	0	0	0	0	0	0	0	0.81859	0	0	0	0	0	0
Gh_D11G0990	0.883374	0.515162	0.0769853	0.0414917	0.180361	0.235121	0.201102	0.0623078	0.957518	0.681126	0.201774	0.0358265	0.0677659	0.219106	0.112865	0.0287702
Gh_A13G2226	0.171727	0.281104	0.372827	0.0702045	0.540524	0.204852	0.198315	0.123635	0.269	0.172988	0.675268	0.35512	0.295258	0.731348	0.175266	0.218989
Gh_A13G0543	0.636947	0.533645	0.875012	0	0.0713305	0.129543	0.0786645	0.110678	0.562812	0.574981	0.595321	0.0445744	0	0.0495259	0.171737	0.0822148
Gh_D12G1431	0.250572	0.0469642	0.0575305	0.06086	0.51443	0.377352	0.47898	0.071919	0.290502	0.082258	0	0.112299	0.200757	0.327501	0.247525	0.083712
Gh_A12G1308	0.931802	0.193981	0	0	0.051322	0.210452	0.106803	0.0472554	0.985947	0.164231	0.102979	0.182587	0.195383	0.312337	0.065267	0.0680845
Gh_A07G0168	0.0630541	0.302327	0.593433	0.514598	0.063674	0.0521238	0.108361	0.0645769	0.0213894	0.279724	0.91889	0.422411	0.11637	0.103135	0.0179265	0.078638
Gh_A13G0832	0.574274	0.137517	0	0.182495	0	0	0.100078	0	0.678465	0.462044	0.096231	0	0	0.319238	0	0
Gh_D05G0999	0.0253578	0.278227	0.690607	1.02894	0.146876	0	0	0	0.0112121	0.103622	0.509564	0.699076	0.0453252	0	0	0
Gh_D05G0078	0.811462	0.879707	0.672524	0.658065	0.425782	0.39765	0.401894	0.402225	0.814669	0.620404	0.638167	0.611141	0.423465	0.448573	0.44936	0.724712
Gh_A10G0620	0.606112	0.547902	0.376061	0.105669	0.118491	0.189684	0.208144	0.172223	0.80812	0.579189	0.401875	0.19936	0.0679823	0.253589	0.142401	0.0288613
Gh_Sca005979G01	0.359781	0.461761	0.123101	0.0640395	0.218378	0.954748	0.25387	0.294475	0.232785	0.528461	0.208331	0.423948	0.0876945	0.431044	0.738095	0.150737
Gh_D09G1717	0.955641	0.486197	0.0927176	0.138811	0.146172	0.252119	0.384402	0.117861	0.912639	0.55354	0.207184	0.119892	0.134679	0.424113	0.279867	0.122671
Gh_D11G1863	0.585897	0.132529	0.163988	0.130141	0.132977	0.137615	0	0.0499069	0.0466696	0.0854011	0.0993247	0.23444	0.0971402	0.130332	0.0233454	0
Gh_A11G0632	0.206271	0.27776	0.520004	0.558971	0.387585	0.424671	0.363129	0.442331	0.268946	0.339918	0.604361	0.836967	0.756151	0.344662	0.662233	0.67697
Gh_D09G1702	0.657708	0.491657	0.742704	0.579575	0.631707	0.55069	0.488243	0.677615	0.805148	0.446163	0.347839	0.645415	0.396765	0.857986	0.61112	0.647267
Gh_D13G1541	0.56841	0.13607	0.0739805	0	0	0.08061	0.0900965	0	0	0.050739	0	0.07252	0	0	0	0
Gh_A09G0841	0.841462	0.529338	0.0815565	0	0.164577	0.0218761	0.0229952	0	0.518776	0.397235	0.098552	0.070727	0.180439	0.0377263	0.0287154	0
Gh_A05G2426	0.674955	0.315142	0.0407524	0.147598	0	0.0811097	0.076892	0	0.780902	0.3298	0	0	0.0502245	0.105387	0	0.0395798
Gh_D08G1703	0.0577694	0.121711	0.269446	0.309003	0.0464495	0.210254	0.77907	0.476907	0.0909421	0.103355	0.224218	0.202983	0.0819909	0.478251	0.870733	0.381176
Gh_D13G2060	0.0205407	0.183597	0.905921	0.37602	0.0757977	0.0331977	0.0363798	0	0.0909675	0.198223	0.672034	0.340928	0.187405	0.186154	0.0214316	0
Gh_A09G0610	0.53912	0	0	0	0	0	0	0	0.149683	0	0	0	0	0	0	0
Gh_D10G0647	0.291879	0.185152	0.159607	0.191951	0.147052	0.196598	0.322686	0.485156	0.113203	0.0518055	0.280137	0.213722	0.03867	0.257497	0.90166	0.672146
Gh_D01G0704	0.0115204	0.260261	0.033682	0.0173731	0.050352	0.0603835	0.0759585	0.0566415	0.074236	0.14645	0.0582978	0.0325255	0.0374451	0.550804	0.0264639	0.0193218
Gh_D04G1234	0.829313	0.600391	0.626318	0.536857	0.45987	0.610868	0.589754	0.535496	0.822734	0.519453	0.721432	0.42252	0.487669	0.639115	0.36105	0.442172
Gh_A05G0486	0.856409	0.556762	0.373701	0.359131	0.208375	0.14905	0.0447646	0.054955	0.781903	0.598038	0.144664	0.243452	0.109899	0.0799371	0.105711	0.0879613
Gh_A07G2221	0.934373	0.75413	0.499773	0.484652	0.294662	0.812713	0.507543	0.378026	0.616133	0.613022	0.310574	0.790795	0.365546	0.487725	0.378673	0.465172
Gh_A09G2416	0.331017	0.696999	0.0698615	0.0414458	0.208588	0.435552	0.0814455	0	0.198433	1.02177	0.236055	0.104245	0.0377707	0.29489	0	0
Gh_A12G2218	0.705483	0.626696	0.0382043	0.0394658	0.0430391	0.152674	0.0207194	0.0798815	0.48128	0.90668	0.257696	0.0749637	0	0.102906	0.05631	0.065547
Gh_D11G1451	0.6887	0.636021	0.0172995	0	0.1237	0.345101	0.3277	0.305737	0.529389	0.934146	0.0161998	0.0434886	0.215612	0.356501	0.752672	0.103643
Gh_A01G0736	0.0710942	0.819869	0.53132	0.631912	0.580337	0.445992	0.392389	0.200016	0.185027	0.551235	0.774649	0.239899	0.120045	0.2124	0.216669	0.125371
Gh_A03G1913	0.236775	0.769712	0	0.10854	0	0	0	0	0.509073	0.54896	0	0	0	0	0	0
Gh_A12G0410	0.636862	0.598262	0.142317	0.162615	0.263634	0.429671	0.195674	0.410422	0.908496	0.870996	0.213144	0.130322	0.199325	0.596889	0.423659	0.317814
Gh_D11G2605	0.146062	0.600997	0	0.111788	0.555304	0.358677	0.349653	0.0997	0.63242	0.207079	0.219235	0.197571	0	0.0873555	0.143812	0.239322
Gh_A09G1440	0.927781	0.371895	0.00974605	0.0300318	0.0401654	0.0331634	0.0105574	0.0226534	0.552121	0.373732	0.0454779	0.0191074	0.0109558	0.0582191	0.0754161	0.0379327
Gh_D03G0724	0	0	0	0	0	0	0	0	0.51684	0	0	0	0	0	0	0
Gh_A03G1581	0.783486	0.368464	0.208536	0.153132	0.32029	0.43416	0.354167	0.236185	1.01718	0.408384	0.355195	0.20449	0.392235	0.423627	0.319016	0.116311
Gh_D11G3334	0.242944	0.542917	0	0.187557	0	0	0	0	0.208154	0.231021	0.51693	0.0811155	0	0	0	0
Gh_A07G0431	0.3187	0.286847	0.13512	0.0504432	0.479058	0.533091	0.685974	0.654365	0.427314	0.368636	0.103335	0.273278	0.285901	0.333878	0.655558	0.267242
Gh_A13G1756	0.919677	0.225986	0.321699	0.0948015	0.0206909	0.064127	0.145713	0.131608	0.844015	0.438045	0.221714	0.146313	0.0935177	0.174759	0.0576125	0.021024
Gh_D01G0659	0.0685715	0	0.087639	0.292677	0.487712	0.304913	0.105945	0.108347	0.112417	0.0616535	0	0.51733	0.503526	0.201403	0.118009	0.335159
Gh_D04G0571	0.814976	0.161754	0	0	0	0	0	0	0.831002	0.178069	0	0	0	0	0	0
Gh_A11G3201	0	0.0632595	0.0323495	0.0769525	0.108896	0.442161	0.317392	0.0743825	0.0203654	0.070331	0.142136	0.160111	0	0.55776	0.0468225	0.218101
Gh_D02G0508	0	0.0525165	0.128	0.857339	0	0	0	0	0	0	0.150128	0.127056	0	0	0.18438	0
Gh_A08G0492	0.846422	0.495142	0.220604	0.0953062	0.367213	0.290146	0.345524	0.284189	0.918902	0.515678	0.288388	0.50421	0.380739	0.2725	0.187594	0.430232
Gh_D06G2025	0.662875	0.495668	0.346793	0.616027	0.385215	0.626077	0.528182	0.903916	0.755324	0.424759	0.363677	0.915512	0.728983	0.736557	0.491321	0.797476
Gh_D06G1032	0.922139	0.199288	0	0.0108518	0.0119268	0.172817	0.116288	0.066578	0.863763	0.397562	0.082308	0.0417519	0.0626841	0.275884	0.081632	0.053269
Gh_D06G1364	1.01796	0.301152	0.0813175	0.308514	0.249522	0.334784	0.0790014	0.249304	0.726814	0.175942	0.275981	0.210115	0.222475	0.470357	0.374548	0.0813545
Gh_D08G1276	0.950002	0.0874238	0.030353	0	0	0	0.0208644	0.0101255	0.83002	0.139772	0.0855127	0	0	0	0	0
Gh_D12G1073	0.26978	0.550374	0.084225	0.245341	0	0.174681	0	0	0.418237	0.768379	0.306234	0	0	0.152859	0.100174	0
Gh_D11G1489	0.626175	0.447736	0.183131	0.057278	0.0918455	0.223745	0.0789948	0.140006	0.860029	0.452834	0.232436	0.138508	0.231179	0.207407	0.156863	0.174907
Gh_A08G0200	0.694252	0.058217	0	0	0.108271	0.086707	0.264941	0.120764	0.343332	0	0	0	0.117407	0.0449263	0.268212	0.326034
Gh_A04G1182	0.588577	0.166114	0.094096	0.112853	0.184843	0.770934	0.267118	0.275074	0.444623	0.759169	0.179574	0.321907	0.331545	0.740114	0.390235	0.0534935
Gh_A12G0513	0.198814	0.577798	0.0147464	0.0838891	0	0.066407	0.103647	0.0960203	0.250418	0.959696	0.0318162	0.115695	0.0541447	0.102613	0	0.0630258
Gh_A03G2101	0.484411	0.339279	0.307022	0.216085	0.112527	0.0955372	0.0684205	0.0915584	0.810967	0.315044	0.221222	0.161978	0.0989676	0.241401	0.204684	0.0619205
Gh_D09G0226	0.728088	0.117489	0.0123202	0.0298696	0.138717	0.151778	0.211161	0.114404	0.550669	0.185971	0.056031	0.0237662	0.0987241	0.335554	0.185562	0.100629
Gh_D06G1492	0.828994	0.340924	0.176081	0	0	0	0	0	0.480961	0.965564	0.282865	0.058411	0.0418545	0	0	0
Gh_D05G0744	0.32071	0.295285	0	0	0	0	0	0	0.698064	0.186217	0	0	0	0.226511	0	0
Gh_A08G0248	0.379157	0.528234	0.818897	0.990572	0.267323	0.214077	0.167995	0.09804	0.293384	0.431689	0.917736	0.614575	0.321477	0.16537	0.268502	0.101735
Gh_D08G1629	0.757238	0.770812	0.0376817	0.151292	0.132292	0.116415	0.100899	0.115415	0.746314	0.917987	0.236123	0.180398	0.0255778	0.222169	0.0520191	0.234603
Gh_A12G0173	0.107939	0.0384295	0.109398	0.055653	0	0.217442	0.0516775	0	0.0301023	0.100348	0.106346	0.611189	0	0.425498	0.269225	0.104552
Gh_A07G1861	0.247952	0.0476616	0.00886985	0.0345572	0.0345642	0.0906408	0.204377	0.584509	0.271415	0.0558854	0.0267568	0.023031	0.0570506	0.100483	0.298732	0.908519
Gh_D13G1109	0	0	0	0	0	0	0	0	0	0	0	0	0	0.909311	0.204815	0
Gh_D01G1483	0.665908	0.644467	0.76868	0.329742	0.240369	0.160805	0.137196	0.188051	0.526402	0.590488	0.83598	0.275111	0.113209	0.106749	0.117315	0.0969749
Gh_A13G0448	0.65659	0.333645	0.100034	0.079658	0.143223	0.538773	0.40122	0.243316	0.706141	0.285417	0.185811	0.397316	0.221296	0.517895	0.280962	0.536799
Gh_D01G0944	0.534467	0.181811	0.0431392	0	0.0482496	0.502903	0.194289	0.0444625	0.953426	0.182929	0.0509585	0	0	0.190086	0	0.0955785
Gh_A12G0702	0.751667	0.443554	0.0537355	0.077659	0	0	0	0	1.02269	0.27012	0.0296795	0	0	0	0	0
Gh_A11G0843	0.355131	0	0	0	0	0	0	0	0.51953	0	0	0	0	0	0	0
Gh_A09G2116	0.325346	0	0	0	0	0.419216	0	0.455249	0.51953	0.244413	0	0	0	0	0.473866	0
Gh_A02G1319	0.539137	0.732279	0.413453	0.695072	0.567952	0.697299	0.2293	0.191343	0.435986	0.631022	0.76856	0.59313	0.423292	0.346527	0.274725	0.341059
Gh_D09G0336	0.51983	0	0	0	0	0	0	0	0	0	0	0	0	0	0	0
Gh_D06G0991	0.51983	0	0	0	0	0	0	0	0.358596	0	0	0	0	0	0	0
Gh_D02G1103	0.680569	0.505412	0.134835	0.21455	0.291106	0.314877	0.351373	0.294585	0.713882	1.02694	0.30468	0.115449	0.417219	0.480665	0.111886	0.203835
Gh_A11G0111	0.966481	0.720369	0.263732	0.272253	0.374595	0.344398	0.317713	0.163394	0.943187	0.730229	0.261452	0.349068	0.172581	0.180316	0.180648	0.306534
Gh_A12G1084	0.0381439	0.272748	0.169246	0.838061	0.165891	0.214722	0.099112	0.3554	0.0168989	0.058488	0.237985	0.369437	0.060016	0.449761	0.168172	0.0829078
Gh_D03G0714	0.952239	0.289038	0.0994976	0.280759	0.0179704	0	0.0086087	0.0101265	0.78493	0.213032	0.134468	0.14763	0.0319821	0	0.0118999	0.0184627
Gh_A12G2325	0.492713	0.232691	0.881709	0.375962	0.0677361	0.0878026	0.204937	0.313091	0.511721	0.130465	0.764377	0.188403	0.0330607	0.311738	0.338026	0.278643
Gh_A08G0759	0.5204	0.147643	0	0	0.301833	0	0	0	0.352568	0	0	0.136937	0.129887	0.113255	0	0
Gh_A01G0776	0.299561	0.947407	0	0	0	0	0	0.184455	0.492285	0.123711	0	0	0	0.291155	0	0
Gh_D11G3089	0.964303	0.496092	0.067762	0.0164092	0	0.174419	0.0440653	0	0.537349	0.61695	0.139379	0	0.0346898	0.0456191	0	0.0156184
Gh_A09G1943	0.894034	0.642883	0.379729	0.387809	0.398971	0.401635	0.193699	0.184418	0.913091	0.674801	0.363887	0.365513	0.37604	0.333193	0.152219	0.0862004
Gh_A09G1498	0.262657	0.425219	0.895435	0	0	0	0	0	0.369359	0.37012	0.536958	0.0315462	0	0.097537	0	0
Gh_D06G1853	0.772517	0.671775	0.540403	0.302405	0.363936	0.306152	0.386257	0.186461	0.590315	0.712643	0.381914	0.36026	0.362455	0.369579	0.386896	0.303181
Gh_A09G1222	0.774283	0	0.086312	0.097715	0.223679	0.506804	0.49236	0.734144	0.818862	0.356432	0.190389	0.170428	0.086616	0.198721	0.475179	0.421225
Gh_D12G2106	0.633756	0.771715	0.300229	0.52074	0	0	0	0	0.158321	0.167595	0.252896	0.255238	0	0	0	0.229264
Gh_Sca025083G01	0.446144	0.238562	0.257651	0.825719	0.380211	0	0.288803	0	0.509015	0.160536	0.50579	0.255238	0.430605	0.179565	0.329099	0
Gh_A07G1472	0.919169	0.0852103	0.0760351	0.140653	0.0360409	0	0	0	0.562368	0.156654	0.0518025	0.0713691	0.0345303	0	0.035309	0.05481
Gh_D06G1948	0.69152	0.979575	0.0683607	0	0	0.0366736	0.019308	0.110112	0.579323	0.929961	0.102782	0.229272	0.0170967	0.17774	0.0241497	0.0592136
Gh_A08G2171	0.27778	0.203017	0	0.782253	0.351875	0.128133	0.542989	0.407143	0.605322	0.237169	0.2583	0.586726	0.273235	0	0.167583	0.23935
Gh_A13G1413	0.164191	0.0467154	0.227202	0.0627463	0.0503904	0.0323961	0.135203	0.368664	0.144083	0.0405218	0.20146	0.125334	0.0713692	0.0455057	0.129951	0.645277
Gh_A04G0494	0.56941	0	0	0	0	0	0	0	0.131568	0	0	0	0	0	0	0
Gh_D03G0072	0.375484	0.310287	0.220898	0.276217	0.267487	0.173659	0.398677	0.47933	0.876022	0.437279	0.356541	0.253897	0.46894	0.334297	0.533046	0.150809
Gh_A09G1542	0.0234204	0	0.0360451	0.814447	0.210676	0.258742	0.424123	0	0.019753	0	0.074207	0.461276	0.136054	0.227119	0.139069	0
Gh_A06G1300	0.52143	0	0	0	0	0	0	0	0	0	0	0	0	0.160827	0	0
Gh_A13G2324	0.709969	0	0	0	0	0	0	0.209073	0.427186	0.41974	0.248005	0	0	0	0	0
Gh_A04G0820	0.035092	0.0495573	0.099911	0.292244	1.02328	0.169116	0.340977	0.29045	0.06342	0	0.176619	0.389276	0.650626	0.217506	0.15143	0.275587
Gh_D07G0878	0.182875	0.2209	0.231917	0.233737	0.380417	0.232983	0.244057	0.282112	0.160755	0.21177	0.38669	0.376491	0.301821	0.563053	0.424695	0.393161
Gh_A01G1709	0.786317	0.875331	0.215243	0.400112	0.377137	0.334653	0.38247	0.47987	0.979645	0.552163	0.377847	0.414361	0.302252	0.263018	0.476207	0.386102
Gh_D07G1610	0.853057	0.587987	0	0	0	0	0.106885	0	0.680314	0.242425	0.101917	0	0	0.052886	0	0
Gh_A07G0182	0.52157	0.376699	0.320877	0	0	0	0	0	0.814545	0.407946	0	0	0	0	0	0.347471
Gh_D12G0079	0.805548	0.376699	0	0	0	0	0	0	0	0	0	0	0	0	0	0
Gh_D07G2171	0.917702	0.367268	0.378675	0.0830068	0.097205	0.125998	0.169024	0.0934639	0.924902	0.465004	0.193722	0.0972419	0.0592912	0.0704276	0.211103	0.0142525
Gh_A02G0252	0.781084	0.486812	0.211755	0.176923	0.23856	0.353017	0.303799	0.348048	0.71178	0.471904	0.348101	0.12159	0.136294	0.246849	0.0643215	0.087017
Gh_D04G1016	0.0659031	0.0256681	0	0.0137219	0.0801059	0.0465659	0.47874	0.460998	0.0419651	0.0388014	0	0.0128607	0.0149008	0.0930034	0.310542	0.998085
Gh_A08G1669	0.797466	0.256566	0.0565885	0.109148	0.109623	0.166216	0.106946	0	0.650181	0.486369	0.162009	0.0478091	0	0.0473877	0.277909	0
Gh_D09G0613	0.739797	0.919609	0.211052	0.0507183	0.174115	0.287969	0.263028	0.1172	0.576093	0.754028	0.261508	0.0912704	0.0965117	0.127615	0.165123	0.0178269
Gh_D06G1009	0.803304	0.284232	0.0875315	0.0202359	0.0616965	0.250548	0.114049	0.181998	0.455188	0.324883	0.135727	0.0963864	0.0339407	0.302717	0.210785	0.215638
Gh_D03G0428	0.677339	0.592583	0.0403841	0.312088	0.241052	0.370314	0.050107	0.291832	0.255019	0.519561	0.224542	0.835938	0	0.0497151	0.173461	0.0604155
Gh_A03G1961	0.765473	0.681	0.505428	0.964172	0.792042	0.738811	0.440586	0.494487	0.751311	0.775809	0.555707	0.907655	0.462695	0.469133	0.54425	0.523361
Gh_A10G1108	1.04095	0.458314	0.568858	0.0181888	0	0.040485	0	0	0.665898	0.558277	0.479828	0	0.0253437	0	0.0536977	0.0749728
Gh_A07G0912	0	0.1619	0	0	0	0	0	0.522265	0.237246	0	0	0	0	0	0	0
Gh_A09G0718	0.98076	0.625449	0.227342	0.104763	0.0346522	0.0619173	0.0286255	0.0583562	0.897699	0.648961	0.168869	0.128663	0.0295306	0.14722	0.0404619	0
Gh_Sca005053G02	0.898675	0.365742	0.0749545	0	0.11156	0.33461	0	0.455037	0.663625	0.155836	0	0.073494	0	0.175372	0.102559	0.345272
Gh_D05G3739	0.576334	0.0759235	0	0	0	0	0	0.0930945	0.42852	0.104461	0.078502	0	0	0	0	0
Gh_D09G1624	0.239729	0.170137	0.193472	0.905177	0.694136	0.421184	0.214693	0.224603	0.0943849	0.280319	0.345141	0.850641	0.600476	0.345318	0	0.091215
Gh_D01G1756	0	0	0.441366	0	0.466556	0	0	0	0.290789	0.259244	0	0	0	0	0.52275	0
Gh_D06G0083	0	0	0	0	0	0	0	0	0.290789	0	0.417953	0	0	0	0.52275	0
Gh_D10G2138	0.5229	0.0798385	0	0	0.423295	0	0.114321	0.189968	0.303461	0.197297	0	0.281653	0.188293	0.50258	0.401312	0.32744
Gh_A07G1423	0.397007	0.327989	0.428962	0.114795	0.217004	0.763794	0.283685	0.649281	0.888497	0.294754	0.25297	0.214846	0.320661	0.61167	0.791463	0.369074
Gh_D08G1247	0.522088	0.29857	0.0676955	0.198459	0.0874995	0.128349	0.0721125	0	0.707516	0.165251	0.130974	0.0573265	0.18386	0	0	0.127493
Gh_A12G1910	0.942686	0.606178	0.565133	0.431793	0.219897	0.431203	0.38256	0.422843	0.969588	0.581384	0.50063	0.322987	0.377246	0.310916	0.270862	0.367349
Gh_A10G1799	0.571549	0.912705	0	0	0	0.0430878	0	0.0494313	0.545444	0.778697	0.209251	0	0.0843705	0	0	0.0437239
Gh_D05G2763	0.523665	0.459604	0	0.213928	0.304936	0	0	0	0.398236	0.131347	0	0	0.26534	0	0	0
Gh_D12G1423	0.684684	0	0	0	0	0	0	0	0	0	0	0	0	0	0	0
Gh_D04G1254	0.166696	0.553807	0.157634	0	0.0656634	0.119078	0.0440285	0.117775	0.0772329	0.741275	0.35166	0.0692539	0.0640921	0.170177	0.242629	0.100382
Gh_A12G2704	0.764609	0.563748	0.937324	0.690943	0.904359	0.575181	0.660478	0.430097	0.928075	0.517849	0.517579	0.72981	0.857375	0.609494	0.484613	0.283622
Gh_D04G0647	0.592529	0.403516	0.300903	0.312704	0.492339	0.602575	0.503727	0.821264	0.583368	0.465505	0.172727	0.338274	0.667668	0.952955	0.844496	0.579551
Gh_A08G2225	0.524879	0.436177	0.109475	0	0.073935	0	0	0	0.703323	0.502761	0.195838	0	0.0313913	0	0	0
Gh_A09G1940	1.00842	0.3741	0.224507	0.293549	0.131918	0.26859	0.0546915	0.247435	0.920687	0.378559	0.176733	0.24797	0.0636769	0.171942	0.223309	0.191604
Gh_A01G0316	0.42645	0.322584	0.115875	0.0279104	0.0513101	0.242746	0.188957	0.0550578	0.846155	0.378476	0.0269032	0.061259	0.175369	0.260059	0.0960584	0.048278
Gh_D07G2335	0.943141	0.487169	0.400158	0.244719	0.382803	0.371497	0.442385	0.644293	0.979907	0.598923	0.284914	0.308391	0.336037	0.413969	0.354809	0.463027
Gh_D10G2509	0.422668	0.0634845	0	0	0	0	0	0	0.802388	0	0	0	0	0	0	0
Gh_D01G2370	0.377452	0.465963	0.541241	0.0900895	0.124607	0.28242	0.193181	0.207427	0.528621	0.23426	0.914656	0.330752	0.115083	0.301943	0.245098	0.322159
Gh_D11G0962	0.794353	0.621625	0.283359	0.108264	0.0924155	0.252207	0.0911657	0.183939	0.988098	0.515172	0.217154	0.186533	0.0654369	0.340093	0.122884	0.116886
Gh_D02G2229	0.772532	0.719216	0.232484	0.196035	0.356722	0.214246	0.296318	0.170305	0.735392	0.342746	0.261288	0.257503	0.516505	0.224107	0.181186	0.154475
Gh_A12G0640	0.930756	0.670947	0.299476	0.182817	0.356835	0.367893	0.228081	0.206682	0.998239	0.591792	0.250392	0.345407	0.167947	0.235687	0.193982	0.247963
Gh_A01G0057	0.0307436	0	0	0.0677029	0.069926	0.235758	0.324949	0.741045	0.0912255	0.0301941	0	0.101257	0.068627	0.352596	0.626381	0.937291
Gh_D06G1142	0.348515	0.176232	0.17941	0.152227	0.561858	0.252209	0.756546	0.856716	0.322704	0.412901	0	0.126486	0.240824	0.646968	0.333569	0.51771
Gh_A13G0332	0.83456	0.067431	0.221562	0.148504	0	0	0.0819245	0	0.506157	0.283	0.070454	0.266021	0.162217	0.12477	0	0.0719875
Gh_A05G2937	0.256485	0.667714	0	0	0	0.173614	0	0	0	0.324155	0	0	0	0	0	0
Gh_A06G1155	0.762341	0.52395	0.277205	0.183007	0.116559	0.057179	0.064399	0	0.956852	0.407606	0.639603	0.257572	0.220218	0.200431	0	0.0766725
Gh_D11G2385	0.786004	0.553644	0.9847	0.305781	0.472921	0.82692	0.599472	0.377986	0.837654	0.65877	0.856178	0.371999	0.669672	0.560762	0.559138	0.369916
Gh_D09G0101	0.880186	0.672893	0.823287	0.541393	0.71838	0.736907	0.695621	0.501248	0.955807	0.85037	0.616156	0.877664	0.715876	0.938569	0.566466	0.49178
Gh_D10G0004	0.0200365	0.0272569	0.0149525	0.122064	0.487057	0.510099	0.274783	0.254177	0.0305594	0.0100898	0.0150522	0.189054	0.948644	0.330157	0.247092	0.163648
Gh_A03G0603	0.125683	0.0898837	0.0910684	0.0944806	0.38507	0.784735	0.773005	0.922965	0.109271	0.0523317	0.0623495	0.04318	0.478252	0.763129	0.790166	0.464484
Gh_A09G0931	0.400923	0.346835	0.182964	0.101733	0.100921	0.0563347	0.106543	0.0511415	0.927718	0.281504	0.277573	0.145202	0.026957	0.0498936	0.114697	0
Gh_D04G1045	0.195471	0.219847	0.728052	0.382523	0.681207	0.19048	0.605782	0.352163	0.389588	0.119158	0.273709	0.086222	0.295656	0.0783905	0.354027	0.305214
Gh_Sca007014G01	0.074432	0	0.524176	0	0	0	0	0	0	0	0.525945	0.302091	0	0	0.146116	0
Gh_A02G1644	0.277988	0.533657	1.01372	0.786724	0.0671212	0.0437029	0	0	0.20588	0.403727	0.599158	0.707224	0.0637127	0.0080146	0.00926405	0
Gh_D05G1367	0.0915931	0.00830685	0.0211197	0.68359	0.122809	0.0368943	0.22653	0.033289	0.112943	0.0230426	0.0708922	0.85197	0.269406	0.0357574	0.0825915	0.399229
Gh_A12G1429	0.892077	0.377881	0.195234	0.11184	0.427509	0.343915	0.467653	0.198451	0.719469	0.453655	0.089305	0.174804	0.365916	0.281214	0.20675	0.250551
Gh_Sca017270G01	0.71705	0.101509	0.136917	0.260545	0	0	0.41255	0	0.454628	0.0790565	0.394886	0.117283	0.227911	0.30076	0	0.472203
Gh_A11G2866	0.656449	0.875534	0.723982	0.902394	0.492149	0.671867	0.159386	0.45875	0.82795	0.699391	0.768186	0.548626	0.289409	0.290713	0.355756	0.319638
Gh_D05G2847	0.942333	0.595156	0.238275	0.246855	0.308969	0.328441	0.502489	0.295484	0.802716	0.682105	0.350628	0.36846	0.322601	0.453971	0.396143	0.238192
Gh_D12G1984	0	0	0	0	0.142196	0.578039	0.927245	0.548716	0.0149227	0	0	0	0.203524	0.525659	0.945441	0.364644
Gh_A09G0446	0.953438	0.254003	0.156309	0.0399368	0.15348	0.263954	0.266934	0.273301	0.797517	0.437185	0.100187	0.212209	0.104886	0.342228	0.329462	0.116776
Gh_A04G0505	0.334035	0.350122	0.562394	0.735345	0.281538	0.218008	0.257742	0.432418	0.689624	0.778002	0.536053	0.854556	0.795168	0.49395	0.459571	0.689436
Gh_D05G0604	0.0226686	0.136763	0.789632	0.374593	0.268852	0.231522	0.300121	0.0752246	0.0206699	0.259496	0.531656	0.419918	0.0931135	0.326041	0.391457	0.0991505
Gh_A08G1039	0.137884	0.762469	0.860055	0.30597	0.105035	0.0521615	0.160712	0.0589669	0.109866	0.550505	0.523369	0.290629	0.144602	0.0685246	0.120637	0.0137748
Gh_A05G1798	0.0176812	0	0	0	0.0653693	0.255343	0.495783	0.34342	0.0313845	0.0091248	0	0.0368349	0.0777789	0.762389	0.533597	0.134529
Gh_D09G0673	0	0	0	0	0.6199	0.181802	0.300407	0.556449	0	0	0	0.0533725	0.414318	0.232407	0.556674	0.842977
Gh_D09G1638	0.594532	0.339742	0.104846	0.03815	0.281077	0.275659	0.491472	0.347681	0.697286	0.293841	0.294957	0.233008	0.476892	0.637128	0.366931	0.241539
Gh_D10G1265	0.528515	0	0	0	0	0	0	0	0	0	0	0	0	0	0	0
Gh_A05G1811	0.528515	0	0	0	0	0	0	0	0	0	0	0	0	0	0	0
Gh_A04G1217	0.528515	0	0	0	0	0	0	0	0	0	0	0	0	0	0	0
Gh_A13G0632	0.528515	0	0	0	0	0	0	0	0	0	0	0	0	0	0	0
Gh_A04G0270	1.02101	0.557026	0.231852	0.0866035	0.026842	0.330002	0.158883	0.0375718	0.983742	0.398891	0.242366	0.156649	0.111421	0.202655	0.0845475	0.102855
Gh_D05G3714	0.573934	0.186041	0.0680405	0.0704415	0.118826	0.154094	0.159108	0.261954	0.928736	0.34267	0.127072	0.087739	0.13996	0.184214	0.03541	0.206533
Gh_D09G1313	0.551269	0	0.0739805	0	0.274102	0.426651	0	0.0748955	0.372171	0.050739	0.077518	0.073383	0.528765	0.346672	0	0
Gh_A11G1431	0.301175	0.0641536	0.0359117	0.00887875	0.0195505	0.269659	0.199839	0.656176	0.201214	0.0814705	0	0	0.0834799	0.186803	0.266534	0.268155
Gh_D12G2396	0.669772	0.146997	0.0431392	0.146817	0.144749	0.588943	0.388577	0.088925	0.29926	0.155403	0.586143	0.170607	0.367098	0.781802	0.891817	0.224072
Gh_A07G1080	1.00219	0.651066	0.507629	0.769448	0.355374	0.506328	0.423959	0.33381	0.965145	0.788884	0.603217	0.910357	0.353758	0.631741	0.277743	0.519083
Gh_A01G0984	0.127993	0.16533	0.37924	0.0681485	0	0.351046	0.0721125	0.19331	0.11209	0.0419508	0.385911	0.115634	0.122574	0.585274	0.611058	0.191239
Gh_D06G0189	0.822695	0.194826	0	0	0	0	0.0749575	0	0.477411	0.19355	0	0	0	0.081022	0.203962	0
Gh_A07G1142	0.021974	0.289218	0.931013	0.197051	0.0612055	0	0	0	0.0654458	0.204413	0.688597	0.0869897	0.0828665	0.0190318	0	0
Gh_D11G1026	0	0	0	0	0	0	0	0	0	0	0.529165	0	0	0	0	0
Gh_A09G2072	0.643329	0.390579	0.272634	0.195964	0.118878	0.108048	0.141698	0.121264	0.905112	0.416497	0.368119	0.165069	0.103451	0.200205	0.314982	0.21502
Gh_A02G0019	0.536566	0.872206	0.455603	0.450797	0.086761	0.262634	0.475076	0.146305	0.342589	0.611502	0.476874	0.381605	0.166578	0.296227	0	0.0581055
Gh_D01G1854	0.637671	0.469406	0.0248409	0.0777295	0.137269	0.152609	0.116983	0.154327	0.937177	0.713266	0.0745053	0.0852632	0.0475947	0.275292	0.12873	0.273466
Gh_D13G0397	0.785963	0.45601	0.0720615	0.0575905	0.134687	0.216048	0.108295	0.0554511	0.892907	0.584897	0.326128	0.117545	0.280048	0.0792178	0.0351649	0.054586
Gh_D12G0250	0.839149	0.917732	0.510424	0.62765	0.438817	0.491333	0.241093	0.283915	0.773387	0.832825	0.47871	0.731101	0.30793	0.301648	0.354828	0.296503
Gh_A05G1691	0.642959	0.509002	0.475035	0.431178	0.559739	0.668459	0.595098	0.779783	0.679067	0.519611	0.476313	0.481025	0.467984	0.712471	1.0113	0.65494
Gh_D12G2831	0.873463	0.0611935	0	0	0	0	0	0	0.373032	0.153902	0	0	0	0	0	0
Gh_D05G0797	0.856757	0.392325	0.0525445	0.0180756	0.124469	0.268872	0.394973	0.242169	1.04771	0.315012	0.094343	0.0343623	0.170589	0.363756	0.562876	0.174907
Gh_D06G2138	0.669	0.586572	0.184502	0.467668	0.534697	0.293417	0.294945	0.458649	0.879964	0.560826	0.36505	0.402782	0.137943	0.159556	0.647062	0.660072
Gh_D08G0193	0.0327027	0.251867	0.502393	0.654799	0.591397	0.860227	0.522019	0.55985	0.0885548	0.167828	0.313906	0.780955	0.313726	0.238043	0.81415	0.413232
Gh_D01G2059	0.489083	0.254648	0.755323	0.224632	0.104397	0	0	0	0.299111	0.258674	0.573897	0.16441	0.100843	0.056333	0	0.0741679
Gh_D01G1658	0.706471	0.900517	0.893652	0.808919	0.696501	1.01193	0.645375	0.761358	0.65309	0.70278	0.768847	0.78218	0.625241	0.800798	0.837389	0.932206
Gh_A02G0611	0.214766	0	0	0	0	0	0	0	0.530675	0.16658	0	0	0	0	0	0
Gh_D07G2233	0.853642	0.428483	0.144301	0.07222	0.116344	0.158212	0.125808	0.0162497	0.781398	0.882427	0.187522	0.0463537	0.0172785	0.048249	0.0244083	0
Gh_A05G2888	0.308759	0.171129	0.0349308	0.124338	0.052147	0.16363	0.189859	0.108531	0.308642	0.997892	0.111919	0.0347481	0.0755415	0.190909	0	0
Gh_A01G1292	0.562696	0.459295	0.595156	0.367076	0.60955	0.686323	0.758176	0.613517	0.750472	0.40349	0.517223	0.43967	0.818383	0.80509	0.624452	0.579621
Gh_D07G1706	0.0311376	0	0	0	0	0.0490053	0.293783	0.59148	0.0362832	0.010546	0	0	0	0.107312	0.241798	0.705099
Gh_A08G1967	0	0.531265	0	0	0	0	0	0	0	0	0	0	0	0	0	0
Gh_D13G1907	0	0.531265	0	0	0	0	0	0	0	0	0	0	0	0	0	0
Gh_A04G1407	0.491866	0.531265	0	0	0	0	0	0	0	0	0	0	0	0	0	0
Gh_Sca129164G01	0.116139	0.134309	0.53143	0.164243	0	0.348279	0	0.297499	0	0.10419	0.155047	0	0	0.122316	0	0.343139
Gh_D11G3070	0.013516	0.217707	0.900085	0.928984	0.726557	0.538891	0.354916	0.413349	0.0312945	0.158533	0.752903	0.73971	0.877483	0.431293	0.344666	0.363492
Gh_A07G0937	0.06408	0	0.0148232	0	0	0	0	0	0.0186622	0	0	0.0143067	0	0.531535	0.0233454	0.0231464
Gh_D03G1769	0	0	0.199536	0	0	0	0	0	0.247061	0.659062	0.198927	0.40355	0	0	0	0
Gh_A12G2192	1.02345	0.455453	0.21816	0.464557	0.203431	0.38632	0.341014	0.308862	0.56255	0.38095	0.330787	0.776593	0.492019	0.559469	0.461016	0.160612
Gh_A12G0336	0.778718	0.460737	0.583781	0.779658	0.908102	0.807797	0.866904	0.824211	0.871234	0.839324	0.601603	0.892546	0.707388	0.752043	0.598127	0.381976
Gh_D07G0130	0.797169	0.0971949	0	0.181993	0.240286	0.684803	0.440353	0.311856	0.441578	0.30447	0.366658	0.526824	0.112981	0.6703	0.151143	0.33343
Gh_D05G0263	0.551037	0.425106	0.0602955	0	0	0	0	0	0.986726	0.472575	0.0130266	0.023647	0	0	0.0190508	0.0189198
Gh_D08G0833	0.557042	0.264775	0.430363	0.17043	0.635695	0.900782	0.300121	0.29354	0.412546	0.420269	0.337701	0.255486	0.858403	0.67752	0.62176	0.233325
Gh_D05G3827	0.909721	0.462942	0.127636	0	0.243739	0.204132	0.286508	0.174001	0.616775	0.425191	0.260892	0.175497	0.0969645	0.178894	0.0459422	0
Gh_D02G0865	0.20457	0	0	0	0	0.254428	0.53287	0	0.156665	0.312264	0	0	0.302846	0.570864	0.276016	0.275773
Gh_A02G0778	0.0497397	0	0	0.0373743	0.575084	0.282213	0.640121	0.562563	0	0	0	0.0347519	0.551393	0.666241	0.633151	0.32215
Gh_D07G0700	0	0.401786	0.257763	0	0.122422	0	0.533085	0	0.072025	0.465276	0.114946	0.110466	0	0	0	0
Gh_A10G1715	0.509802	0.54844	0.405029	0.272041	0.363032	0.298014	0.298237	0.323354	1.05186	0.442109	0.374748	0.330199	0.550903	0.397757	0.437957	0.575182
Gh_A05G2545	0.656392	0.175072	0	0	0	0	0.178939	0	0.311159	0.10515	0.163109	0	0.147542	0.296492	0	0.31165
Gh_D09G1435	0.530256	0.223832	0.0447294	0.0501325	0.18464	0.337222	0.560952	0.140953	0.225266	0.169124	0.0483394	0.141978	0.279537	0.320571	1.02838	0.064644
Gh_D03G1327	0.752309	0.447474	0	0	0	0.0291294	0	0	0.80093	0.246679	0.0283988	0	0.0290029	0.0268072	0	0
Gh_A13G2078	0.737328	0.409084	0.257273	0.270383	0.298113	0.512989	0.401164	0.493216	1.03644	0.441825	0.327032	0.187375	0.367251	0.373825	0.280012	0.418651
Gh_D09G1068	0.760687	0.278485	0.0479723	0.0336084	0.0571818	0.158238	0.0300948	0.134993	0.524394	0.33029	0.139595	0.0410602	0.0975445	0.169	0.0437751	0.0479765
Gh_D09G1338	0.830893	0.442273	0.209435	0.399444	0.306167	0.229307	0.18854	0.51063	0.884744	0.506006	0.45279	0.354426	0.403357	0.370596	0.465212	0.417436
Gh_A06G0582	0.195046	0.438759	0.137405	0.104766	0.301034	0.427388	0.445951	0.53339	0.197781	0.35147	0.466121	0.192589	0.128021	0.666187	0.602127	0.322068
Gh_Sca166320G01	0	0	0.731987	0.330213	0	0	0	0	0	0.212945	0	0.349793	0.533395	0.305175	0	0
Gh_A05G2559	0.834114	0.62042	0.601907	0.363473	0.425579	0.443792	0.202934	0.224644	0.970652	0.684364	0.268408	0.37928	0.46339	0.53018	0.257939	0.23139
Gh_D12G1002	1.06317	0.667666	0.210705	0.205873	0.518984	0.624119	0.559697	0.426928	0.968686	0.870007	0.2711	0.341355	0.563813	0.586678	0.371675	0.212767
Gh_A12G2222	0.197492	0.779405	1.01805	0.0474442	0	0	0	0.056762	0.143249	0.544491	1.06176	0.178739	0	0	0.068851	0
Gh_A07G1915	0.0674509	0.0236223	0.238335	0.376505	0.141935	0.0458747	0.126443	0.122182	0.0933402	0.0390108	0.078946	0.882977	0.045221	0.0973386	0.0838595	0.119949
Gh_A01G0553	0.244935	0.266709	0.0797325	0.94748	0.0663841	0	0.0159422	0	0.286641	0.200849	0.189091	0.407465	0.0707705	0.0263991	0	0
Gh_D04G1222	0.533494	0.766181	0.76796	0.725963	0.266182	0.352469	0.118784	0.308246	0.464487	0.493304	0.714062	0.477186	0.421729	0.392168	0.190526	0.271208
Gh_A07G0275	0.88373	0	0	0	0	0	0	0	0.685226	0.166784	0	0	0	0	0	0
Gh_A10G2170	0.374982	0.705168	0.0176781	0.0213203	0.092699	0.162442	0.0958545	0.059431	0.86804	0.241418	0.0190429	0.0869745	0.039255	0.172782	0.0261075	0.0405182
Gh_A11G1640	0.762644	0.319833	0	0	0.05576	0.457684	0.286558	0.341731	1.04122	0.637036	0.111832	0	0.15845	0.386879	0.438995	0.073579
Gh_D04G0555	0.31418	0.846099	0.0316232	0	0.023639	0	0	0	0.248977	0.582387	0.105901	0	0	0	0	0
Gh_D12G2148	0.428123	0.525721	0.234123	0.278755	0.45538	0.655806	0.423714	0.467972	0.763605	0.476649	0.154296	0.314358	0.287305	0.731705	0.247175	0.181485
Gh_A13G1342	0.947956	0.786672	0.95529	0.627008	0.840354	0.668101	0.521707	0.559774	0.837111	0.769049	1.04857	0.623879	0.702249	0.72375	0.441949	0.521501
Gh_D09G1784	0.628678	0.400641	0.143566	0.168301	0.321011	0.271679	0.111243	0.060043	0.816713	0.740553	0.101569	0.095118	0	0.383885	0.281063	0.052688
Gh_A08G2377	0.0813538	0.797594	0.0887385	0.231886	0	0.0431201	0.0137379	0.0322402	0.111666	0.784979	0.18951	0.0880178	0.014185	0	0	0
Gh_Sca107478G01	0.53435	0	0	0.316321	0.154497	0.645812	0	0	0.449728	0	0.162354	0.422168	0	0.115392	0	0
Gh_D06G0272	0.884883	0.810321	0.432876	0.0843755	0	0.0956327	0.0442697	0.106571	0.796739	0.60251	0.688041	0.0800797	0.022558	0.0468326	0.0619543	0.0465927
Gh_A10G0343	0.0509615	0	0.198703	0.816222	0.319365	0.158408	0	0	0.0422344	0.231228	0.3722	0.97849	0.0683825	0.0617545	0	0
Gh_D04G0889	0.541481	0.363151	0.305495	0.95712	0.245791	0.237612	0	0.314942	0.921967	0.4168	0.425929	0.129586	0.0683825	0.40395	0.281968	0.166278
Gh_D13G0674	0.0401654	0.224786	0.452908	0.250447	0.05406	0.249019	0.228303	0.499464	0.0725665	0.208008	0.525479	0.296993	0.202351	0.214624	0.852338	0.178939
Gh_D11G1809	0.865341	0.260775	0.0444742	0.103124	0.241229	0.559592	0.495921	0.576782	0.826513	0.383833	0.249226	0.087291	0.105421	0.402536	0.367379	0.296522
Gh_D04G1501	0.875994	0.613251	0.127961	0.375278	0.253613	0.147727	0.141467	0.150699	0.967449	0.483287	0.322798	0.258161	0.19196	0.302219	0.180856	0.0649035
Gh_D02G1478	0.0820125	0.350639	0.358542	0	0	0	0	0.127291	0.0666785	0.14192	0.654896	0.205022	0	0.0899265	0.273458	0
Gh_D03G0645	0.836216	0.535748	0.75878	0.787078	0.79794	0.530976	0.428305	0.534803	0.819489	0.464566	0.554939	0.423858	0.375887	0.449054	0.49959	0.409264
Gh_A05G3677	0.821975	0.359594	0.196134	0.164803	0.234663	0.335533	0.292943	0.123074	0.792371	0.370459	0.126983	0.434231	0.1049	0.311116	0.166839	0.138208
Gh_D01G0759	0.419332	0	0.499012	0	0	0	0	0	0	0.288801	0.535155	0	0	0	0	0
Gh_A12G1862	0.219278	0.728546	0.209271	0.193555	0.11193	0.282521	0.275819	0.627096	0.110647	0.573662	0.220253	0.0514374	0	0.189889	0.326119	0.26895
Gh_A11G0002	0.783335	0.50065	0.062528	0.412733	0.222176	0.0648525	0.29561	0.178974	0.480671	0.22959	0.057381	0.158679	0.246984	0.117207	0.228721	0
Gh_D01G2329	1.00433	0.642011	0.118089	0.0391363	0.0419688	0.082235	0.0407356	0.094372	0.874875	0.77602	0.199788	0.146364	0.053122	0.074091	0	0.056311
Gh_D02G1625	0.505053	0.48199	0.38435	0.190387	0.0729522	0.0814536	0.0700543	0.0409173	0.909202	0.422882	0.477473	0.202093	0.110859	0.063396	0.0733564	0.0330517
Gh_D12G0746	0.940806	0.479447	0.264265	0.0935276	0.185073	0.2495	0.246154	0.131575	0.76645	0.722934	0.336109	0.259192	0.0947135	0.22025	0.199277	0.21578
Gh_D11G2142	0.600147	0.32124	0.0825605	0.364989	0.0912735	0.089808	0	0	0.262155	0.287331	0.096231	0.245533	0	0	0	0
Gh_A01G1376	0.108308	0.142809	0.342083	0.819487	0.437321	0.114143	0.143191	0.0573659	0.125317	0.21421	0.28404	0.880562	0.34989	0.245559	0.147775	0.0381628
Gh_A06G1412	0.134264	0.0599735	0	0.456613	1.00307	0.06551	0.327014	0	0.265125	0.168608	0	0.178591	0.396029	0.226424	0	0
Gh_A11G2527	0.327755	0.256948	0.267023	0.192062	0	0	0.312542	0.536085	0.733021	0.187713	0.0926015	0.0876	0	0.204157	0	0.123347
Gh_A04G0057	0.921929	0.540942	0	0	0	0.0433847	0.0490857	0	0.574429	0.394802	0.0467673	0	0	0	0	0
Gh_D08G1187	0.806818	0.645068	0.0325344	0	0	0	0	0	0.635895	0.532571	0.251085	0.0315462	0	0	0	0
Gh_A11G2924	0.426622	0.26784	0.501978	0.890757	0.553524	0.223977	0.164609	0.0311951	0.232909	0.176513	0.51686	0.892648	0.53394	0.336774	0.187277	0.0559575
Gh_D10G0402	0.638587	0.282593	0.109434	0	0	0	0.0460926	0	0.120421	0.305318	0.0709618	0.104526	0.0469074	0.0652505	0	0
Gh_D04G0119	0.186217	0.359594	0.0852145	0.280651	0.358797	0.420319	0.390629	0.894855	0.396475	0.184113	0.319902	0.256537	0.239137	0.530729	0.337326	0.926162
Gh_A08G0043	0.594529	0.0483244	0	0	0	0.0157104	0	0.0137919	0.85177	0.0284006	0	0	0	0.0643408	0	0.0563294
Gh_D11G0862	0	0	0.181434	0.381856	0.928767	0.194541	0.201482	0.435806	0.118623	0	0.181906	0	0	0.32482	0.220407	0.445038
Gh_D12G2065	0.208684	0.0696427	0.00479469	0.0058545	0.0234487	0.0476811	0.018211	0.403953	0.214154	0.0382127	0.0224159	0.0095607	0.0054321	0.0124779	0.0148462	0.955842
Gh_A04G0468	0.831167	0.514933	0.151818	0.193096	0.179339	0.248094	0.321491	0.287866	0.979977	0.589066	0.207412	0.148891	0.101351	0.212803	0.0930178	0.222519
Gh_Sca063063G01	0	0	0	0	0	0	0	0.536915	0	0	0	0	0	0	0	0
Gh_D03G1202	0.861541	0.371518	0.408621	0.155429	0.123787	0.113473	0.168975	0.216678	0.958522	0.836896	0.25746	0.0933583	0.05036	0.091924	0.211547	0.104552
Gh_D02G2192	1.02157	0.540056	0.522857	0.474981	0.138313	0.123715	0.477287	0.562055	1.01283	0.624027	0.412072	0.553741	0.282824	0.387405	0.23566	0.374537
Gh_A01G0948	0.629782	0.914677	0.167247	0.0187004	0.0444918	0.0410437	0	0.0191552	0.899052	0.870689	0.115597	0.108017	0	0.00957875	0	0
Gh_A09G0376	0.858162	0.564464	0.477743	0.644575	0.461959	0.697402	0.47331	0.259852	0.932818	0.752621	0.456689	0.617822	0.329057	0.614146	0.294082	0.336355
Gh_A04G1295	0.562013	0.0212319	0	0.354007	0.0636999	0.0290081	0.0131509	0.0463073	0.0152753	0.0620291	0	0.0362799	0	0	0.115026	0
Gh_A13G0825	0.493395	0.487292	0.850704	0.384137	0.07948	0.214988	0.215338	0.257271	0.637185	0.209135	0.993747	0.235422	0.262196	0.282299	0.486076	0.232053
Gh_D12G1766	0.764017	0.829144	0.788962	0.524789	0.368499	0.45635	0.461928	0.207281	0.382649	0.746619	0.986679	0.773645	0	0.393096	0.134197	0.363569
Gh_A09G2190	0.758657	0.191484	0	0	0	0	0	0	0.729947	0	0	0	0	0	0	0
Gh_D09G1347	0.164822	0.468168	0.0735223	0.777504	0.389757	0.401064	0.477535	0.352111	0.102728	0.389008	0.165152	0.685748	0.321536	0.404413	0.340671	0.254306
Gh_A12G0931	0.694752	0.474066	0.104446	0.194818	0.0652632	0.139157	0.141151	0.284894	0.898969	0.499997	0.158	0.102982	0.0443729	0.49379	0.160784	0.081187
Gh_A11G1718	0.978294	0.521084	0.305789	0.120824	0.126817	0.145825	0.226505	0.241035	0.873084	0.490974	0.296434	0.150807	0.138583	0.274973	0.148975	0.3701
Gh_D13G2225	0.0215966	0.1486	0.564175	0.615154	0.669917	0.864939	0.467654	0.865274	0.0728321	0.227428	0.3054	0.426824	0.582134	0.68293	0.958011	0.855006
Gh_A13G1227	0.691728	0.297201	0.248789	0.36153	0.388824	0.334372	0.477056	0.599036	0.692225	0.41289	0.288661	0.198265	0.540904	0.776649	0.621802	0.634684
Gh_A13G0920	0	0	0.072107	0.313609	0.079959	0.557818	0.403081	0.684064	0.135736	0.051148	0	0.355012	0.173657	0.471713	0.106759	0.410391
Gh_D09G0536	0.466766	0.531851	0.113682	0.0652209	0.206396	0.54413	0.5953	0.45719	0.921467	0.408607	0.166243	0.238183	0.403612	0.78432	0.598653	0.382702
Gh_D06G0172	0.714107	0.510924	0.0475586	0.0212893	0.0171064	0	0.0716944	0.0869807	1.00779	0.61346	0.112435	0.0635954	0.0388698	0.0475802	0.0207032	0.0378867
Gh_Sca012056G01	0.740706	0.771777	0.352526	0.419126	0.506437	0.374303	0.489524	0.504041	0.838375	0.749376	0.605612	0.545183	0.57465	0.731958	0.376877	0.772134
Gh_D05G2675	0.910224	0.757472	0.107445	0	0.0386579	0.0594012	0.08856	0.03274	1.02738	0.856214	0.258818	0.152421	0.0283696	0.111268	0.0402593	0.0293296
Gh_D08G0983	0.880671	0	0	0.0466819	0	0	0	0	0.871042	0.0320291	0	0	0	0	0	0
Gh_A05G2489	0	0	0.0647275	0	0	0.888352	0.308346	0.461143	0	0.0460956	0	0	0.0669725	0.901136	0.828173	0
Gh_D09G0924	0.186192	0.328748	0.0215631	0.0741282	0.371208	0.805886	0.252184	0.31514	0.122249	0.247417	0	0.148431	0.202209	0.41089	0.740709	0.098328
Gh_A05G1705	0.556241	0	0.0410525	0.500744	0.102532	0.014368	0	0.187151	0.0163651	0.03792	0.0296098	0.0255435	0.0437001	0	0.0822185	0.0150215
Gh_D07G0952	0	0	0	0	0	0	0	0	0.53856	0	0	0	0	0	0	0
Gh_A12G2727	0.996613	0.776506	0.699015	0.545073	0.443676	0.587681	0.440079	0.633625	0.816385	0.646337	0.540646	0.465292	0.463243	0.442071	0.542416	0.537493
Gh_D06G0759	0.157994	0.58112	0.73542	0.28837	0.725766	0.741791	0.531147	0.628002	0.31781	0.333763	0.790232	0.296208	0.412788	0.718109	0.243351	0.177744
Gh_D09G0863	0.00808345	0.0833944	0.0850892	0.132157	0.674818	0.58689	0.468777	0.428223	0.0137712	0.136501	0.160322	0.0853026	1.03095	0.597144	0.452382	0.628362
Gh_D12G0633	0.364393	0.180056	0.700526	0.922793	0.364711	0.19038	0.296117	0.197646	0.378382	0.208844	1.02629	0.670127	0.302248	0.174063	0.214158	0.52067
Gh_A07G0144	0.0597325	0.489638	0.982811	0.0878775	0.229119	0	0	0.0778	0.146748	0.746563	0.852208	0	0.078268	0	0	0.163331
Gh_A07G0891	0.802414	0.790705	0.151909	0.0867855	0	0	0	0	0.76873	0.686779	0.159022	0.07533	0	0	0.112007	0
Gh_D08G2034	0.528515	0	0	0	0	0	0	0	0	0.33693	0	0	0	0	0	0.53931
Gh_D13G1025	0.623694	0.398236	0.0992205	0.0572729	0.175693	0.617201	0.299515	0.281121	0.465305	0.541435	0.0929394	0.0707313	0.156617	0.602977	0.911069	0.32509
Gh_D03G1564	0.780283	0.915423	0.0412505	0	0	0	0	0	0.974297	0.75863	0.022185	0	0	0	0	0
Gh_A09G1959	1.0777	0.837902	0.578939	0.71919	0.335865	0.562204	0.620283	0.369574	0.951768	0.805502	0.693333	0.803497	0.373464	0.330302	0.28578	0.384065
Gh_D10G1916	0	0	0	0	0	0	0	0	0	0.539455	0	0	0	0	0	0
Gh_A09G1993	0	0	0	0	0	0	0	0	0	0.539455	0	0	0	0	0	0
Gh_D13G0503	0	0.539475	0	0	0	0	0	0	0.130756	0	0	0	0	0	0	0
Gh_D09G0474	0.168223	0.760858	0	0.229613	0	0	0	0	0.130756	0	0.198927	0	0	0	0	0
Gh_D05G3903	0.5395	0	0	0	0	0	0	0	0	0.19564	0	0	0	0	0	0
Gh_D01G1590	0.188459	0.758377	0	0	0	0	0.537533	0	0	0.156132	0	0	0.202157	0.462963	0	0
Gh_D09G1160	0	0.274641	0	0	0	0	0	0	0.357969	0.539945	0.284943	0	0	0	0	0
Gh_A04G0748	0	0.287513	0.992739	0.333269	0.146423	0.107521	0.106946	0.151269	0	0.489467	0.653842	0.192213	0.311114	0.05965	0.29291	0.126375
Gh_A13G1066	0.93982	0.414511	0.115241	0.108014	0.0239772	0.0287686	0.0069085	0	0.98292	0.480316	0.0643722	0.0816091	0.0277486	0.015034	0.0101441	0.0222773
Gh_A13G0735	0.785293	0.183388	0.0544523	0.052474	0.104051	0.111364	0.114065	0.111083	0.653693	0.254289	0.15036	0.125939	0.055527	0.0256806	0	0.0573995
Gh_A06G0851	0.674161	0.398809	0.0961539	0.0417626	0	0	0	0.019517	0.998944	0.483932	0.106888	0.0737974	0	0	0	0
Gh_A09G2202	0.21613	0.097754	0.0205508	0.0247172	0.192277	0.647768	0.300308	0.656107	0.362402	0.295909	0.115247	0.100524	0.215608	0.80273	0.430939	0.727915
Gh_A05G2721	0.934547	0.372405	0.383664	0.340616	0.189823	0.234667	0.197282	0.256649	1.01303	0.308011	0.425869	0.397784	0.271484	0.312223	0.172699	0.298295
Gh_A07G1482	0.852321	0.611075	0.381387	0.445995	0.376587	0.608062	0.529771	0.360061	0.618308	0.590025	0.412075	0.326731	0.432887	0.501501	0.698531	0.39207
Gh_D01G2002	0.0362709	0	0.15064	0.615911	0.309325	0.432987	0.950737	0.736092	0.043336	0.0248129	0.211693	0.320775	0.263079	0.547561	0.760996	0.471682
Gh_A10G1389	0.4867	0.0544475	0.066234	0	0	0	0	0	0.793957	0.374093	0.077626	0	0	0	0	0
Gh_A12G2164	0.646469	0.284965	0.243074	0.0505035	0.227957	0.103743	0.105653	0	0.882315	0.422761	0.304293	0.131729	0.0821551	0.161445	0.0684091	0.0514345
Gh_A12G1832	0.944667	0.552655	0.323215	0.36158	0.267597	0.278292	0.262671	0.186859	0.781579	0.529157	0.326854	0.321375	0.231623	0.316572	0.202761	0.265873
Gh_D04G1763	0.00697245	0.0090896	0.217556	1.04679	0.0855985	0	0.0358737	0	0.029777	0	0.116974	0.446837	0.0106505	0	0	0
Gh_D08G2171	0.757197	0.651978	0.133844	0	0	0.0767345	0.170769	0.0536599	0.702668	0.416865	0.202359	0.0694035	0.051155	0.094758	0.215329	0.230111
Gh_D12G1009	0.54128	0.541762	0.380005	0.18591	0.641221	0	0.195367	0.381049	0.448667	0.35073	0	0.177111	0	0	0.429915	0.4345
Gh_A06G1533	1.05545	0.38686	0.356281	0.703782	0.664021	0.348254	0.494907	0.5909	0.807824	0.525728	0.346788	0.556118	0.614713	0.424781	0.512877	0.522197
Gh_A04G0121	0.538704	0.107577	0	0.226561	0.390062	0.156584	0.294539	0.199821	0.330745	0.228674	0.222391	0.129018	0.54136	0.444469	0.467278	0
Gh_A05G3372	0.25512	0.314543	0.287296	0.502903	0.684239	0.499532	0.496186	0.266686	0.432418	0.182433	0.411139	0.371769	0.736902	0.957743	0.430313	0.445791
Gh_A06G1273	0.799209	0.288608	0.0957105	0.795263	0.463435	0.490941	0.63639	0.601093	0.905896	0.445072	0.270883	0.659028	0.0507535	0.567668	0.625104	0.386852
Gh_D08G1795	0	1.05727	0	0	0	0	0	0	0.0082506	0.794696	0.0297452	0	0	0	0	0
Gh_Sca008057G01	0.198846	0.497249	0	0.136308	0	0	0.136163	0.423857	0.231682	0.25613	0.553414	0.122309	0	0.541615	0.333452	0.163023
Gh_A12G1493	0.588028	0.637709	0.0232358	0	0.0347189	0	0	0	0.863696	0.651569	0.0525965	0.0231345	0	0	0	0.0357676
Gh_D12G1619	0.864865	0.588515	0.146481	0.0962555	0.0522875	0	0.141659	0.0536599	0.892974	0.73574	0.0249605	0.0224754	0.0588597	0	0.0725105	0
Gh_D01G0792	0.28291	0.108972	0.063962	0	0.829689	0.242807	0.333192	0.394258	0.308881	0.0916516	0.022925	0.0412253	0.432953	0.298333	0.381971	0.433603
Gh_D10G1105	0.96002	0.467172	0.316358	0.117424	0.156623	0.114226	0	0.209813	0.869463	0.146986	0.435551	0	0.142834	0	0.150951	0
Gh_A12G0486	0.346707	0.625538	0.813921	1.00193	0.488314	0.567905	0.506495	0.511908	0.315384	0.428733	0.534923	0.939134	0.673351	0.493084	0.611772	0.704959
Gh_A11G0030	1.04953	0.518991	0.383783	0.427125	0.209857	0.136523	0.341599	0.304104	0.866632	0.543937	0.68796	0.157699	0.317763	0.333862	0.244571	0.300666
Gh_A07G2087	0.188459	0	0.277143	0	0	0	0.80863	0	0	0	0	0	0	0	0	0
Gh_D05G2589	0.0202311	0	0	0.341977	0.0404956	0.119277	0.54223	0.296399	0.0341725	0	0.0612669	0.107936	0.05933	0.0340589	0.168481	0.0721361
Gh_D03G0998	0.277117	0.192097	0.2155	0	0	0	0.337626	0	0.236932	0.06325	0.54227	0.0920105	0	0	0	0.194177
Gh_A02G1668	0.38011	0.42457	0.601365	0.634899	0.993168	0.710846	0.802376	0.590151	0.4926	0.442049	0.477851	0.553751	0.927349	0.806482	0.569068	0.528122
Gh_D12G1993	0.811546	0.629206	0.44917	0.187816	0.227135	0.293573	0.226557	0.370198	0.990974	0.590214	0.32924	0.501514	0.272857	0.631593	0.493522	0.325794
Gh_A11G2596	0	0	0	0.333406	0.459585	0.319191	0.579773	0.781259	0	0	0	0.278652	0.407003	0.16175	0.432806	0.739778
Gh_A04G0391	0.064894	0.0769498	0.0146326	0	0.0165065	0.357783	0.321852	0.685142	0.0828554	0.0843137	0.0174554	0	0.20541	0.566483	0.634736	0.531656
Gh_A06G1842	0.696653	0.602477	0.05234	0	0.0147676	0.13713	0.0943138	0.174278	0.889071	0.586738	0.104853	0.0256612	0.0146323	0.156381	0.082591	0.167105
Gh_A05G0114	0.616969	0.642143	0.153875	0.343388	0.425668	0.448617	0.574611	0.566523	0.872852	0.440989	0.175395	0.212771	0.45365	0.246391	0.41667	0.138614
Gh_A08G0543	0.954147	0.975667	0.363974	0.259655	0.255557	0.490009	0.368729	0.494078	0.91949	0.731063	0.314376	0.419944	0.245059	0.225701	0.25169	0.491384
Gh_D04G0973	0.542645	0	0	0	0.338842	0	0	0	0	0.150919	0	0	0	0	0	0
Gh_A05G4014	0.25234	0.124466	0.0698615	0.0414458	0.156441	0.696274	0.195361	0.108531	0.198059	0.150277	0.418515	0.445725	0.151083	0.555466	0	0.117349
Gh_A06G2036	0.650879	0.692886	1.05175	0.781871	1.00249	0.613187	0.606889	0.569967	0.747861	0.597008	0.901967	0.905276	0.799267	0.658942	0.594197	0.631147
Gh_D03G0526	0.222421	0.107248	0.208665	0.184387	0.21395	0.402273	0.582696	0.741537	0.330166	0.188032	0.190037	0.466907	0.403813	0.591822	0.613317	0.511213
Gh_D12G1634	0.583902	0.503057	0.610004	0.248025	0.159918	0.164831	0.412192	0.073077	0.819267	0.356402	0.378113	0.211945	0	0.199367	0.198046	0.282044
Gh_D07G1232	1.01599	0.875147	0.523168	0.734256	0.391402	0.591391	0.415751	0.354085	1.00994	0.870414	0.620365	0.826917	0.460141	0.547201	0.667367	0.556319
Gh_D01G0081	0.724038	0.63389	1.05103	0.356098	0.243876	0.206158	0.264941	0.241529	0.960981	0.805004	0.485656	0.536727	0.142081	0.179705	0.212427	0.176245
Gh_D08G1159	0.963326	0.402479	0.0937951	0.0738895	0.101689	0	0	0.171703	0.839654	0.33832	0	0.0218472	0.0821551	0.051644	0.132545	0.077152
Gh_D05G0389	0.592713	0.299552	0.131322	0.126439	0.275205	0.788048	0.466376	0.550032	0.936971	0.398684	0	0.111159	0.636159	0.353196	0.245221	0.434769
Gh_D11G0573	0.121518	0.0420437	0	0	0.627041	1.02243	0.365764	0.067765	0.0288272	0.0247693	0.0136767	0.0224561	0.848357	0.594472	0.156676	0
Gh_D12G2087	0.985939	0.124532	0.0393415	0.0256849	0.074665	0.129671	0.155414	0.0655065	0.549929	0.306597	0.0702454	0.02408	0.179793	0.226575	0.135686	0.0576245
Gh_A06G1149	0	0	0	0	0	0	0	0.492654	0.127624	0	0.232079	0	0	0	0.54357	0
Gh_A10G0397	0.174555	0	0	0	0	0	0	0	0.398236	0.268377	0	0	0.180044	0.305656	0.54357	0
Gh_D08G0961	0	0.416399	0	0	0.304936	0.468904	0	0.246327	0.127624	0.268377	0	0.203977	0.625428	0.458485	0.788764	0.492734
Gh_A09G0608	0.755752	0.437294	0.126779	0.172752	0.0661598	0.0703152	0.0636026	0.0610095	1.00721	0.561217	0.106835	0.139101	0.0625396	0.0690733	0.0463881	0.0660481
Gh_A12G1334	0.54394	0.432627	0.213544	0	0.229505	0	0	0.254537	0.280292	0.135504	0	0	0	0	0	0
Gh_D09G0137	0.54394	0.432627	0.213544	0	0.229505	0.25692	0	0.202366	0.420437	0.271008	0	0.427746	0	0	0	0
Gh_D10G1411	0.661095	0.0756337	0	0	0.145071	0.364878	0.164535	0.265208	0.431447	0.253107	0.0777159	0.0684062	0.215884	0.633676	0.108706	0.060411
Gh_D11G0424	0.373476	0.11899	0.0921594	0	0.335309	0.533348	0.232966	0.132409	0.135037	0.15338	0	0	0.289239	0.859368	0.567075	0.284699
Gh_D11G1903	0.861582	0.510684	0.195532	0.130587	0.158454	0.208465	0.146266	0.0314504	1.03105	0.68882	0.10428	0.146733	0	0.265626	0	0.0460684
Gh_D01G2189	0.54483	0	0	0	0	0	0	0	0.300109	0	0.062609	0	0	0	0	0
Gh_A07G1140	0.952516	0.606249	0.0175148	0.0211267	0.0261819	0.0788423	0.214101	0.412211	0.727895	0.933871	0.0208728	0	0	0.0850887	0.289484	0.583267
Gh_D08G0634	0.923059	0.920957	0.27872	0.38594	0.461479	0.302085	0.224074	0.451484	0.953862	0.666212	0.36188	0.333765	0.204527	0.302701	0.319209	0.594028
Gh_D05G0795	0	0	0.53353	0.268014	0	0.490349	0.512735	0.545115	0.141504	0	0.226818	0.233479	0.19615	0.330285	0.267634	0
Gh_D04G1032	0.146082	0.585664	0.149867	0.105195	0.223475	0.502314	0.163255	0.205129	0.0942105	0.63809	0.264796	0.246235	0.210681	0.374394	0.216948	0.329103
Gh_A09G2484	0.29502	0.828871	0.0499556	0.175346	0.22304	0	0	0	0.346971	0.315356	0.276623	0.099277	0	0.156888	0	0
Gh_A09G0438	0.759636	0.369099	0.277869	0.153876	0.103435	0.07576	0	0.0705085	0.792882	0.386953	0.22722	0	0.167742	0.292535	0	0
Gh_A05G3567	0.323315	0.776451	0.494382	0.315119	0.764468	0.969911	0.759302	0.421189	0.262853	0.748881	0.521688	0.439389	0.489546	0.898498	0.966089	0.840048
Gh_A05G3347	0.498762	0.396201	0.986988	0.581435	0.23511	0.172795	0.123175	0.111605	0.25258	0.333035	0.854961	0.293119	0.118882	0.218562	0.22569	0.0999374
Gh_A10G1912	0.17713	0.297438	0.663359	0.268574	0	0.153099	0	0	0	0.218085	0.533811	0.404472	0.096925	0.0339577	0.364635	0.114665
Gh_D05G0027	0.835458	0.764119	0.684852	0.984218	0.618008	0.607441	0.403241	0.219197	0.745991	0.833612	0.713577	0.652334	0.534273	0.480006	0.522309	0.434837
Gh_A07G1160	0.157543	0.144947	0.171135	1.02952	0.424283	0.242367	0.247903	0	0.0979638	0.109185	0.274186	0.614305	0.072691	0.112355	0.156636	0.302884
Gh_A11G3090	0.973265	0.747068	0.813484	0.477577	0.324631	0.527493	0.337994	0.276894	0.979173	0.648537	0.467766	0.660033	0.322226	0.544879	0.271469	0.228859
Gh_A10G2266	0.808842	0.332052	0.0320688	0.0359011	0.0361604	0.112008	0.141861	0.121126	0.595575	0.229734	0.140124	0	0.0713925	0.37986	0.145374	0.0618188
Gh_A01G0001	0.535802	0.296643	0.263908	0.120288	0.239779	0.579117	0.295584	0.456394	0.844547	0.480055	0.255424	0.191437	0.211029	0.210868	0.417117	0.380228
Gh_D09G0647	0.719804	0.450027	0.243456	0.168359	0.71863	0.563617	0.749433	0.843864	0.922545	0.598187	0.306496	0.401914	0.438126	0.800942	0.814165	0.551666
Gh_D07G2218	0.744312	0.705747	0.765935	0.532768	0.569935	0.64947	0.439681	0.394338	0.835139	0.672114	0.666764	0.489474	0.445433	0.662674	0.435762	0.482245
Gh_A11G2415	0.517835	0.33204	0.167809	0.304505	0.138702	0.249153	0.32784	0.266585	0.134902	0.450863	0	0.103779	0.354674	0.602746	0.149829	0.778668
Gh_D02G1888	0.779374	0.377498	0.169586	0.0948922	0	0.0543398	0.0129182	0.0314311	1.08058	0.384686	0.101007	0.0350765	0.0375411	0.0631965	0	0
Gh_A12G1623	1.03415	0.732457	0.457925	0.455678	0.578814	0.304605	0.490633	0.36556	0.763641	0.614992	0.447797	0.60822	0.388746	0.302376	0.639613	0.443686
Gh_D12G2308	0.61899	0.796936	0.475731	0.508432	0.634238	0.242264	0.146077	0.114601	0.57605	0.752026	0.627484	0.435474	0.252599	0.177954	0.154982	0.069594
Gh_D11G1914	0.388763	0.951134	0.240111	0.182338	0	0.0149835	0.0135863	0	0.457639	0.996379	0.608627	0.110836	0.0561275	0	0	0
Gh_A11G0872	0.777598	0.588406	0.474154	0.391787	0.442975	0.395999	0.422604	0.458126	1.07363	0.495526	0.369137	0.292094	0.360889	0.546039	0.293407	0.523443
Gh_D01G1632	0.904381	0.725417	0.0603578	0	0	0	0	0	0.901587	0.80015	0.160012	0.0271614	0	0.0282968	0	0
Gh_D06G1679	1.03789	0.399376	0	0.0239539	0.148739	0.290621	0.179515	0.163356	0.852482	0.358197	0.152201	0	0.180376	0.12749	0.206996	0.0454827
Gh_A12G0274	0	0	0	0	0	0.16122	0.0900965	0.183836	0.0472747	0	0	0	0	0	0.546605	0.420009
Gh_A05G1719	0.656953	0.510161	0.634875	0.640431	0.374995	0.717842	0.72073	0.543361	0.669339	0.567132	0.613072	0.782532	0.836323	0.717374	0.625718	0.412644
Gh_A06G1223	0.595923	0.643275	0	0	0	0.080137	0	0	0.846067	0.518336	0	0	0	0.141685	0	0
Gh_A03G1908	0.0359796	0	0.641902	0.105541	0	0	0	0.0487878	0.0301023	0.0331185	0.330246	0.0461946	0	0.045962	0	0.0522755
Gh_A05G2948	0.112549	0.267954	0	0.454439	0.658089	0.779712	0.458608	0.878675	0.086374	0.182583	0.29967	0.136937	0	0.113255	0.175708	0.726137
Gh_D03G1512	0.0454025	0.204826	1.02186	0.508656	0	0.0648355	0.145679	0.060573	0.188306	0.209286	0.480792	0.350538	0	0.213002	0	0.172166
Gh_D02G0983	0.610527	0.073065	0	0	0.0505175	0	0.0491998	0	0.256481	0.189526	0.0480245	0.044924	0	0.055235	0	0
Gh_D01G0418	0.722191	0.587512	0.471457	0.46973	0.493928	0.582524	0.397282	0.703923	0.803363	0.720538	0.561346	0.464467	0.377852	0.48601	0.468536	0.927253
Gh_A05G0061	0.867027	0.532105	0.762392	0.501108	0.486404	0.300514	0.374011	0.362165	1.00024	0.60654	0.733969	0.388749	0.386907	0.231385	0.307433	0.245895
Gh_A13G1060	0.668583	0.997826	0.130366	0.130518	0.0893965	0.726544	0.148792	0.453594	0.971724	0.92082	0.45629	0.14894	0.095892	0.701814	0.355098	0.314704
Gh_A12G0016	1.00903	0.165143	0	0	0	0	0.0753213	0.258307	0.830109	0.17308	0.0173349	0.0155245	0.0178973	0.0166528	0.148755	0.422045
Gh_A06G0631	0.0469388	0.200582	0.668662	0.809167	0.956284	0.133805	0	0	0	0.0436971	0.215701	0.241279	0.256287	0.0730865	0	0.088592
Gh_D12G1096	0.273151	0.0547275	0.160973	0.488355	0.687682	0.181279	0.224305	0.087849	0.294103	0.235048	0.159026	0.45693	0.931936	0.186039	0.132653	0.120384
Gh_D07G0718	0.0426129	0.440111	0	0	0	0	0	0.139694	0	0.0399547	0	0	0	0.0671665	0.33062	0.710531
Gh_D05G3812	0.974938	0.533562	0.341766	0.262362	0.454959	0.534067	0.405035	0.345427	0.977092	0.629962	0.233009	0.459596	0.442317	0.331861	0.376536	0.235799
Gh_A07G0804	0.254833	0.342319	0	0.239289	0	0	0.240605	0.108688	0.689013	0.149565	0.365863	0.43342	0.147926	0.498439	0.468353	0.258925
Gh_A07G1481	0.21139	0.18134	0.0864534	0.0704842	0.0815654	0.233998	0.686696	0.283448	0.209213	0.147573	0.0995967	0.0629125	0.218798	0.179647	0.215064	0.0885365
Gh_D04G1530	0.0682832	0.0869711	0.095936	0.140374	0.425214	0.789102	0.553411	0.751748	0.0201326	0.149622	0.0726064	0.141389	0.423862	0.472213	0.748539	0.878775
Gh_D02G1981	0.351509	0.229087	0	0.169621	0.13495	0	0.191491	0.182817	0.130165	0.219469	0	0	0.127283	0.248501	0.767254	0.076033
Gh_A07G2263	0.09308	0.0848838	0	0.181107	0.0369222	0.534852	0.516443	0.226959	0.10388	0	0.0741969	0.096572	0	0.369205	0.793681	0.659169
Gh_D11G0490	0.439597	0.721896	0.260814	0.297384	0.344182	0.448382	0.232287	0.770395	0.634411	0.677052	0.375693	0.302069	0.540945	0.757117	0.464524	0.300932
Gh_D03G0559	1.09488	0.534021	0	0	0	0.0418115	0	0.0198387	0.991806	0.367241	0	0	0	0.0195262	0	0.02942
Gh_A05G2813	0.644412	0.790279	0.423578	0	0.350272	0.319634	0.312249	0.212044	0.727378	0.529939	0.110203	0.187617	0.60019	0.551026	0.527994	0.197039
Gh_D13G0031	0.171261	0.387963	0.190704	0	0.427972	0.54904	0.540821	0.0472554	0.203348	0.197269	0.444453	0.272919	0.537305	0.647564	0.335614	0.304136
Gh_Sca005340G01	0	0	0	0	0	0	0	0	0.54915	0.256714	0	0	0	0	0	0
Gh_A10G1528	0.955045	0.471222	0.102852	0.116256	0.55728	0.678577	0.604786	0.171026	1.07223	0.546696	0.149024	0.158668	0.302695	0.368385	0.539532	0.493215
Gh_D11G0504	0.929268	0.146565	0.276387	0.495507	0.227069	0.304913	0.297909	0.108347	0.774014	0.18496	0.0912365	0.173072	0.120084	0.279794	0.127699	0.091757
Gh_D01G1570	0.0350889	0.393046	1.02855	0.257901	0.0624102	0	0	0	0.0524082	0.493547	0.82163	0.211979	0.0185091	0	0	0
Gh_D09G1989	0.863217	0.514231	0.396069	0.34325	0.171408	0.356875	0.194419	0.300634	0.915933	0.372121	0.30719	0.141793	0.362515	0.323456	0.317234	0.28602
Gh_A06G0776	0.356283	0.409748	0	0	0	0	0	0	0.189105	0	0.166253	0	0	0	0.549465	0.142599
Gh_D08G0996	0.254215	0.0991145	0.72226	0.227944	0	0	0	0	0.157937	0.0348053	0.506201	0.0486595	0	0	0	0
Gh_A12G0570	0.123606	0.099008	0.0409655	0.0857835	0.183384	0.0939066	0.146193	0.54959	0.284982	0.320018	0.17929	0	0.101846	0.261633	0.125387	0.33429
Gh_A02G0353	0	0	0	0	0.54962	0	0	0	0	0	0	0	0	0	0	0
Gh_A04G1368	0.601648	0.342302	0.139723	0.238657	0.352265	0.205386	0.157389	0.268969	1.03538	0.423459	0.120064	0.170312	0.2881	0.434017	0.100764	0.0391164
Gh_A01G0186	0.68299	0.992576	0.0982771	0.140289	0.0271371	0.0511341	0.0534793	0.0720308	0.658495	0.852119	0.0963051	0.148286	0.0372313	0.050974	0.0331193	0.0167924
Gh_D12G2293	0.849185	0	0	0	0	0	0	0	0	0.212945	0	0	0	0	0	0
Gh_A09G1662	0.101612	0.268534	0.610091	0.596074	0.0195218	0.0588046	0	0	0.0904276	0.264852	1.01718	0.384033	0.0565055	0	0	0
Gh_A11G2051	0.145891	0.654605	0.02519	0	0	0	0	0	0.142864	0.906637	0.138074	0.0996075	0	0	0	0
Gh_D02G1127	0.54984	0	0.192357	0	0	0	0	0	0.521531	0	0	0	0	0	0	0
Gh_A01G1957	0.31003	0.379889	0.0550805	0.0663829	0.144217	0.123238	0.394848	0.705327	0.455377	0.358684	0.0887084	0.100081	0.244934	0.195022	0.684664	1.08017
Gh_A10G2071	0.475227	0	0.134808	0.0389369	0.190701	0.606146	0.517563	0.747067	0.0355819	0	0.155007	0.112638	0.342001	0.483992	0.203351	0.354162
Gh_A02G0983	0.0726211	0.0604652	0.0563516	0.258625	0.383432	0.401796	0.676638	0.711541	0.0649968	0.0598682	0.164565	0.192236	0.368142	0.348175	0.700659	1.00517
Gh_A08G2442	0.802421	0.470596	0.269738	0.293934	0.504789	0.366035	0.584921	0.423484	1.06352	0.616216	0.366823	0.241722	0.544331	0.65715	0.204677	0.190514
Gh_A05G2304	0.803695	0.472351	0.673486	0.476455	0.40333	0.418889	0.35276	0.340994	0.801136	0.454855	0.677284	0.871293	0.580888	0.508371	0.209258	0.323477
Gh_Sca004842G02	0	0.0330027	0	0.139556	0.595998	0.469533	0.705994	0.614388	0.0517089	0	0.0436212	0.0805417	0.305538	0.23159	0.414336	0.213475
Gh_A07G1432	1.06468	0.208511	0.0080503	0.0165206	0.0181986	0.073308	0.0450468	0.050832	0.815133	0.134254	0.0802464	0.031829	0.0181474	0.0358841	0.0368743	0.0688036
Gh_D13G1128	0	0	0	0	0	0	0	0	0	0	0	0	0	0	0.550635	0
Gh_D07G1718	0.816642	0.503601	0.549837	0.660676	0.837192	0.930198	0.845752	0.924843	0.871949	0.605865	0.544287	0.691281	0.964982	0.833425	0.980804	0.991567
Gh_D07G2297	0.866307	0.374916	0.123732	0.033372	0.0781732	0.138335	0.0885758	0.0156172	0.619109	0.161884	0.101542	0.044072	0.0547014	0.134602	0.0234656	0.0404055
Gh_D08G2242	1.09186	0.304268	0.0729426	0	0	0.110639	0.0502295	0	0.933071	0.348658	0.303651	0.160627	0.0254771	0.212383	0	0.0263252
Gh_A09G0681	0.673304	0.360822	0.079438	0	0.0395554	0.177297	0	0.055123	0.851216	0.474108	0.0567975	0.076903	0.0290029	0.0536145	0.0823375	0.100514
Gh_D13G1165	1.02018	0.599139	0.727861	0.776639	0.32001	0.0324313	0	0.135841	0.855344	0.737842	0.792353	0.719936	0.222685	0.103518	0.085725	0.066546
Gh_A07G1435	0.389788	0	0	0.354442	0.175185	0	0	0	0.1005	0.324155	0.714615	0	0	0	0	0
Gh_A05G3192	1.09549	0.599998	0.362745	0.331885	0.184131	0.259502	0.175575	0.142484	0.803839	0.61748	0.386395	0.442298	0.163028	0.284411	0.247899	0.169548
Gh_A08G1268	0.076596	0	0.100796	0.053078	0.112492	0.913274	0	0.0631725	0.159974	0.106375	0.0534165	0	0.124077	0.0611155	0.0712	0.129482
Gh_D13G2497	0.858747	0.598888	0.425779	0.390609	0.482915	0.307235	0.391073	0.288805	0.989807	0.569422	0.51142	0.373866	0.502128	0.221589	0.241138	0.169786
Gh_D09G1550	0.013567	0	0.0210844	0.0188986	0.0892333	0.109381	0.571736	0.427774	0	0	0.0218067	0	0.081209	0.206429	0.143577	0.630145
Gh_D04G1343	0.196594	0	0	0	0	0	0	0	0.152338	0.471438	0.551975	0	0	0	0	0
Gh_D06G0089	0.434323	0.0512781	0	0	0.288108	0.229053	0.42382	0.408396	0.464676	0.156686	0.0349381	0	0.250856	0.323452	0.424476	0.799579
Gh_A09G0501	0.695412	0.811669	0.0475312	0.0144107	0	0	0	0	0.896929	0.696524	0.0695918	0	0	0	0	0
Gh_A06G1686	0.865972	0.80775	0.699838	0.660239	0.312652	0.73775	0.544691	0.53319	0.7193	0.679715	0.889481	0.793565	0.322241	0.863619	0.476892	0.37592
Gh_A09G1140	0.975151	0.16657	0.045711	0.0730328	0.0478276	0.116959	0.313982	0.053844	0.722535	0.350975	0	0.313576	0.100829	0.184361	0.222508	0.0242254
Gh_D04G0592	1.00946	0.917495	0.501167	0.0811252	0.397789	0.381876	0.360935	0.218164	0.803665	0.593432	0.475708	0.278212	0.361343	0.648729	0.216566	0.314364
Gh_A03G0945	0.174545	0.411246	0.104153	0.0412011	0.0907579	0.121132	0	0.107882	0.240828	0.249196	0.115295	0.101901	0.124433	0.681863	0.253849	0.0524255
Gh_D08G1702	0.156855	0.145608	0.332977	0.842545	0.069469	0.278025	0.183025	0.199682	0.175555	0.28869	0.51105	0.212329	0.088161	0.100698	0.089743	0.0940375
Gh_D08G1777	0.0757385	0.47014	0.546174	0.204797	0	0.0412496	0.257741	0.0435154	0	0.274758	0.798222	0.305544	0.0373366	0	0	0
Gh_A09G1655	0.831109	0.788668	0.0513524	1.07372	0.108327	0.13385	0.160097	0.100934	0.978217	0.705338	0.168472	0.675369	0.0800552	0.0595209	0.0771123	0.139438
Gh_A05G2592	0	0	0	0	0.371858	0.826548	0.154751	0.442095	0.0673921	0.0750935	0	0	0.190034	0.556229	0.318183	0.199078
Gh_A01G0192	0.10687	0.247095	0.141917	0.153474	0.154497	0.458547	0	0	0.995348	0.388354	0	0.28321	0	0.455757	0.196394	0.784053
Gh_D10G1517	0.58801	0.582094	0.851343	0.920239	0.669476	0.350015	0.629922	0.697531	0.638997	0.359771	0.710762	0.651193	0.390551	0.625232	0.403212	0.40767
Gh_A02G1419	0.791807	0.353411	0.0639836	0.0436597	0.0308133	0.0950671	0.0648637	0.0359886	1.0066	0.352628	0.167732	0.125451	0.064113	0.464343	0.0973938	0.0440165
Gh_D11G3203	0.870975	0.498554	0.331669	0.0681637	0.0885505	0.13203	0.15619	0.028868	0.802747	0.417778	0.247984	0.134095	0.104428	0.171828	0.0343818	0.0493002
Gh_A08G2274	0.836707	0.392811	0.345248	0.278898	0	0.29089	0.18902	0.173543	0.877931	0.777699	0.179821	0.171085	0.64671	0	0.46566	0.0905145
Gh_D01G0780	0.667256	0	0	0	0	0	0	0	0	0	0.0826995	0	0	0	0	0
Gh_D10G0197	0.83649	0.574741	0.0628535	0.101708	0.0397089	0.141942	0.166755	0.101922	1.06742	0.589656	0.121208	0.104164	0.084373	0.215242	0.0687061	0.145488
Gh_D05G0059	0.721267	1.10479	0.568391	0.053439	0.115449	0	0.064453	0.0536485	0.697979	0.815917	0.377132	0.051286	0.0650785	0.078359	0	0.0292014
Gh_A10G0370	0.91305	0.366694	0.0319859	0	0.0358945	0.0733825	0	0.132739	0.685812	0.389084	0.034211	0	0.0694825	0.135888	0.098862	0
Gh_D07G2355	1.09611	0.625471	0.303084	0.175686	0.177598	0.240672	0.264931	0.318296	0.776477	0.422071	0.197232	0.273705	0.173828	0.338514	0.405097	0.276062
Gh_A09G1205	0.717459	0.684738	0.865945	0.660712	0.832785	0.951731	0.841738	0.90224	0.760242	0.862607	0.927232	0.74483	0.974135	0.801711	0.425982	0.572118
Gh_D02G0463	1.00242	0.574183	0.440715	0.171203	0	0.0241755	0.0092249	0.0185958	0.848375	0.387587	0.343757	0.100117	0.0082342	0.00770635	0	0
Gh_A11G0976	0.951742	0.564238	0.101397	0	0.0469934	0.0319036	0	0.0322049	0.620739	0.622472	0.108047	0.0682882	0	0.0144479	0.0218875	0.0217133
Gh_A13G0945	0.55414	0	0	0	0	0	0.0469485	0	0.108535	0	0	0	0	0	0	0
Gh_D09G1596	0	0	0.554285	0.279425	0	0.508855	0	0	0	0	0.532095	0	0.202157	0	0.276016	0
Gh_A02G0204	0.738734	0.144645	0	0	0	0.0651985	0	0	0.598451	0.126222	0	0.0287302	0.064643	0.149078	0	0.0334395
Gh_D06G1294	1.01103	0.454154	0.104088	0	0	0	0.0106304	0	1.05567	0.370154	0.0575163	0.0195605	0.0110302	0.0309171	0.0146523	0.0154561
Gh_A05G1985	0.781791	0.500085	0.332742	0.367729	0.346818	0.405951	0.27825	0.260095	0.997192	0.453976	0.416391	0.366593	0.196304	0.381595	0.308234	0.226954
Gh_D08G1060	1.02019	0.803368	0.126994	0.183477	0.578017	0.658741	0.366274	0.602541	1.06538	0.64234	0.272977	0.345436	0.425611	0.816992	0.291328	0.379803
Gh_A12G2038	0.241314	0.189224	0	0	0	0.381607	0.271269	0.557665	0.265926	0.161627	0	0.0367543	0.0278234	0.622899	1.00602	0.627349
Gh_D07G2148	0.747035	0.749011	0	0	0	0	0.0853455	0	0.738034	0.480415	0	0.153961	0	0.161985	0	0
Gh_D05G3909	0	0	0.198674	1.05197	0.863502	0.43828	0.248158	0.18849	0	0.0146237	0.339592	0.821875	0.629318	0.521066	0.526031	0.138859
Gh_A12G1827	0.0303757	0.085783	0.447948	0.961912	0.178315	0	0	0	0.0275421	0.152976	0.862807	0.938425	0	0.0424498	0	0
Gh_D04G1483	0.966775	0.767084	0.680395	0.705156	0.634889	0.588075	0.675458	0.830715	0.968959	0.789926	0.558332	0.781943	0.80587	0.710936	0.959085	0.972455
Gh_A13G1114	0.641697	0.217789	0.0112634	0.011884	0.0146275	0.0224822	0	0.0205624	1.08301	0.170094	0.0116857	0	0	0.0639795	0	0.0226573
Gh_D12G1018	0.0686545	0.292129	0.513733	0.517632	0.157731	0	0.109424	0	0	0.201051	0.954909	0.461948	0.0499729	0.273713	0.0667845	0
Gh_D07G1872	1.10757	0.131649	0.0810089	0.0148816	0.0325959	0.0159318	0.0651695	0.0518623	0.782043	0.209327	0.126346	0	0.110831	0.100585	0.113811	0.0558314
Gh_D12G1889	0.0382344	0.108	0	0	0.0808555	0	0.06678	0.111084	0.068943	0.0376842	0	0.052893	0	0	0.0762405	0.851521
Gh_A11G0378	0.170774	0.0749103	0	0.219644	0.610384	0.441505	0.80693	0.450342	0.131417	0.0874292	0.0368763	0.0752287	0.876199	0.686783	0.734692	0.653985
Gh_D01G0527	0.889155	1.10647	0.135707	0.0653118	0.362559	0.285957	0.191725	0.410789	0.836345	0.792022	0.342047	0.243416	0.292032	0.877983	0.145183	0.305331
Gh_D08G1634	0.602909	0.302519	0	0.051207	0.1087	0.445992	0.0530125	0.111055	0.953747	0.514226	0.103265	0.192503	0.206237	0.247269	0	0.053532
Gh_A12G0586	0.76616	0.278817	0	0	0.163662	0.0740155	0.120535	0.0424981	0.743533	0.290758	0.291949	0.0661934	0.0364976	0.109068	0.24337	0.075578
Gh_A10G0748	0.811206	0.963992	0.586769	0.493735	0.171896	0.339253	0.227484	0.0961445	0.965406	0.839862	0.481179	0.498179	0.11259	0.362441	0.0634402	0.0437645
Gh_A07G0746	0.456676	0.282678	0	0	0	0	0	0	1.08058	0.131128	0	0	0.0656195	0	0	0
Gh_A01G1041	0.104475	0.542165	1.0187	0.878475	0.0786936	0.220042	0.0754903	0.233429	0.052946	0.333807	0.781668	0.682953	0.336298	0.315614	0.249014	0.28211
Gh_A01G1840	0.95401	0.971728	0.610003	0.327721	0.27167	0.424423	0.261438	0.209536	0.930856	0.862441	0.505217	0.373846	0.156152	0.303771	0.191859	0.166209
Gh_A08G0508	0.250235	0.248267	0.0425131	0.106756	0.278193	0.654625	0.214867	0.39172	0.202858	0.252802	0.162916	0.161252	0.285524	0.774943	0.603598	0.228848
Gh_A03G1251	0.909166	0.453016	0.210575	0.0281561	0.070552	0.030033	0.0544655	0.0583318	0.7671	0.571659	0.199985	0.220962	0.0421867	0.186638	0.0945937	0.0579995
Gh_A11G0968	0	0.0919806	0.306374	0.72582	0.332166	0.33339	0.464662	0.310762	0.0673921	0.050062	0.712951	0.669105	0.177945	0.309048	0.372962	0.425845
Gh_A08G2160	0.659573	0.143143	0.0489303	0.112425	0.177494	0.472193	0.258897	0.442599	0.400513	0.342469	0.124933	0.158977	0.155838	0.953071	0.645598	0.494864
Gh_D07G0485	0.6605	0.324394	0.166313	0.561634	0.107344	0	0.430413	0.073077	0.50174	0.404282	0.159964	0.64026	0.468943	0.151156	0.099023	0.102541
Gh_A12G1849	0.123975	0.898658	0.236525	0.0662095	0.169767	0.0681	0.124208	0	0	0.485066	0.133922	0.337415	0.0596	0.108201	0	0
Gh_D05G0527	0.815768	0.463755	0	0.100528	0.328785	0.406357	0.0975	0.199331	1.01454	0.742391	0.288728	0.176397	0.121849	0.703283	0.627834	0.216382
Gh_A13G0560	0.13532	0.192572	0.76001	0.957883	0.260517	0	0	0	0.563689	0.815173	0	0.528196	0.387633	0.271788	0	0.21725
Gh_A08G1717	1.0093	0	0	0	0	0	0	0	0.225751	0	0	0	0	0	0	0
Gh_D06G1542	0.294483	0.158161	0.206387	0.205977	0.293314	0.101455	0.302449	0.259135	0.703364	0.0970045	0.218522	0.13516	0.114467	0.224739	0.0704475	0.137193
Gh_D05G1217	0.390723	0.602645	0.176153	0.340742	0.0874995	0.134383	0	0.0733705	0.0373635	0.7398	0.764813	0.0583075	0.20462	0	0.258385	0
Gh_A02G1347	0	0.0971365	0	0	0	0.123139	0	0.557865	0.0734955	0.152268	0	0	0	0.0970685	0	0
Gh_A09G0891	0.478537	0.568302	0.15332	0.321095	0.263968	0.480821	0.320244	0.160761	0.769009	0.195693	0.316043	0.769915	0.098648	0.215231	0.308945	0.228259
Gh_D05G0837	0.321759	0.210642	0.203398	0.340818	0.223662	0.353621	0.802132	0.202755	0.194572	0.342622	0.210379	0.100429	0.238017	0.0886225	0.696014	0.243002
Gh_D13G2005	0.59606	0.451169	0.396666	0.240405	0.0525672	0.00812085	0.0318516	0	0.952373	0.469651	0.18812	0.196676	0.0165946	0.0405898	0.0116781	0
Gh_A03G1633	0.177911	0.306701	0.128882	0.122138	0.122422	0.133608	0	0.221365	0.918485	0.152298	0	0.11052	0	0.095551	0	0.113581
Gh_D07G1266	0.136505	0	0	0	0.134429	0.314545	0.109144	0.55836	0.113293	0	0	0.356091	0	0.16091	0	0.0943475
Gh_A13G1045	0.59678	0.465581	0	0	0	0	0	0.837742	0.068474	0.152294	0.239358	0	0	0	0.156117	0.55842
Gh_A02G1805	0.925011	0.951004	0.578219	0.847664	0.375344	0.434577	0.240147	0.401681	0.814871	0.864847	0.908278	0.717386	0.252294	0.341587	0.168052	0.27513
Gh_D12G0608	0.486568	0.558895	0	0.11943	0	0	0.118007	0	0.340105	0.146927	0	0.106342	0	0	0.153491	0
Gh_A11G1919	0.924879	0.411678	0	0	0.104767	0.325715	0.067604	0	0.686757	0.843255	0.136774	0.0611129	0.0443163	0.241278	0.0451065	0.082279
Gh_D11G2080	0.938123	0.353901	0.324542	0.327445	0.420482	0.542537	0.759448	0.722368	0.682211	0.452145	0.167816	0.095618	0.588058	0.285987	0.208432	0.685838
Gh_D12G1535	0.2729	0.559195	0.170976	0	0	0	0	0	0	0.336784	0.172018	0.337896	0	0	0	0
Gh_A12G1415	0.2729	1.01411	0.51293	0	0	0	0	0	0.212439	0.788925	0.710077	0.337896	0	0	0	0
Gh_A01G0758	0.172237	0.333593	0.206611	0.131274	0.20946	0.227849	0.224249	0.266535	0.507045	0.200116	0.137552	0.198456	0.729585	0.503086	0.303137	0.104617
Gh_Sca005287G01	0.237186	0.124858	0.07851	0.180673	0.162073	0.152768	0.259532	0.220472	0.35411	0.0469591	0.0438728	0.23095	0.276118	0.643322	0.0996396	0.165983
Gh_D13G1697	0.704718	0.664513	0.502404	0.568594	0.916085	0.578765	0.571049	1.02553	0.724044	0.506124	0.585084	0.701126	0.672843	0.530318	0.724305	0.671061
Gh_A07G1067	1.03037	0.157564	0.0114065	0.0394067	0	0.0639784	0.0658502	0.132458	0.725165	0.131301	0.0259478	0.0113668	0.0548428	0.0863043	0.035026	0.106483
Gh_Sca008911G01	0.559415	0	0	0	0	0	0	0	0	0	0	0	0	0	0	0
Gh_A03G0631	0.0886007	0	0	0.060369	0.578022	0.220666	0.0955618	0.035041	0.08211	0.00998061	0	0.457145	0.782405	0.65758	0.0109223	0.0108815
Gh_D11G0815	0.749517	0.641916	1.01559	0.385174	0.434764	0.452958	0.44064	0.345311	0.859241	0.678814	0.766218	0.440207	0.36212	0.525126	0.336887	0.406788
Gh_D01G1028	1.07203	0.558102	0.263101	0.074094	0.0813814	0	0	0.0392841	0.922207	0.289014	0.099871	0.0611129	0.0338364	0.0311849	0	0.0350166
Gh_A11G1614	0.428791	0.543926	0.861908	0.061014	0.0767884	0	0.137032	0.0370806	0.425317	0.751391	0.72546	0.0576371	0.0738574	0.0662693	0	0
Gh_D03G1389	0.335573	1.01939	0	0	0	0	0	0	0.924096	0.137029	0	0	0	0	0	0
Gh_A05G0716	0.726347	0.58352	0.104599	0.128092	0.166743	0.354135	0.257834	0.216068	0.855315	0.453959	0.0903493	0.0896439	0.0330179	0.319218	0.179645	0.159533
Gh_A10G1394	0.0843988	0.0994319	0.0323265	0.0897093	0.336789	0.361892	0.467988	0.811139	0.0553514	0.0546876	0.0490051	0.13507	0.228662	0.450921	0.418926	0.926904
Gh_A10G0297	0.430003	0.497125	0.280413	0.489625	0.255067	0.825064	0.531198	0.314721	0.336438	0.403089	0.405091	0.46903	0.427698	0.647353	0.881595	0.630472
Gh_A08G2451	0.554633	0.76782	0.925326	0.307281	0.579518	0.673884	0.491304	0.73378	0.578143	1.02199	0.600457	0	0.414318	0.540636	0.237784	0.372186
Gh_D07G0892	0.0396661	0	0	0	0.58026	0.0409919	0	0	0.0224725	0	0	0	0.29485	0.055226	0.0280093	0
Gh_A04G1266	0.900863	0.703493	0.662013	0.34324	0.0578785	0.225984	0	0.040478	0.975399	0.612337	0.748504	0.341936	0.0492512	0.158203	0.0303406	0
Gh_D08G0139	0.50161	0.432627	0	0	0.774539	0.485322	0.238146	0	0.956492	0	0	0.216588	0	0.156727	0	0.393047
Gh_A12G1118	0.179951	0.951399	0.559331	0.83645	0.234358	0.291242	0.40227	0.517841	0.131362	0.554762	0.407591	0.326766	0.158868	0.350007	0.249202	0.344564
Gh_D13G0417	1.08833	0.689594	0.10905	0.0434215	0.179586	0.147282	0.159734	0	0.840109	0.426404	0.154874	0.166711	0.172619	0.127165	0	0
Gh_D01G2357	0.106923	0.789457	0.152745	0	0	0.459207	0.603954	0	0.412377	0.0908665	0.134931	0.523649	0.3747	0.109209	0.184508	0
Gh_A09G0373	0.213846	0.560865	0.549283	0	0	0	0	0	0	0.181733	0.708094	0.130694	0	0	0	0
Gh_D03G1489	0.272967	0.19651	1.09683	0.657796	0.0976566	0.0477965	0.0641305	0.146551	0.180931	0.0889047	0.56285	0.523925	0.0394641	0.106338	0.0431533	0
Gh_A09G2452	0	0	0	0	0	0	0	0	0.56104	0	0	0	0	0	0	0
Gh_A02G1749	0.273282	0.341062	0.89833	0.422594	0.475322	0.268686	0.186221	0.271168	0.330751	0.321086	0.652458	0.660858	0.348352	0.194503	0.341579	0.0836175
Gh_D12G0288	0.940384	0.0973386	0	0	0.0766295	0.196375	0.178205	0.276967	0.821956	0.10662	0.0245535	0.033598	0.0837768	0.285297	0.383769	0.189573
Gh_A11G2899	0.456234	0.52168	0.531714	0.552024	0.601521	0.881325	0.605209	0.577521	0.662841	0.727951	0.547087	0.448754	0.817005	0.859925	0.953629	0.519256
Gh_D02G1799	0.0318478	0.472428	0.04218	0.149127	0.251738	0.243786	0.0522825	0.130495	0.186094	0.834898	0.189458	0.166812	0.0451146	0.630645	0.490414	0.296843
Gh_D06G1387	0.907299	0.415489	0.265367	0.163727	0.132906	0.493156	0.320671	0.171414	0.673115	0.278906	0.18997	0.314256	0.281178	0.459317	0.314685	0.147135
Gh_A11G2400	0.0434959	0.841529	0.0523407	0	0	0	0	0	0.023008	0.987272	0.106482	0	0	0	0	0
Gh_A10G0698	0.0342288	0.131802	0.124299	0	0	0	0	0	0	0.123763	0.801621	0	0	0	0	0
Gh_A05G2668	0.897334	0.962422	0.958381	0.620671	0.400366	0.378417	0.402826	0.181822	0.691857	0.976978	0.944683	0.709968	0.140077	0.282938	0.466448	0.326985
Gh_A10G1069	0.484153	0.503565	0.355382	0.310477	0.097727	0.695579	0.377214	0.779143	0.938128	0.430211	0.770565	0.35892	0.226467	0.534721	0.355575	0.744703
Gh_A09G0156	0.242341	1.04549	0.82163	0	0	0	0	0	0.24813	0.651412	0.510861	0	0	0	0	0
Gh_A03G1413	0	0	0	0	0	0	0	0	0	0	0	0	0	0.312501	0.561645	0
Gh_D09G0245	0.916541	0.772096	0.776695	1.01227	0.328471	0.279387	0.322939	0.372162	0.69711	0.709335	0.665319	0.67941	0.237387	0.385566	0.477191	0.314163
Gh_A09G0999	1.09418	0.205722	0	0	0	0	0	0	1.06583	0.213457	0	0.0221121	0	0	0	0
Gh_D06G1707	1.10152	0.08826	0	0	0	0	0	0	0.983632	0.119489	0	0	0	0	0	0
Gh_D11G2523	0.916617	0.645002	0.496181	0.521219	0.152149	0.195074	0.251951	0.200405	0.754997	0.645606	0.426311	0.499165	0.244779	0.312944	0.24401	0.148166
Gh_A11G0488	1.04663	0.380766	0.28617	0.27058	0.159465	0.149142	0.0599955	0.265909	0.946169	0.412196	0.135273	0.234733	0.17457	0.193013	0.122222	0.0876367
Gh_A07G0001	0.595577	0.124095	0.067812	0	0.100983	0.162186	0.31384	0.222235	0.687297	0.337487	0.079433	0.134587	0.23387	0.366511	0.56185	0.194163
Gh_D05G3399	0.545257	1.01975	0	0	0.206934	0.216781	0.0504085	0.0581235	0.379694	0.560303	0	0	0	0	0.0704475	0
Gh_D11G2758	1.06258	0.451778	0.0276732	0.0287953	0.0540405	0.163172	0.216591	0.502604	1.02914	0.497922	0.163065	0.0232391	0.192842	0.426411	0.405071	0.247244
Gh_D08G2205	0.691945	0.103195	0.0982781	0.0480812	0.0332532	0.0669671	0.0092961	0.0619345	0.337622	0.0904009	0.102201	0.0361567	0.0331892	0.0889446	0.0460516	0.00854655
Gh_Sca005679G01	0	0	0	0	0	0	0.562195	0	0	0	0	0	0	0	0	0
Gh_D02G1324	0.156058	0.0424728	0	0.0610025	0	0.676582	0.064399	0	0.065678	0	0	0.0519085	0.0550545	0.363832	0	0
Gh_A05G2231	0	0	0	0	0	0	0	0	0.186934	0.95356	0	0	0	0	0	0
Gh_A10G2050	0.88307	0.35189	0.0186271	0.0667005	0.0182336	0.182769	0	0.0169357	0.366512	0.418148	0.0385607	0	0.0359929	0.0374096	0	0.01857
Gh_A01G0440	0.947583	0.195808	0	0	0	0.0228817	0	0	0.98138	0.165098	0	0	0	0.0212954	0	0
Gh_D01G0669	0	0	0	0	0	0	0	0.5625	0	0	0	0	0	0	0	0
Gh_A13G1221	0	0	0	0	0	0	0	0.5625	0	0	0	0	0	0	0	0
Gh_A13G1052	0.045267	0.0421277	0.772271	0.182314	0.223046	0.355782	0.0954445	0.359764	0.0104055	0.155095	0.919301	0.274655	0.163465	0.195279	0.379416	0.217004
Gh_D13G0620	1.12344	0.9844	0.0679669	0.144655	0.128894	0.0732625	0.07019	0.11255	0.774174	0.883722	0.149011	0.0423199	0.0547202	0.0987777	0.0674145	0.426598
Gh_D03G0177	0	0	0.09338	0	0	0.335151	0.767421	0.0935095	0.178447	0	0	0.092506	0	0.780122	0.249695	0
Gh_D05G3219	0.594229	0	0	0.190928	0	0	0	0	0.681503	0	0	0	0	0	0	0
Gh_A07G0734	0.56308	0.315964	0	0	0	0	0	0	0.190944	0.48964	0.117797	0.100429	0	0	0	0
Gh_D12G0854	1.04163	0.557998	0.2478	0.350442	0.705206	0.632391	0.887355	0.533082	0.986102	0.589714	0.462481	0.469101	0.694606	0.419362	0.45231	0.443411
Gh_D11G3071	0.250894	0.317673	0.070272	0.102054	0.189517	0.586473	0.228068	0.464	0.194475	0.233004	0.186809	0.261645	0.114418	0.517841	0.806929	0.200019
Gh_D05G0951	0.221894	0.0618447	0.0614155	0.0944399	0	0.079656	0.0335891	0.0419525	0.15111	0.144469	0	0.0904463	0.0447024	0.158228	0.167008	0.578817
Gh_D07G1658	1.06073	0.720041	0.507481	0.434644	0.444557	0.405864	0.551519	0.516493	0.976468	0.791119	0.528689	0.669878	0.427914	0.380092	0.436265	0.54459
Gh_D05G2212	0.7055	0.257223	0.319351	0.249017	0.103318	0.137183	0	0	0.245845	0.0492871	0.128595	0.248139	0.0252788	0.0524421	0.0358276	0
Gh_A08G2279	0	0.288741	0	0	0	0	0	0.922169	0.202022	0	0	0	0	0.28289	0	0
Gh_D06G1302	0.930858	0.590355	0.122226	0.0119246	0.217509	0.102862	0.191183	0.0581101	0.716224	0.619854	0.399345	0.232156	0.182804	0.17992	0.0621675	0.068203
Gh_A06G1197	0.293339	0.233083	0.0959575	0.171274	0	0.0702955	0	0	0.201755	0.726113	0.216419	0.0318256	0	0	0	0
Gh_A09G1671	0.330287	0.242947	0.0390511	0.057483	0.0512633	0.245099	0.167381	0.405172	0.343952	0.331743	0.0466632	0.0580601	0.142666	0.664786	0.182898	0.174606
Gh_A13G0938	0.681744	0.467049	0.303237	0.0527115	0.3844	0.553963	0.390477	0.425665	0.990291	0.828008	0.20118	0.267427	0.206564	0.0436631	0.783868	0.447586
Gh_D01G1227	0.938251	0.0874733	0.077979	0.0234707	0.0510966	0.0214764	0.0667681	0.081504	0.884043	0.113086	0.0839235	0.0194152	0.0215837	0.080154	0.091632	0
Gh_A08G1996	1.03649	0.754119	0.799146	0.560629	0.331153	0.392004	0.211636	0.466345	0.82374	0.718506	0.544837	0.386744	0.276713	0.391873	0.317282	0.328169
Gh_D04G1189	0.0285098	0.0208203	0.0264129	0.027187	0.252997	0.228239	0.183038	0.483159	0.0166241	0.0285313	0.0712895	0.352778	0.190043	0.750861	0.101761	0.218629
Gh_A10G1061	0.298418	0.54424	0.140841	0.302793	1.07185	0.098279	0.163492	0.0725833	0.345264	0.505241	0.272769	0.307454	0.912979	0.150192	0.0960961	0.0609072
Gh_D01G0909	0.976724	1.00697	0.087376	0.0536564	0	0.0286884	0.13968	0.0655065	0.817022	0.883442	0.0567645	0.111145	0.0139715	0.0260614	0.0185679	0.0432184
Gh_D09G2291	0.605252	0	0	0	0	0	0	0.0125547	0.142717	0	0	0	0	0	0	0
Gh_A07G1228	0.137196	0.179449	0	0.0738142	0.0831689	0.434224	0.297104	0.819006	0.0698609	0.125781	0.126912	0.108615	0.0986232	0.43552	0.940488	1.00955
Gh_D10G2484	0.817214	0.497152	0.347778	0.269006	0.249442	0.414176	0.339398	0.295021	0.91568	0.363228	0.504074	0.227651	0.368229	0.261512	0.351311	0.566895
Gh_D07G1772	0.578292	0.994464	0.322302	0.353927	0.395456	0.232664	0.364553	0.238663	0.403206	0.662506	0.345882	0.531441	0.500215	0.240306	0.718321	0.144902
Gh_A04G0413	0.409141	0	0	0.279425	0.606895	0.541498	0	0.564935	0	0	0	0.721422	0.202157	0.401173	0	0
Gh_D13G1857	0.443026	0.119696	0.0633243	0.188049	0.122069	0.595218	0.455127	0.470736	0.0965803	0.0979315	0.107549	0.378929	0.112457	0.680063	0.925432	0.583485
Gh_D07G1841	0.0365362	0.0493468	0	0	0.17957	0.123551	0.456148	0.480678	0.0365316	0.0106675	0	0.0282151	0.223413	0.349906	0.782549	0.40151
Gh_A06G0897	0.752269	0.397195	0.112862	0.0450878	0	0.0787322	0.0430396	0.052808	1.1087	0.428224	0.0749981	0.0450178	0.0356839	0.072107	0.0085134	0.0132076
Gh_A05G2099	0	0.0183281	0.0483257	0.0739667	0.0262846	0.606842	0.0126121	0	0.02199	0.0339142	0.0503055	0.0336747	0	0.565618	0.017335	0
Gh_D01G1167	0.974516	0.218727	0.277143	0	0	0	0.271099	0	0	0.149575	0	0	0	0	0.307609	0
Gh_D12G0283	0.964375	0.135314	0.013917	0	0.0208094	0.0166325	0	0	0.893298	0.242463	0.0316254	0	0.0155424	0.0289643	0	0
Gh_D04G1699	0.0184962	0.560342	1.06291	0.467496	0.0450192	0.0434344	0.007964	0.0481529	0.011916	0.749145	0.90351	0.295077	0.0355794	0.0281653	0	0
Gh_D09G0487	0.677385	0.675539	0.447737	0.779096	0.255444	0.294387	0.152694	0.0441363	1.02663	0.69991	0.576777	0.715159	0.272966	0.19941	0.126494	0.0948995
Gh_D10G2270	0.73943	0	0	0	0	0	0.246957	0	0.136588	0.43194	0.248005	0.224749	0.282925	0	0	0
Gh_D10G0712	0.823422	0.402269	0.109658	0.0303064	0.0605741	0.118971	0.132695	0.092503	1.01862	0.391981	0.131972	0.100742	0.0984355	0.16703	0.275296	0.0507715
Gh_A01G0098	0.0146157	0.0190618	0	0.020355	0.567453	0.155577	0.0213666	0	0.0248104	0.0143734	0	0	0.631093	0.141663	0	0
Gh_A06G0290	0.921473	0.67555	0.650929	0.47793	0.246795	0.34922	0.397123	0.327435	1.04146	0.626497	0.541582	0.533767	0.257614	0.416537	0.299083	0.189165
Gh_A02G1755	0.873277	0.860313	0.163228	0.120948	0.289333	0.242367	0.368148	0.129725	0.687442	0.545925	0.383862	0.203784	0.218367	0.512074	0.07301	0.265492
Gh_A08G0582	1.00158	0.603415	0.358281	0.239154	0.311646	0.295237	0.309001	0.238638	0.907947	0.672048	0.259195	0.388617	0.211593	0.383018	0.365623	0.350541
Gh_D04G0287	0.39255	0	0.496204	0	0	0	0	0	0.867606	0	0.226818	0	0.19615	0.165142	0	0
Gh_A07G0927	0.754312	0.258746	0	0	0	0	0	0	0.867606	0.446433	0	0	0	0	0	0
Gh_A07G1845	0	0.549809	0	0	0	0	0	0	0	0.17043	0	0	0	0.56602	0	0
Gh_D05G1192	0	0.109012	0	0	0.0667225	0.417779	0.0654025	0.122378	0.0376584	0.0414979	0	0.117107	0.0837035	0.56606	0	0
Gh_D12G2494	0.38105	0.0755515	0	0.201917	0.104304	0.706808	0.210185	0.543587	0.442021	0.132316	0.269849	0.548991	0.0495915	0.499365	0.487523	0.704408
Gh_A06G0839	0.134512	0.0969703	0	0.0443415	0.237731	0.377385	0.273512	1.10857	0.0708402	0.0804603	0.0842938	0.181844	0.293191	0.259373	0.111392	0.490599
Gh_D05G1753	0.946927	0.476406	0.585357	0.107292	0.6789	0.198348	0.18641	0.271914	1.08173	0.882267	0.390409	0.572425	0.317985	0.42644	0.303798	0.295866
Gh_A01G1346	0.149147	0.331184	0.113329	0.10656	0.145922	0.213018	0.118053	0.219027	0.315773	0.066313	0.443356	0.0972535	0.193911	0.111204	0.696833	0
Gh_A05G3518	0.959029	0.694308	0.479272	0.230069	0.241454	0.207534	0.16856	0.209242	1.09226	0.852891	0.529215	0.501321	0.12838	0.226301	0.166993	0.245376
Gh_D12G1458	0.894984	0.0920446	0.0889916	0.0169356	0.121385	0.095506	0.106015	0.129269	1.08991	0.135607	0.0655976	0.0726573	0.085571	0.173112	0.101806	0.0711003
Gh_D10G0902	0.13746	0.146937	0	0.187789	0.671922	0	0.387125	0.200353	0	0	0.901296	0.495146	0.217475	0	0	0.207417
Gh_A08G1382	1.11503	0.63895	0.0613733	0.0756471	0.0658154	0.0493193	0.179835	0.154992	1.01928	0.419821	0.059153	0.0752933	0.0245624	0.0343977	0.0336307	0.0805026
Gh_A10G1669	0.907694	0.379133	0.248789	0.228041	0.464803	0.169954	0.323294	0.193194	0.856237	0.91366	0.161483	0.0567567	0.0412298	0.377672	0.305329	0.195739
Gh_D12G0852	0.643564	0.293995	0.061885	0	0.0462069	0.068017	0.0336175	0	0.995154	0.465174	0.0367043	0.02999	0.220403	0.09308	0	0.128872
Gh_A11G2399	0.187248	0.133397	0.265331	0.172183	0.119373	0.357918	0.458097	0.964408	0.404579	0.168139	0.280778	0.475	0.38337	0.145576	0.545245	0.50758
Gh_A10G0691	0.695623	0.904909	0.0915448	0.0411045	0.0112998	0.216174	0.225582	0.435629	0.534751	0.860104	0.057489	0.0684773	0.0401669	0.283315	0.244349	0.362757
Gh_D09G0190	0.111444	0	0.0404283	0.281339	0.267402	0.176122	0.425788	0.280513	0.0118213	0.0133642	0	0.313609	0.712649	0.432508	0.37242	0.426582
Gh_A08G1274	0.795359	0.291373	0.249041	0	0.140037	0.428465	0.201471	0.646605	0.731683	0.3175	0	0.0330715	0.19385	0.245833	0.758478	1.02556
Gh_A08G0817	0	0.416606	0.703823	0.934535	0	0.0480184	0	0	0.0551	0.217216	0.822742	0.775292	0.185528	0	0	0
Gh_A12G1700	0.484618	0.851491	0.231018	0.019534	0.0991464	0.0452064	0.313084	0.023991	0.500202	0.611357	0.0654126	0.0188354	0.0753006	0.058392	0.059299	0
Gh_Sca023723G01	0.546944	0.495681	0.59177	0.468633	0.294661	0.682846	0.359822	0.174132	0.333205	0.443447	0.229569	0.622739	0.481129	0.50751	0.148537	0.231968
Gh_D12G2243	0.12953	0.355443	0.153826	0.151315	0	0	0.275361	0	0.196939	0.158304	0.620007	0.349984	0.142259	0.173413	0.067826	0
Gh_D13G1759	0.286962	0.373779	0.261649	0.415749	0.6304	0.239231	0.63383	0.642204	0.515933	0.18103	0.290385	0.308878	0.436041	0.45705	0.226043	0.347024
Gh_A08G0748	0.235864	0.799687	1.11504	0.179088	0.112527	0.098149	0.0594445	0.0569485	0.362465	1.01885	0.862727	0.134736	0.14721	0.0896856	0.085026	0.0418405
Gh_A12G0363	0.365634	0.373333	0.492575	0	0.129788	0.695858	0	0.234254	0.227314	0.477347	0.789771	0.117283	0	0.100253	0	0
Gh_A07G0466	0.382948	0.47603	0.770117	0.830686	0.672752	0.752654	0.644252	0.89687	0.599965	0.61405	0.853436	0.731064	0.922547	0.892451	0.916651	0.778991
Gh_D07G1254	1.04653	0.929419	0.456139	0.494369	0.578113	0.47176	0.537262	0.486244	1.02559	0.895711	0.453066	0.460553	0.460852	0.406814	0.526409	0.366417
Gh_D01G1285	0.567955	0	0	0	0	0	0	0	0.195508	0	0	0	0	0	0	0
Gh_A11G2445	0.567955	0	0	0	0	0	0	0	0.391016	0	0	0	0	0.293634	0	0
Gh_A08G2047	0.567955	0	0	0	0	0	0	0	0.211764	0	0.310584	0	0	0	0	0
Gh_D12G2345	0	0	0	0	0	0	0.56796	0	0	0	0	0	0	0	0	0
Gh_A09G1094	0.958161	0.895384	0.0136499	0.0330515	0.035813	0.111678	0.100766	0.0746184	1.02259	0.777502	0.062044	0.0272002	0.0610025	0.204568	0.0430514	0.0157287
Gh_A05G2993	1.00393	0.63823	0.0980709	0	0.290603	0.440279	0.11141	0.214734	1.07879	0.691449	0.147612	0.184141	0.49467	0.475435	0.192503	0.10505
Gh_A11G1304	0.959141	0.409519	0.0669355	0.064846	0.108634	0.336075	0.0315501	0.0301883	1.13526	0.685704	0.172394	0.258634	0.0633815	0.291759	0.129499	0.109845
Gh_A05G0469	0.545941	0.847142	0	0.180688	0.084884	0.26074	0	0.071215	0.50493	0.639371	0	0.0555795	0.239039	0.162301	0	0
Gh_A13G0143	0.428354	0	0	0	0	0	0	0	0.109312	0.92409	0	0	0	0	0	0
Gh_A02G0273	0.0359926	0.0716022	0	0.0270932	0.176146	0.297241	0.59724	0.547878	0.131676	0.131415	0.0620585	0.0252791	0.226467	0.664441	0.911746	0.854302
Gh_A02G0676	0.661691	0.471588	0.106452	0	0.138702	0.058237	0.174023	0.066646	1.00828	0.640427	0.112671	0.158627	0.0560035	0.16616	0.0803905	0.174584
Gh_Sca011684G01	0.0429301	0.0396857	0.0630116	0.269998	0.216213	0.606473	0.227439	0.479692	0.0429763	0.0609145	0.148259	0.283132	0.213895	0.84392	0.341903	0.29242
Gh_A02G1543	0	0	0	0	0	0	0	0	0	0	0.56867	0	0	0	0	0
Gh_D09G2207	0.0924469	0.778374	0.940252	1.12264	0.427476	0.151668	0.181812	0.0371915	0.0458989	0.584126	0.756971	0.804364	0.246803	0.134509	0.0225224	0.00848145
Gh_Sca004717G15	0.947396	0.848132	0.446113	0.228212	0.722809	0.348294	0.361925	0.484985	0.790702	0.420664	0.32102	0.409832	0.140416	0.232813	0.148494	0.246797
Gh_A03G0148	0.911204	0.658748	0.764502	0.663466	0.911664	0.870484	0.886737	0.746712	1.02183	0.831851	0.684189	0.55504	0.847285	1.02141	0.853773	0.776283
Gh_D02G1205	1.05286	0.688902	0.123856	0.127703	0.471094	0.338047	0	0.202636	0.836723	0.240546	0.128389	0.227551	0.180455	0.123613	0	0.251136
Gh_D09G1189	1.08913	0	0	0	0	0	0	0	0	0	0	0	0	0	0	0
Gh_A08G0680	1.10569	0.662003	0.500152	0.293537	0.498216	0.362181	0.37063	0.334218	0.874313	0.666538	0.507508	0.340809	0.383759	0.486316	0.251731	0.313786
Gh_D12G0712	0.332261	0.0996732	0.076946	0.0402198	0.0430907	0.398845	0.227047	0.515515	0.704051	0.163616	0.0410175	0.0765235	0	0.616995	0.177114	0.471702
Gh_A10G2265	0	0	0	0	0	0	0.54565	0.569615	0	0	0	0	0	0	0	0
Gh_D05G3467	1.09664	0	0.0619115	0	0	0	0	0	0.86088	0.0441566	0.137917	0	0	0	0	0
Gh_D08G0929	0	0	0	0	0.496336	0.358732	0.380178	0	0	0	0	0	0.266698	0	0.780739	0.56972
Gh_D11G0127	0.961951	0.84581	0.249415	0.407555	0.344553	0.499081	0.225283	0.259938	1.11689	0.797138	0.422837	0.426407	0.298701	0.441852	0.360092	0.368292
Gh_D05G0960	0.498425	0.513902	0.87198	0.76782	0.682937	0.746686	1.07273	0.762185	0.644846	0.57362	1.02326	0.906839	0.705703	0.763985	0.776184	1.08434
Gh_D09G0687	0.0622275	0	0	0	0	0	0.165217	0.249229	0.0845885	0	0	0	0	0.402205	0.909254	0.0491966
Gh_D02G0941	0.0285671	0	0	0	0	0	0	0.283268	0	0.0274257	0	0	0	0	0.058283	0.781843
Gh_D13G1960	0.366759	0.312185	0.037374	0.0675342	0.155257	0.654127	0.0962532	0.0871555	0.20907	0.327217	0.0667507	0	0.176552	0.814347	0.0893564	0.0547895
Gh_A05G0302	1.1118	0.636916	0.177047	0.139468	0.191597	0.0744452	0.115665	0.17487	0.966955	0.427574	0.218575	0.062456	0.38829	0.21725	0.193999	0.121568
Gh_A05G1420	0.378306	0	0	0	0.465772	0	0.174026	0.570245	0.200278	0	0.158979	0	0	0	0	0
Gh_Sca015485G01	0	0	0	0	0.214891	0.213628	0.222125	0.808849	0	0.127422	0	0	0.350468	0.401458	0	0.185805
Gh_A10G1137	0.826952	0.960048	0.576638	0.518656	0.413619	0.41495	0.5221	0.416138	1.01433	0.808366	0.689449	0.442376	0.566627	0.466861	0.336309	0.336132
Gh_A05G1461	0.074423	0.104126	0.0153899	0.016181	0.305345	0.659577	0.361662	0.415394	0.134615	0.0878121	0.0303701	0.052408	0.239458	0.725128	0.2468	0.344366
Gh_D05G3382	0.364829	0.559012	0.92147	0.555694	0.121469	0.1165	0.14156	0.0646903	0.45577	0.685311	1.02429	0.658972	0.186412	0.0992757	0.0452809	0.0829205
Gh_D05G0884	0.0595977	0.159407	0.727761	0.941966	0.687984	0.414631	0.471131	0.307957	0.0875964	0.101424	0.747359	0.644529	0.704585	0.494737	0.331626	0.366091
Gh_D08G2683	0.215491	0.105514	0.125121	0.460456	0.345464	0.0694915	0.5712	0.277291	0	0.0805505	0.402876	0.345304	0.121428	0.304576	0.0873235	0.232119
Gh_D09G2402	0.581908	0.893999	0.283236	0.293901	0.350544	0.150409	0.307151	0.18865	0.929752	0.50406	0.226466	0.361496	0.430937	0.525464	0.348623	0.529524
Gh_D02G2276	0	0	0.942358	0.272616	0	0	0	0	0	0	0.268925	0.122309	0	0	0	0
Gh_A11G3288	1.08082	0.698101	0.309051	0.396102	0.30015	0.366166	0.381644	0.269024	0.932741	0.648861	0.34696	0.376643	0.344417	0.331159	0.212808	0.326387
Gh_D05G3096	0.671872	0.549564	0.181664	0.12001	0.232693	0.56625	0.166196	0.158642	0.485958	0.851819	0.697877	0.253573	0.185621	0.355596	0.710895	0.123106
Gh_A09G1849	0	0	0.0433339	0.016644	0	0.0315957	0.57149	0.0144198	0	0	0	0.0410957	0	0	0	0
Gh_D12G2188	0.801619	1.08384	0.419606	0.325528	0	0	0.225777	0.0483955	0.416356	0.60512	0.205412	0.233875	0	0.0456189	0	0
Gh_A13G1122	0.100691	0.065795	0	0	0	0.649972	0	0.511239	0	0	0	0	0	0.261059	0.278981	0.352346
Gh_D11G0256	0.879996	0.400641	0.0478551	0	0	0	0	0	0.966345	0.408677	0	0	0	0	0.067836	0
Gh_A10G0877	0.240405	0.119583	0	0.0696055	0	0.884848	0.071477	0.081604	0.329475	0.13546	0.076753	0	0.567254	0.338709	0.097612	0
Gh_A08G2550	0.0491562	0.0642365	0.073794	0.851393	0.0711385	0.07653	0	0	0	0	0	0.884603	0	0	0	0
Gh_D07G1263	0	0.57181	0	0	0	0	0	0	0	0	0	0	0	0	0	0
Gh_D05G1441	1.02472	0.294571	0.1419	0.0946352	0.148013	0.100944	0.122955	0.119606	0.858456	0.758892	0.220213	0.301339	0.31754	0.318931	0.335124	0.22693
Gh_D05G3509	0.829483	0.348007	0.057162	0.178805	0.187826	0.53096	0.324089	0.35561	1.04589	0.313476	0.173708	0.236558	0.330201	0.682207	0.289262	0.172834
Gh_Sca005831G01	0.0675975	0.208505	1.03273	0.528716	0.13496	0.0662275	0.107909	0.214777	0.189959	0.215024	0.733134	0.44493	0.257632	0.0302584	0	0.0678985
Gh_A09G0735	1.1075	0.599309	0.581071	0.460184	0.539227	0.330531	0.372115	0.377285	0.737122	0.711928	0.512074	0.597184	0.652267	0.520976	0.375868	0.515499
Gh_A12G2522	0	0.1187	0.105015	0.21408	0.730268	0.258697	0.281805	0.853409	0.086179	0.0964449	0.20434	0.0443235	0.2412	0.299828	0.203526	0.504587
Gh_D11G2038	0.398444	0.738152	0.260669	0.112208	0.036194	0.137896	0.212327	0	0.259483	0.401398	0.773843	0.263255	0.0266257	0.0305707	0.0377573	0
Gh_D13G0348	0.529455	0.605625	0.0476388	0	0	0.0284702	0	0.0248321	0.330147	0.774937	0.153479	0.0230433	0.0261962	0.0300778	0	0
Gh_D11G1887	0.255269	0.0486675	0.0565885	0	0.0732115	0.112455	0	0	0.278649	0.105771	0.804236	0.144403	0.121028	0.0473877	0.0744775	0.14482
Gh_A12G1295	1.0968	0.632718	0.327441	0.57946	0.263096	0.452821	0.456037	0.447661	1.12954	0.644604	0.489736	0.415577	0.333251	0.331095	0.29654	0.425525
Gh_A06G0797	0.481759	0.845004	0.34045	0.228226	0.118022	0.181312	0.0490857	0.131453	0.39939	0.591398	0.313475	0.234111	0.042461	0.155735	0.173967	0.0440118
Gh_A10G0163	0.898445	1.01147	0.932164	0.91399	0.572724	0.651004	0.549559	0.340828	0.493174	0.769748	0.80241	0.841923	0.452314	0.742522	0.522873	0.617522
Gh_D01G0432	0.344994	0.773511	0.307924	0	0.658038	0.34356	0.505075	0.389001	0.342728	0.317933	0.0898955	0.5344	0.156536	1.03072	0.655384	0.489993
Gh_A13G0289	1.01047	0.165912	0.0939305	0.0820973	0.0445577	0.0164308	0.0672153	0.0156172	0.834892	0.301141	0.032147	0.145672	0	0	0.0469313	0.0746871
Gh_D09G1061	0.957913	0.535363	0.0933245	0.108125	0.0611112	0.051365	0	0	0.617361	0.570136	0.130682	0.137392	0	0.0827492	0.068376	0.0265343
Gh_D02G1419	1.07381	0	0	0	0	0	0	0	0.985005	0	0	0	0	0	0	0
Gh_D12G1186	0.594599	0.680327	1.0656	0.108094	0	0.0124581	0	0	0.610424	0.552304	0.77161	0.0519445	0.0150682	0.0268865	0	0
Gh_D09G2487	0.96508	0.800032	0.523272	0.278886	0.265176	0.163308	0.20394	0.125804	1.07892	0.739317	0.29721	0.387735	0.338749	0.211867	0.0465701	0.11613
Gh_Sca020253G01	0.82526	0.483605	0.368618	0.153876	0.33471	0.241907	0.0848095	0	0.83427	0.968163	0.471199	0.273884	0.167742	0.0819115	0.493438	0
Gh_A05G3709	0	0	0	0	0	0	0	0.493426	0.0271338	0	0	0	0	0	0.312014	0.894703
Gh_A13G2026	0.649976	0	0	0	0	0.2361	0.227332	0	0.19626	0.144467	0	0	0.304497	0	0	0
Gh_A06G0632	0.415604	0.476511	0.680376	0.756283	0.347284	0.623786	0.667789	0.225848	0.410878	0.557457	0.710509	0.986808	0.50723	0.412698	0.222358	0.430097
Gh_D12G0563	0.267195	0.352282	0.254704	0.047944	0.0665498	0.324764	0.192258	0.462832	0.192446	0.429609	0.326145	0.0868661	0.160015	0.473027	0.824318	0.350984
Gh_A10G2263	0.888363	0.309849	0	0	0.085959	0.259201	0.318193	0.677249	0.838753	0.294848	0.185845	0.113622	0.0252788	0.321247	0.320274	0.645328
Gh_A01G0093	0.671299	0	0	0	0	0	0	0	0.258864	0	0	0	0	0	0	0
Gh_D09G1633	0.77564	0.230764	0	0.0255449	0	0.0294568	0	0.0256798	1.10254	0.36907	0.0557525	0	0	0	0	0
Gh_D07G0919	0.696852	0.635949	0.716055	0.862892	0.797563	0.272423	0.332805	0.0920771	0.752076	0.571543	0.850375	0.687321	0.754801	0.325997	0.208863	0.350661
Gh_D13G1009	1.11533	0.443215	0.320992	0.314581	0.534022	0.547904	0.239882	0.279498	0.903865	0.560063	0.191451	0.264126	0.311232	0.41105	0.271586	0.239931
Gh_A05G0732	0.0595415	1.07062	0.490092	0.0451265	0.0589801	0.0357301	0.013252	0.0220706	0.072609	0.860826	0.235403	0.0519862	0.0657298	0.100739	0.0489023	0.028673
Gh_A07G2012	0.897782	0.497856	0.233627	0.170899	0.128139	0.0712743	0.332386	0.0881517	0.791122	0.938001	0.229828	0.229374	0.0842925	0.195705	0.0459492	0.0178269
Gh_A11G0273	0.0972563	0.374851	0.0834659	0.327403	0.227541	0.330508	0.608123	0.195031	0.100146	0.400175	0.283126	0.59682	0.116012	0.167335	0.19824	0
Gh_A12G1033	0.21247	0	0	0	0.108527	0.0911685	0.277657	0.703651	0.10476	0.0299711	0.0442453	0	0.0889935	0.744945	0.063568	0.262538
Gh_A04G0643	1.10654	0.631042	0.491634	0.423415	0.597752	0.249122	0.442667	0.617233	0.867109	0.823275	0.474483	0.376196	0.629042	0.223539	0.515733	0.156396
Gh_A10G1921	0.31794	0.0991715	0.65227	0	0.292542	0.144906	0.0743385	0.0618175	0.0380573	0.125767	0.575125	0.480316	0.378429	0.601838	0.090804	0
Gh_D13G2038	0.109802	0.282797	0.290951	0.313811	0.215569	0.174349	0	0	0	0	0.147723	0.720435	0.135287	0.58282	0	0
Gh_A13G1674	0	0.282797	0	0.156906	0.431138	0.469823	0.341861	0.460079	0	0	0.147723	0.57515	0.270574	0.155069	0	0.614099
Gh_Sca026045G01	0.146062	0.563057	0.330558	0.32887	0.148459	0.325018	0.240023	0	0.0625445	0.269603	0.322668	0.0989455	0.271637	0.0873555	0.70777	0.136245
Gh_A04G0532	0	0	0	0	0	0.575275	0	0	0	0	0	0	0	0	0	0
Gh_A05G2558	0.508153	0.434668	0.193279	0.19011	0.498431	1.04767	0.487845	0.168681	0.63597	0.464594	0.29282	0.247711	0.997247	0.549697	0.349253	0.0881275
Gh_A09G2053	0.540468	0.430998	0.070023	0.391968	0.255248	0.149275	0.0405461	0.0748013	0.882642	0.394339	0	0.41422	0.0462967	0.162561	0.0470783	0.171712
Gh_D08G2521	0.623786	0	0	0	0	0	0	0.0106637	0.223354	0	0	0	0	0	0	0
Gh_A05G3189	0.93243	0.70389	0.44323	0.267825	0.353347	0.436811	0.542312	0.329629	0.787976	0.844361	0.420575	0.354528	0.202653	0.272472	0.214221	0.521207
Gh_Sca009628G01	0.168867	0.216845	0.758277	0.755637	0.488889	0.387132	0.253916	0.301574	0.148289	0.307585	0.944131	1.0914	0.224342	0.403722	0.483747	0.59888
Gh_D08G2594	0.397104	0.652208	0	0	0	0	0	0	0.371727	1.00807	0.0530455	0	0	0	0	0
Gh_D11G1767	0.976732	0.900308	0.0277714	0	0.0414816	0.122172	0	0	0.945347	0.616827	0.0297656	0	0.0303581	0.0841115	0.086233	0
Gh_D11G0925	0.0702278	0.313756	0.62437	0.736366	0.281196	0.146767	0.347691	0.653826	0.122427	0.423539	0.56313	0.653474	0.248663	0.226792	0.46621	0.944846
Gh_D05G0173	0	0.26165	0	0	0	0	0	0	0	0.180657	0	0.575745	0	0	0	0
Gh_A08G0520	0.937802	1.11933	0.134516	0	0	0.053606	0	0	0.877274	0.66849	0.095309	0	0	0	0	0
Gh_A05G1688	0.978941	0.409788	0.189131	0.110351	0.170228	0.142836	0.0833061	0.0880759	0.801621	0.346676	0.20906	0.0438101	0.087348	0.136071	0.0575086	0.114458
Gh_A12G1006	0.297559	0.071042	0.0606161	0.9004	0.216217	0.0671575	0.110876	0.0688906	0.363283	0.0550657	0.10791	0.982838	0.0915265	0.207149	0.0584802	0.0439857
Gh_D06G1941	0.602738	0.423232	0.22325	0.24731	0	0.254393	0.245377	0.358216	0.785585	0.304595	0.114946	0.441972	0	0.315251	0	0.376818
Gh_D01G0595	0.928584	0.402405	0.223376	0.14109	0.148583	0.095204	0	0	0.651811	0.537957	0.230784	0.0791925	0.0427404	0	0	0
Gh_A13G0161	0	1.03813	0.55716	0	0	0	0	0	0	0	0	0	0	0	0	0
Gh_D04G0877	0	0.576205	0	0	0	0	0	0	0	0	0	0	0.346913	0	0	0
Gh_D06G0898	0	1.12534	0	0	0	0	0	0	0	0.191993	0	0	0	0	0	0
Gh_D08G1132	0.194913	0.324763	0	0	0.067417	0.14859	0.055925	0.160049	0.200093	0.160751	0.629644	0.089848	0.336855	0.055235	0.192878	0.869034
Gh_A09G1032	0.528515	0	0	0	0	0	0	0	0	0	0	0.576395	0	0	0	0
Gh_Sca015432G01	0	0	0	0	0	0	0	0	0	0	0	0.576395	0	0	0	0
Gh_D04G0127	0.0951087	0	0.145897	0	0.378626	0.3431	0.576575	0	0.083289	0.0317866	0.380645	0.21751	0.141228	0.172192	0.13465	0
Gh_A09G1898	0.613719	0.413314	0.976274	0.223577	0	0	0.120011	0.0997	0.755768	0.274479	0.632968	0.19789	0	0	0.143812	0.309229
Gh_D05G1807	1.00376	0.380123	0.880637	1.12932	0.642588	0.62585	0.370455	0.181733	0.947367	0.612361	0.819133	0.788201	0.801106	0.860206	0.343737	0.275484
Gh_D07G1028	1.02387	0.461812	0.344496	0.311669	0.33451	0.244085	0.230663	0.272796	1.10466	0.381255	0.302498	0.220232	0.226052	0.233603	0.325958	0.277386
Gh_D09G1178	1.03197	0.469756	0.391137	0.302321	0.490279	0.506618	0.274661	0.302183	0.7794	0.94313	0.474899	0.234088	0.475461	0.595307	0.522287	0.432682
Gh_D09G1732	0.322485	0.381574	0.471569	0.747068	0.669428	0.456842	0.51529	0.358785	0.267062	0.224776	0.365683	1.05109	0.72383	0.479047	0.425675	0.535552
Gh_D09G0068	1.00424	0.892876	0.180506	0.0911665	0.0486133	0.155902	0.195769	0.343064	0.988085	0.308642	0.344057	0.0432138	0.0613845	0.28714	0.199034	0.257236
Gh_A08G1953	0	0	0.308361	0.190497	0.216037	0.341494	0.332948	0.178134	0	0	0.464243	0.860804	0.081242	0.139349	0.174647	0.821757
Gh_Sca010215G01	0.581967	0.550775	0.116649	0.400068	0.209337	0.278819	0.550477	0.732053	0.636259	0.564866	0.187031	0.25178	0.269829	0.321168	0.523589	1.06075
Gh_A09G1224	0.627835	0.783268	0.458411	0.0985623	0.0449867	0.138243	0.075185	0.169962	0.531468	0.410554	0.808913	0.205903	0.131244	0.279122	0.0437327	0.307256
Gh_D01G2350	1.07126	0.628196	0.305414	0.288733	0.443499	0.550017	0.368543	0.54191	0.857066	0.628913	0.2647	0.339728	0.345398	0.602167	0.39474	0.342124
Gh_D05G3191	0.954344	0.213692	0.072055	0.0403146	0.0807805	0.143993	0.0195359	0	1.05481	0.583666	0.16346	0.0179422	0.0599695	0.170499	0	0
Gh_A04G0003	1.01012	0.756433	0.493514	0.421682	0.657345	0.782559	0.590391	0.537816	1.0126	0.675744	0.502865	0.554134	0.686379	0.836913	0.640364	0.577815
Gh_D01G0494	0.986007	0.882244	0.877177	0.50403	0.53312	0.469722	0.537104	0.450397	0.872005	0.787853	0.756315	0.477597	0.544118	0.723567	0.501454	0.392419
Gh_D01G1219	0.605429	0.353594	0.148402	0.16173	0.153484	0.0553816	0.350399	0.253274	0.212767	0.829483	0.267354	0.190091	0.053034	0.799388	0.249455	0.138634
Gh_A05G0128	0.106849	0	0	0.080577	0.0210971	0.215058	0.128275	0.45712	0.0471672	0.0403128	0.0201602	0.0186497	0.0415124	0.0907808	0.319494	0.839977
Gh_A03G1551	0.442081	0.109598	0.0451948	0	0.0505175	0.211625	0.272899	0.289386	0.228286	0.161689	0	0.0439674	0.256234	0.507318	0.716337	0.149795
Gh_D02G1808	0.984855	0.641541	0.234934	0.107925	0.127635	0.256213	0.106958	0.206502	0.84813	0.630008	0.318245	0.148235	0.112896	0.456298	0.185894	0.120029
Gh_D12G2393	0.789586	0.554154	0	0.0755447	0.0575843	0.100944	0.697924	0.425955	0.678396	0.457871	0.104612	0.128152	0.286029	0.095244	0.539104	0.235792
Gh_A07G0593	1.04215	0.960779	0.753318	0.461695	0.368258	0.512408	0.267661	0.587665	0.97229	0.820461	0.706659	0.282548	0.373662	0.750863	0.414328	0.370167
Gh_A06G1163	0.653286	0.803077	0.586162	0.360135	0.20785	0.480015	0.376455	0.621013	1.01134	0.745056	0.326284	0.607812	0.377117	0.547187	0.435603	0.235051
Gh_A10G1655	0.576972	0.224539	0	0	0	0.0187845	0	0	0.868857	0.209826	0	0	0	0.0176127	0	0
Gh_D07G0632	0.317734	0.743675	0.304331	0.146586	0	0	0	0	0.309831	0.665025	0.520623	0.0765661	0	0.0786955	0.0377868	0.0293296
Gh_A05G0408	0.232189	0.131427	0.57812	0.779459	0.498119	0.0861235	0	0.196236	0.202517	0.333648	1.04054	0.623679	0.189229	0.163942	0.215372	0.0837115
Gh_A09G0374	1.10408	0.826447	0.414242	0.330859	0.0428005	0.0974027	0.0655385	0.0132191	1.01281	1.15111	0.454445	0.379945	0	0.0510787	0.0629256	0.0120216
Gh_A04G1288	0	0	0.210905	0	0.115842	0.354649	0.57898	0.52453	0.135881	0	0.217775	0.208783	0.309328	0.32777	0.138932	0.501423
Gh_D10G1486	0.404604	0.17176	0.347336	0.387591	0.517175	0.378799	0.557954	0.243418	0.350264	0.146474	0	0.340985	0.406872	0.661116	0.684883	0.297569
Gh_D06G0427	1.08447	0.748721	0.817759	0.939736	0.873166	0.939121	0.713561	0.787336	0.988297	0.853224	1.0307	0.892068	0.808261	0.560325	0.711596	0.826806
Gh_D06G2189	0.435325	0.43508	0.798349	0.553828	0.140542	0.183667	0.0974658	0.259117	0.184903	0.388992	0.925698	0.535586	0.13441	0.256552	0.187857	0.312428
Gh_A08G0082	0.973143	0.908548	0.72572	0.278666	0.453566	0.468257	0.531379	0.519623	1.09452	0.847959	0.653626	0.451627	0.521517	0.745877	0.521246	0.473179
Gh_D02G2114	0.936289	0.625498	0.275825	0.165761	0.0979418	0.0944387	0.0912506	0.092662	0.544247	0.941522	0.206442	0.127981	0.0234771	0.100238	0.0739106	0.0254036
Gh_D04G1620	0.0497437	0	0	0	0.096412	0	0	0.0658775	0.0412567	0	0.068126	0	0	0.060531	0.669206	0.139467
Gh_D04G0106	1.12569	0.5977	0.251761	0.146985	0.286029	0.381466	0.385221	0.232307	1.07172	0.725187	0.193304	0.205794	0.249368	0.381753	0.341792	0.11787
Gh_D13G1556	0.631125	0.833838	1.04831	0.890411	0.396771	0.542264	0.440139	0.284034	0.578926	0.876312	0.603448	0.559943	0.677196	0.489143	0.314152	0.35378
Gh_A11G1012	0.6513	0.165153	0.050848	0.053567	0	0.055662	0	0	0.0322848	0.286479	0.437079	0	0.10738	0.0489047	0.071793	0
Gh_D02G0547	1.05009	0.260655	0.146008	0	0	0	0	0.137789	0.771736	0.284724	0	0.0672935	0	0.0801515	0	0
Gh_A04G0389	0	0.854987	0	0	0.580075	0	0	0.354323	0.237528	0.23441	0	0	0	0	0.473866	0.322825
Gh_A02G1044	0	0	0.464477	0.492451	0.580075	0	0	0	0.259764	0.244413	0	0	0	0	0	0
Gh_A11G1495	0.580405	0.420751	0	0	0	0	0	0	0	0	0	0	0	0	0	0
Gh_D01G1782	0.675539	0.208632	0.0894188	0.071449	0.0778355	0.55696	0.123274	0.274297	0.49731	0.565168	0.114112	0.144217	0.259375	0.974389	1.03554	0.165968
Gh_A09G0830	0.789734	0.554976	0.178015	0	0	0	0	0	1.12875	0.673478	0	0.0876	0	0	0	0
Gh_A05G2757	0.650301	0.480469	0.0890075	0	0	0	0	0	0.620146	0.608793	0.103525	0	0	0	0	0
Gh_A09G0865	0	0	0	0	0	0.115506	0.580785	0	0	0	0	0	0	0.0849275	0	0
Gh_A06G0427	0.317652	0.424502	0.16423	0	0.263968	0.33309	0.233397	0	0.990073	0.348901	0.074709	0.211035	0.270288	0.412453	0.308945	0.507146
Gh_A03G2011	1.06581	0.683856	0.36339	0.298465	0.605028	0.857273	0.503473	0.702297	0.89671	0.77865	0.275694	0.422796	0.881179	0.457635	0.870341	0.50618
Gh_A09G1847	0.0406639	0	0.0572065	0	0.0536536	0.249784	0.294077	0.3894	0.0179755	0.0104671	0.0308636	0.0138014	0.0365781	0.382506	0.502553	1.12451
Gh_A06G1353	0.977791	0.732387	0.411988	0.241263	0.309832	0.327313	0.278579	0.166545	1.16115	0.802693	0.486465	0.203954	0.44349	0.376774	0.194203	0.0730615
Gh_A03G1008	0	0.432261	0	0	0	0	0	0	0.846093	0	0	0	0	0	0.45641	0
Gh_A11G2373	0.769687	0.970796	0.441366	0	0	0	0	0	0.581575	0.259244	0.476697	0	0	0.37822	0	0
Gh_A12G1626	0.524475	0.522822	0.830669	0.746858	0.497119	0.372159	0.686335	0.447275	0.598673	0.560481	0.67363	0.919691	0.9836	0.538619	0.50232	0.47279
Gh_A13G0396	0.837565	0.65109	0.935983	0.21567	0	0.0988746	0.0275559	0.022939	1.12151	0.835231	0.762723	0.108796	0	0.0503041	0	0
Gh_D05G2051	0.990639	0.0980585	0	0	0	0.046268	0.0263499	0	1.12463	0.135872	0.0677705	0	0.0301357	0	0	0
Gh_D10G0354	1.00707	0.601134	0.133329	0.194621	0.388647	0.455291	0.529021	0.573067	1.00523	0.689281	0.261663	0.194715	0.516038	0.524778	0.289763	0.509507
Gh_D05G0984	1.12043	0.180396	0	0.0897585	0	0	0.0530505	0.0538215	0.811373	0.15338	0	0.0416259	0.0457501	0.0943822	0.322671	0.237249
Gh_A12G1987	0.964263	0.589627	0.240345	0.32912	0.118459	0.325367	0.237559	0.189286	1.10766	0.780942	0.382936	0.435005	0.167721	0.314704	0.170031	0.118997
Gh_D08G0793	0.268066	0.949127	0.112474	0.0130747	0.0105109	0.0132598	0	0	0.218811	0.585882	0.134813	0.242781	0	0.00425556	0.00602065	0
Gh_Sca004801G02	1.1419	0.596804	0.272574	0.277694	0.174299	0.530873	0.251619	0.42248	1.11809	0.554854	0.413934	0.33572	0.390763	0.599634	0.469181	0.292379
Gh_A08G1424	0.149781	0	0.223982	0	0.493816	0	0	0	0	0	0.19293	0	0	0.58231	0	0
Gh_A01G1874	1.09339	0.747971	0.584037	0.384455	0.487716	0.594553	0.294198	0.641895	0.835344	0.873433	0.429544	0.503331	0.138918	0.503016	0.184265	0.407211
Gh_A11G2163	0.971957	0.574001	0.365955	0.253406	0	0.041585	0.0272327	0.0131874	0.925164	0.645527	0.424249	0.0989606	0.0181345	0	0	0
Gh_Sca010095G01	0.551763	0.151641	0.470064	0	0	0.305698	0	0	0.715102	1.04927	0.775675	0.563773	0	0.230786	0	0
Gh_D11G0254	0.411525	0.962995	0	0	0	0	0	0	0.493025	0.456893	0	0	0	0	0	0
Gh_D04G0511	0.532065	0.689883	0.502666	0.0440649	0.088318	0.229891	0.1923	0.164681	1.10402	0.553158	0.437488	0.0386515	0.0500855	0.182138	0.0907167	0.0675345
Gh_D04G1606	0.978765	0.892331	0.297745	0.455628	0.355349	0.226988	0.323767	0.207954	0.809167	0.727388	0.63409	0.233299	0.21639	0.377814	0.445857	0.265964
Gh_A11G0995	0.696232	0	0	0	0	0	0	0	0.282602	0	0	0	0	0	0	0
Gh_A08G1720	0.410614	1.05831	0	0	0	0	0	0	0.198704	0.375456	0	0	0	0	0	0
Gh_D05G1336	0	0.254513	0.396539	0	0.392012	0.285117	0.739175	0.550037	0.171364	0.71663	0	0.130694	0.176159	0.143188	0	0.13142
Gh_D01G0828	0.932219	0.607572	0.19107	0.0649847	0.0614368	0.335467	0.0295227	0.129079	0.854437	0.746862	0.14717	0.0801502	0.0671314	0.269167	0.137566	0.056962
Gh_A10G1302	0.91191	0.327715	0.334038	0.237904	0.170219	0.168802	0.0986185	0.168403	0.915933	0.60282	0.430041	0.32114	0.112815	0.106998	0.0822145	0.217079
Gh_A05G1908	0.362947	0.245659	0.230197	0.0441966	0.251738	0.441318	0.543187	0.236568	0.293874	0.332726	0.633382	0.541438	0.209466	0.527075	0.683816	0.0629165
Gh_D04G0569	1.0477	0.733796	0.229044	0.236829	0.337587	0.789169	0.463122	0.304669	1.00006	0.585562	0.229239	0.255178	0.208991	0.722839	0.3122	0.24166
Gh_A03G0247	0.75002	0	0.0676955	0	0	0	0.0721125	0	0.074727	0	0	0	0	0	0	0
Gh_A07G1824	0.9294	0.629541	0.317267	0.123862	0.149993	0.406678	0.136221	0.192742	1.00671	0.529362	0.282099	0.155404	0.181363	0.278713	0.282847	0.199163
Gh_D09G1579	0.0658162	0	0.451184	1.01377	0	0.0438019	0	0	0.0324195	0.0091973	0.931741	0.821375	0.0473922	0.040295	0	0
Gh_D09G0156	0	0.055098	0	0.58413	0.08242	0.060475	0.128318	0	0	0	0	0	0	0	0	0
Gh_D08G0457	1.13673	0.628443	0.330558	0.111788	0	0	0	0	0.503844	0.41172	0	0	0	0	0	0
Gh_D01G0912	1.13055	0.645822	0.277513	0.237664	0.315499	0.309581	0.362526	0.202374	0.887941	0.636293	0.399227	0.214362	0.308401	0.299984	0.251634	0.225805
Gh_D08G0203	0.40739	0.458364	0.0402827	0.0176897	0.468899	0.42298	0.49905	0.270579	0.914874	0.492209	0.101077	0.0904212	0.587724	0.366537	0.258315	0.24659
Gh_D01G1525	0	0	0	0	0	0	0	0	0.584475	0	0	0	0	0	0	0
Gh_A01G1974	1.04378	0.766131	0.231636	0.308454	0.251298	0.244215	0.287846	0.102926	0.843377	0.722308	0.554767	0.17306	0.15909	0.331279	0.179587	0.0225115
Gh_D05G2198	1.09033	0.627482	0.371808	0.137376	0.0321891	0.0668811	0.128707	0.0299147	1.1584	0.731361	0.226894	0.0417466	0.150592	0.089002	0.064818	0.0492738
Gh_D08G0536	0.859843	0.872215	0.103811	0.0922881	0.019502	0	0.056286	0.130608	0.686125	0.709973	0.19037	0.051702	0.019221	0.0178703	0.0271741	0.0269027
Gh_D05G2860	0.059166	0.16499	0	0	0	0	0.627769	0.647712	0.0495596	0.255167	0.0464489	0	0.0556175	0.745321	0.240833	0.877817
Gh_D05G0859	0.77632	0.689888	0	0	0.0380316	0.0774153	0.0364908	0.0117921	0.924907	0.642467	0.0363968	0.0544881	0	0.0379643	0.0177519	0.012979
Gh_D13G1804	0	0	0	0	0	0	0	0	0	0	0	0	0.58508	0	0	0
Gh_A02G1291	0	0	0	0.095055	0.124607	0.100206	0.202966	0.168681	0	0	0	0.0823345	0	0.0754855	0.235901	1.11384
Gh_A07G1668	0.431468	0.293316	0.722994	0.209473	0.49137	0.206055	0.644974	0.775268	0.300358	0.523072	0.515894	0.843589	0.223604	0.826539	0.538628	0.391205
Gh_D13G0354	0.367923	0.293316	0.189868	0	0.527881	0.515135	0	0.775268	0.30191	0.332643	0	0.188073	0.60019	0.107986	0.538628	0
Gh_A13G1177	0.29697	0.28145	0.225621	0.0661888	0.066599	0.136088	0.336516	0.58532	0.280292	0.210563	0.376776	0.0582393	0	0.20806	0.57719	0.34782
Gh_A06G0260	0.197126	0.342274	0.0459094	0.20148	0.240516	1.0794	0.437094	0.843152	0.231383	0.132453	0.10129	0.271647	0.351447	0.875679	0.105309	0.594668
Gh_A05G0913	0.419561	0.476741	0.978891	0.249146	0.0366746	0.134553	0.111446	0.068126	0.481306	0.352185	0.924896	0.350442	0.0777008	0.050509	0.0752111	0.0813545
Gh_A13G1231	1.16486	0.544875	0.382768	0.390746	0.243212	0.130532	0.237978	0.368317	0.924755	0.748282	0.395069	0.391184	0.13758	0.325159	0.135393	0.221862
Gh_A05G1532	0.960929	0.916553	0.0862352	0.105255	0.0517388	0.05301	0.0304078	0.0215058	0.971478	0.987241	0.132328	0.0496207	0.0395238	0.0295036	0.0311148	0.00809815
Gh_A11G1764	0.790506	0.220455	0.173564	0.458905	0.439553	0.510814	0.182995	0.245316	1.063	0.069172	0.600564	0.933994	0.619644	0.357533	0.187378	0.0715325
Gh_A13G0136	0.178629	0.348961	0.0150188	0.209238	0.579107	0.236014	0	0.062959	0.217324	0.215879	0.100626	0.133263	0.737513	0.419905	0.0222622	0
Gh_D12G2192	0.99203	0.385144	0.176061	0	0	0.188875	0.204323	0.211739	0.460087	0.582952	0	0	0	0	0.236961	0
Gh_A11G3207	0.13532	0.192572	0.352122	0.586063	0	0	0.5861	0	0	0.118508	0.399052	0.177111	0.229355	0.135894	0.214957	0.167435
Gh_D13G0886	0	0	0	0	0	0.566625	0.5861	0	0	0	0.199525	0	0	0.135894	0	0
Gh_A09G0166	0	0	0	0	0	0	0	0	0.195508	0.586305	0	0	0	0	0	0
Gh_A05G1757	1.01744	0.100244	0	0	0	0.0227988	0	0	1.1343	0.0890197	0	0	0	0.042443	0	0
Gh_D10G0894	0.733886	0.6363	0.313709	0.589124	0.247575	0.27893	0.793196	0.503671	0.540522	0.507696	0.464548	0.139553	0.0668295	0.277169	0.139427	0.40318
Gh_A09G0315	0.907495	0.401765	0.187545	0.0301899	0.152017	0.269417	0.15775	0.278213	0.879222	0.457136	0.0933395	0.0851864	0.104817	0.270342	0.168929	0.0770619
Gh_A05G1273	0.667914	0.578384	0.160469	0.0913255	0	0	0	0.242815	0.459079	0.838838	0.680333	0	0	0	0	0
Gh_D10G1738	1.00083	0.179576	0.109983	0.122068	0.169452	0.484418	0.575508	0.197042	1.06153	0.261343	0.118852	0.192222	0.158836	0.685136	0.549577	0.239992
Gh_D08G1918	0.776803	0.438462	0.223947	0.0982225	0.281282	0.263687	0.102932	0.173137	1.01186	0.521319	0.251567	0.0879099	0.0502325	0.22918	0.116855	0.122153
Gh_A11G2680	0.0533255	0.14095	0.468222	0.656566	0.76235	0.610178	0.625668	0.58206	0.0806964	0.141474	0.375199	0.638537	0.887441	0.801761	0.566751	0.495549
Gh_A13G0484	0.239132	0.446451	0	0.176827	0	0.507115	0.541718	0.304934	0.689532	0.213567	0	0	0	0	0	0.198427
Gh_D08G2537	0.399597	0.217656	0.146002	0	0	0	0.289011	0	0.078903	0.674298	0.403886	0.125606	0	0	0	0.165988
Gh_D02G1499	1.16482	0.204449	0.025415	0	0	0	0	0	0.960902	0.181944	0	0	0	0	0	0
Gh_Sca004885G02	0.15312	0.283339	1.0425	0.437768	0.0127524	0.0778757	0	0.0143684	0.248684	0.212184	0.978214	0.310379	0.083285	0.102735	0.0357125	0.0830173
Gh_A01G0936	0	0	0	0	0	0	0	0	0	0	0	0	0	0.58729	0	0
Gh_A07G1039	0.518223	0.446509	0.492158	0.606843	0	0.084961	0	0.078819	0.8369	0.70473	0.273286	0.536852	0.0792225	0	0	0
Gh_A06G1969	0.56855	0	0.0730955	0.0141911	0.0155511	0.1153	0.330239	0.365287	0.0868675	0.0494386	0.0461959	0.0137317	0	0.0783966	0.231441	0.846206
Gh_D09G1168	0.772928	0.952518	0.106945	0.0968806	0.153663	0.330516	0.188639	0.122003	0.788486	0.918165	0.144684	0.0707775	0.0569452	0.507471	0.196147	0.0560075
Gh_A06G0569	0.681298	0.755777	1.10365	0.648667	0.371497	0.323466	0.291316	0.362559	0.633852	0.689401	1.01385	0.530474	0.30891	0.334677	0.385694	0.40448
Gh_D05G1595	1.03452	0.917255	0.289631	0.53001	0.264499	0.109034	0.219757	0.0371571	1.0295	0.890886	0.476926	0.408896	0.383146	0.182682	0.120155	0.0368329
Gh_A04G0183	0.380304	0.474475	0.120011	0.0946726	0.282766	0.385375	0.167461	0.293026	0.447107	0.524463	0.204809	0.217176	0.378585	0.784435	0.312788	0.200573
Gh_A09G0528	0.952041	0.507604	0.455377	0.125881	0.462779	0	0.396707	0	0.867974	0.702383	0.36559	0.338214	0.373586	0.126248	0.148502	0.115542
Gh_A01G1626	0.541157	0.101184	0.111674	0	0.457333	0.450236	0.502624	0.069847	0.528768	0.238526	0	0	0.195229	0.173484	0.745339	0.060844
Gh_A06G0764	0.175291	0.0804225	0.17038	0	0	0	0	0.588705	0	0.108166	0	0.156905	0.160401	0	0	0
Gh_D03G1466	0.846158	0.134862	0.067014	0	0.174223	0	0	0	0.674427	0.649366	0.070454	0	0.27644	0	0	0
Gh_A09G0824	0.870641	0.522213	0.0659921	0.0653249	0.0224955	0.179757	0.065002	0.108811	0.90559	0.443494	0.257029	0.0778024	0	0.0869009	0.0938335	0.068457
Gh_A13G0986	1.12031	0.487299	0	0	0.0848015	0.0226032	0	0	1.03611	0.244969	0.0428859	0	0	0	0	0
Gh_A05G2903	0.96563	0.862684	1.15348	0.72068	0.689349	0.828597	0.932198	0.890734	0.60695	0.791073	0.555737	0.644153	0.451257	0.522331	0.504659	0.52944
Gh_D10G1773	0.153067	0.118998	0.213721	1.03768	0.170408	0.0274266	0.165504	0	0.105193	0.27766	0.365695	0.774074	0.0707007	0.0402959	0.0377074	0.0187256
Gh_D08G0642	0	1.13919	0	0	0	0	0	0	0	0.51257	0	0	0	0	0	0.115533
Gh_D12G0700	0.82298	0.858201	0.223548	0.23933	0.264555	0.356875	0.307119	0.322333	1.03385	0.596648	0.18592	0.390668	0.22717	0.180491	0.126112	0.269211
Gh_D02G1844	0	0.589185	0.257651	0	0	0	0	0	0.169672	0	0.28662	0.527335	0	0	0	0
Gh_A12G2425	0.258273	0.149106	0.33259	0.329701	0.238887	0.294354	0.196898	0.522505	0.229441	0.143511	0.879031	0.284494	0.0606517	0.411123	0.303644	0.380253
Gh_D09G0168	0.0873891	0.869946	0.0468739	0	0.0606925	0	0.050457	0.484136	0.102838	0.492183	0.0480856	0	0.101149	0.0399521	0.062265	0.0452028
Gh_D03G0633	0.803262	0.281745	0	0	0	0	0	0	0.467621	0.316559	0.243621	0	0	0	0	0
Gh_A04G1292	0.58978	0	0	0	0	0	0	0	0.162944	0.161681	0	0	0	0	0	0
Gh_A13G0232	1.10258	0.623258	0.563114	0.58979	0.423138	0.690889	0.362613	0.828275	0.954727	0.66694	0.636607	0.43965	0.260031	0.497526	0.591823	0.447609
Gh_D05G0145	0.664998	0.33194	0.201903	0.145619	0.321971	0.12793	0.172259	0.13802	1.04335	0.404786	0.248573	0.0613492	0.201798	0.35075	0.167904	0.102681
Gh_A04G0378	0	0	0	0	0.130321	0.200076	0.201927	0.521428	0	0	0	0	0	0.548735	0.717744	0.458786
Gh_A10G1047	1.00229	1.10028	0.876283	0.741801	0.582997	0.636869	0.39574	0.321636	0.942367	1.04143	0.772796	0.64326	0.417079	0.454099	0.468751	0.283876
Gh_D02G1268	1.07193	0.554947	0.44084	0.731311	0.6748	0.911243	0.505215	0.908465	0.935941	0.780166	0.823835	0.473248	0.448291	0.938388	0.829541	0.52836
Gh_D12G0237	0.626601	0.55631	0.934424	0.498013	0.712856	0.773218	0.962648	1.13305	0.570301	0.668767	1.01575	0.756027	0.627389	1.13923	1.04102	0.975112
Gh_D02G0487	0.175646	0.0902399	0.0751826	0	0	0.313679	0.363754	0.144707	0.352707	0.247903	0	0.0338909	0.188854	0.590405	0.262191	0.105457
Gh_D05G2555	0.61444	0.240805	0	0	0	0	0	0	0.958017	0.34452	0	0	0	0	0	0
Gh_A06G0831	0.824593	0.686155	0	0	0.08242	0.258816	0	0	0.665034	0.505008	0	0	0.0580035	0	0	0
Gh_A03G0283	0	0.951504	0	0	0.205339	0	0.152869	0.135489	0	0.463724	0	0	0	0.297787	0.192268	0
Gh_D11G1886	0.0599785	0.0716716	0.0214009	0.0442773	0.312352	0.455821	0.393238	0.0494658	0.0269518	0.0615979	0	0.0633115	0.682687	0.497594	0.131823	0.0330453
Gh_D11G0505	0.734701	0.612764	0.156349	0.294073	0.401135	0.145835	0.458115	0.132527	0.941659	0.635842	0.292984	0.267489	0.179969	0	0.188309	0
Gh_A12G0333	0.566201	0.380969	0.0375291	0.0280327	0.0988455	0.523278	0.852911	0.988558	0.622256	0.416558	0.0568886	0.0735951	0.0460587	0.84597	0.750895	0.882013
Gh_D06G0024	0.600293	0.416064	0.0196316	0	0	0	0	0	0.998151	0.454165	0.0570423	0	0	0	0	0
Gh_A09G2084	0.648008	0	0	0	0	0	0	0	0.202949	0	0	0	0	0	0	0
Gh_A11G1468	0.499785	0.620012	0.1918	0.176564	0.344164	0.420076	0.516338	0.85197	1.03306	0.405384	0.21073	0.296469	0.263336	0.350715	0.450521	0.613525
Gh_A02G0967	0.236474	0.394489	0.0606826	0.0682096	0.229158	0.701184	0.405803	0.678975	0.235726	0.16521	0.154941	0.124254	0.131486	0.892751	0.633754	0.329036
Gh_D11G0400	1.00922	0.193981	0.0459242	0	0.051322	0.054904	0	0	0.782839	0.0962455	0	0.0456466	0	0.145304	0.065267	0.204254
Gh_D06G0974	0.178694	0.352808	0.600943	0.409262	0.788507	0.403449	0.280887	0.336774	0.459806	0.301405	0.48356	0.356094	0.273772	0.674215	0.772838	0.218989
Gh_A11G2206	0.292851	0.197251	0.156643	0	0.0227334	0.120635	0.591265	0	0.356001	0.335664	0.185324	0.180333	0	0.0621535	0	0
Gh_A05G0170	0.841959	0.671026	0.22876	0.310347	0.129623	0.216211	0.259319	0.285073	1.06811	0.487494	0.222533	0.237798	0.193435	0.250302	0.272479	0.30066
Gh_A11G2525	0.926001	0.412539	0.340282	0.333143	0.38856	0.331466	0.41849	0.283988	1.14918	0.40603	0.262885	0.341328	0.381931	0.297345	0.457003	0.172853
Gh_A12G1003	0.98666	0.357493	0.148734	0.0868237	0.0942634	0.055191	0.0681191	0.101769	0.840275	0.393382	0.234121	0.151818	0.0388808	0.174342	0.0297882	0.0753568
Gh_D10G2533	0.94719	0.891641	0.314155	0	0.0586045	0.395504	0.085428	0.0988625	0.693979	0.670874	0.2557	0.117154	0	0.0386874	0	0.0437239
Gh_A12G1364	0.491668	0.62259	0.199536	0	0	0	0	0	0.762861	0.254844	0	0.793475	0	0	0	0
Gh_A13G1252	0.0426129	0.814419	0.240416	0.059006	0	0	0	0	0	0.313627	0.118048	0.0554585	0	0	0	0
Gh_D11G1616	0.485716	0.20768	0	0	0	0.261565	0	0.711223	0.151239	0.325496	0	0	0	0.336843	0	0.121854
Gh_D01G1068	0.338957	0.463023	0	0.418328	0.080963	0.421204	0.0798155	0.5918	0.414901	0.410908	0.161955	0.507125	0.250393	0.152859	0.100174	0.155719
Gh_D05G1878	1.09254	0.446211	0.288799	0.375186	0.239155	0.175857	0.150748	0.0694085	0.916878	0.424271	0.234512	0.172046	0.162857	0.0938783	0.0671676	0.0402013
Gh_A01G1872	0.909623	0.235058	0	0	0.104304	0.265029	0.0577115	0.165192	1.00144	0.065184	0	0	0.641511	0.05692	0.56797	0.138234
Gh_A13G1115	0.890392	0.448686	0.0478001	0.0114846	0.0528389	0.0678996	0.0495196	0.028278	1.10864	0.525074	0.0687487	0.0102644	0.0272744	0.0341299	0.0164988	0.00820955
Gh_A07G1888	0.862474	0.599842	0.305284	0.239903	0.251489	0.313244	0.359395	0.33804	0.804384	0.576318	0.435947	0.360506	0.250541	0.331379	0.288118	0.207171
Gh_A05G3890	0.65871	0.212555	0	0	0	0.725828	0.429696	0.365555	0.708966	0.502758	0	0.244617	0.236191	0	0	0
Gh_A04G0185	0.790858	0.5364	0	0.0397921	0.125139	0.387378	0.749271	0.381876	0.950912	0.454882	0.111284	0.164926	0.156508	0.267207	0.351895	0.0375766
Gh_A01G0768	0.973722	0.732147	0.331316	0.291029	0.343606	0.523523	0.607644	0.507567	1.1608	0.77084	0.413372	0.411762	0.537477	0.666803	0.587049	0.29383
Gh_A06G0829	0	0	0	0.584519	0	0	0.06678	0.055542	0.068943	0	0.114763	1.1745	0.246984	0.051807	0	0
Gh_D01G0700	0.0168546	0.0329615	0	0.212469	0.947052	1.13912	0.835228	0.408315	0.0143846	0.0081709	0.0259996	0.523897	0.929218	0.700006	0.404118	0.186968
Gh_D08G2226	0	0	0	0	0.208813	0.436781	0	0	0	0	0	0.0222285	0	0.621196	0.104604	0
Gh_A03G0934	1.08878	0.475534	0.297146	0.281779	0.185176	0.645273	0.257574	0.371015	0.971299	0.453268	0.415576	0.279888	0.178941	0.63755	0.684203	0.211475
Gh_Sca027880G01	0.862332	0	0	0	0	0	0	0	1.15599	0	0	0	0	0	0	0
Gh_A06G1159	0.486568	0.32364	1.11042	0.499781	0.0899952	0	0	0	0.383599	0.360776	1.02483	0.675513	0.122799	0.0742057	0.0489529	0
Gh_A12G0645	1.02602	0.518366	0.303945	0.251258	0.173785	0.261351	0.194522	0.0922155	1.04225	0.728127	0.338761	0.321709	0.137489	0.226286	0.0681903	0.0694228
Gh_D13G0832	0.200784	0.136763	0.278514	0.285827	0	0	0	0	0	0.349163	0.857661	0.257039	0	0	0	0
Gh_D02G1982	0.88634	0.474935	0.24595	0.100579	0.174344	0.210437	0.131255	0.081553	0.964022	0.406533	0.398417	0.179797	0.102816	0.365823	0.103995	0.056167
Gh_A11G3200	0	0.0700435	0	0	0.0770915	0.158833	0.745428	0.345818	0.0443356	0.0493453	0.291788	0.068928	0.264097	0.274979	0	0.32237
Gh_A06G0812	0.681123	0.824962	0.834524	0.0976695	0.0778402	0.105949	0.0442634	0.0635381	0.404981	1.09138	0.724726	0.183848	0.23443	0.0240642	0.0575313	0.058651
Gh_D08G2525	0.143739	0.148132	0.0304393	0.0708804	0.644319	1.02953	0.563061	0.860769	0.124511	0.164474	0.266111	0.163957	0.922562	0.860698	0.645556	0.327499
Gh_A02G0818	1.1444	0.572661	0.375008	0.521183	0.636267	0.49986	0.51432	0.25318	0.962731	0.458745	0.411039	0.606485	0.276407	0.368779	0.333813	0.0938035
Gh_A04G1432	0.786945	0.686943	0.679761	0.534584	0.700287	0.685674	0.412291	0.816652	0.859899	0.561289	0.535116	0.78161	0.655014	0.707781	0.906012	1.01916
Gh_D07G0502	0.0597216	0.311076	1.09893	0.764337	0.245933	0.0964186	0.171044	0.113138	0.047522	0.237899	0.862517	0.400691	0.146343	0.100527	0.0935421	0.093352
Gh_A05G3182	0	0	0	0	0	0.149549	0	0	0	0.061748	0	0	0.109384	0.637433	0.26042	0
Gh_D05G1195	0	0	0	0	0	0	0	0	0	0	0	0	0	0	0.594595	0
Gh_A01G0979	0.230098	0.292378	0.724039	0.745375	0.452704	0.673666	0.885576	0.548925	0.271464	0.124116	1.00589	0.508134	0.634841	0.552288	0.900324	0.555175
Gh_D07G1878	0.707529	0.592473	0.108023	0.120539	0.0858039	0.123281	0.0941942	0.033683	1.05755	0.550855	0.161533	0.0712827	0.128466	0.0775712	0.0891044	0.0306792
Gh_A11G0725	0.862791	0.311846	0.0694675	0.159677	0	0.166148	0.0758815	0.0864545	0.351	0.194257	0.0813265	0.137855	0.142776	0.90685	0.198858	0.148784
Gh_A03G1062	0.076058	0.180848	0.19308	0	0.425235	0	0.65579	0.980889	0.060448	0.396233	0	0.286027	0.19106	0.424638	0.803959	0.232286
Gh_D08G0161	1.06966	1.05659	0.121854	0.134854	0	0.139157	0	0.080626	1.07425	0.747564	0.174762	0.0851161	0	0.0401781	0.0530549	0.0669755
Gh_A10G0387	0.675106	0.415996	0.0938815	0.0404188	0.0439021	0.0384634	0.0363067	0	0.137044	0.363994	0.2403	0.083385	0.0186152	0.0773785	0.0510681	0.0192107
Gh_A11G1974	1.00032	0.544207	0.0421675	0.0506905	0.0789837	0.0928775	0.0228751	0	0.398376	0.758711	0.18865	0.0833678	0.0232856	0.113123	0	0
Gh_D05G2329	0.424015	0.531824	0.537413	0.731666	0.808148	0.885325	0.949576	1.11155	0.457323	0.495124	0.503903	0.705354	0.78115	0.743007	0.740635	1.0178
Gh_A05G2405	0.914764	0.232334	0.0554386	0.0575494	0.028962	0.0283425	0	0.0920108	0.616895	0.241079	0.058249	0.051286	0.0368322	0.0261197	0	0.0292014
Gh_A12G0060	0.836102	1.05995	0.865984	0.590768	0.620955	0.698799	0.602685	0.466419	1.09409	1.03931	0.581078	0.588124	0.805109	0.50059	0.595115	0.368772
Gh_A09G1745	0.360955	1.03273	0.299477	0.325003	0.079959	0.243428	0.0879045	0	0.687571	0.250837	0.0756225	0.355897	0	0.217612	0	0.179503
Gh_D11G0249	0.271676	0.717349	0.232303	0	0	0	0	0	0.585608	0.471276	0	0.11492	0	0	0	0
Gh_D13G1929	0.233345	0.183438	0.271144	0	0	0.0888113	0.397092	0.0400266	0	0	0.843473	0.0770425	0.151406	0.124212	0.118846	0.043159
Gh_D12G1951	0.805646	0.134663	0	0	0	0.0413878	0	0.0474942	0.713853	0.324688	0.120652	0.0366122	0.0406034	0.0466099	0	0.042072
Gh_A12G1645	0	0.051769	0.343198	0.678407	0.386996	0.293733	0.331878	0.465303	0.0203654	0.0228037	0.326388	1.04655	0.440898	0.104995	0.38088	0.670444
Gh_Sca004866G07	1.17272	0.305993	0.237875	0.04706	0.10025	0.522671	0.472715	0.671266	0.990738	0.793875	0.195899	0.219993	0.206564	0.371637	0.127633	0.380993
Gh_A10G0750	0.484024	0.295562	0.0951085	0.378437	0.230886	0.472924	0.288198	0.647951	0.260427	0.382642	0.180566	0.161329	0.323523	0.496024	0.307399	0.366582
Gh_A02G0479	0.1571	0.265461	1.03513	0.280902	0.26485	0.306976	0.191839	0.201638	0.0888601	0.157943	0.54565	0.355907	0.142719	0.464414	0.119012	0.279265
Gh_A13G0198	0.952878	0	0	0	0	0	0	0	0.820064	0.066599	0	0	0	0	0	0
Gh_A13G1692	0.83197	0.156323	0	0	0	0	0	0	0.785082	0.374907	0.062609	0	0	0	0	0
Gh_A10G0775	1.02165	0.293975	0.0197656	0	0	0	0.021441	0	0.883826	0.386071	0	0	0	0	0	0
Gh_D13G0298	0.106318	1.1338	0	0	0	0.0148202	0	0	0.0312171	1.01467	0.0415911	0	0	0	0.0184486	0.0194443
Gh_D13G2203	0.780481	0	0	0	0	0	0	0	0.0800115	0	0	0	0	0	0	0
Gh_A01G0958	0.481882	0.324684	0.426809	0.899174	0.765763	0.824048	0.408423	0.728363	0.748147	0.415372	0.540258	0.919094	0.73717	1.13462	0.63824	0.692762
Gh_D06G0420	0.660847	0.121642	0.28688	0.24266	0.0194861	0.0150464	0.0489751	0.063571	0.0595955	0.0845581	0.32687	0.278537	0.0236315	0.0112123	0.0133383	0.0269442
Gh_D01G0163	0.642939	0.224441	0.0746345	0.0747125	0	0	0	0.0806985	0.0406401	0.0460956	0	0	0	0.060531	0.0965775	0
Gh_A08G0555	0.893357	0.505824	0.636954	0.538002	0.234909	0.395428	0.336665	0.254462	0.984374	0.553009	0.858293	0.695715	0.232392	0.287279	0.262155	0.11197
Gh_A13G1615	0.0291737	0.42078	1.01186	0.0653781	0.02702	0.0681595	0.0575907	0.168018	0.0193829	0.40433	0.812238	0.15976	0.0941957	0.0746981	0.205254	0.273487
Gh_A11G0352	0.729922	0.657544	0.484227	0.427814	0.227738	0.280639	0.259965	0.279062	1.07535	0.491196	0.555011	0.241158	0.428337	0.349347	0.173156	0.153381
Gh_D02G1238	0.91518	0.64701	0.288852	0	0.427941	0.185198	0.129037	0.312675	0.997515	0.761058	0.360243	0.310934	0.268298	0.136416	0.181826	0.265737
Gh_A09G1345	0.033302	0.189876	0.0135169	0.0263033	0.180507	0.323695	0.550093	1.07776	0.0442505	0.146009	0.142143	0.150523	0.195508	0.506912	0.813181	0.665708
Gh_A09G1066	0	0.738301	0.247589	0	0.264963	0.597155	0.277224	0.231889	0.315283	0	0	0.49802	0	0.523475	0.602927	0.22192
Gh_D11G2346	0.0297949	0	0.09114	0.124095	0.0442741	0.0906559	0.466564	0.923967	0.0747841	0.0277408	0.126406	0.0384114	0.055993	0.594404	0.355793	0.942805
Gh_A05G0941	0.91867	0.487245	0.437736	0.296612	0.326311	0.560433	0.731621	0.894587	0.963145	0.445666	0.215055	0.264802	0.721996	0.966535	0.915181	0.728503
Gh_D04G0419	0.558426	0.574954	0.333319	0.119483	0.407707	0.288213	0.360853	0.261239	1.11282	0.571049	0.472216	0.226502	0.248676	0.309129	0.209738	0.216549
Gh_A02G0833	1.11929	0.659641	0.264876	0.0775026	0.19637	0.432204	0.18397	0.125331	1.18039	0.738925	0.295268	0.187902	0.160968	0.568278	0.249214	0.108363
Gh_D07G0373	1.184	0.354974	0	0	0	0	0	0	0.803766	0.321685	0	0	0	0	0	0
Gh_A10G1320	0.905583	1.0491	0.0689105	0.0283821	0	0.174832	0.0746895	0.150671	0.96304	0.865433	0.244284	0.0802232	0.0153951	0.124768	0.0204643	0.0476345
Gh_D11G0214	0.23112	0.0233272	0.0276732	0	0.179859	0.352782	0.194527	0.566972	0.0756698	0.10492	0.0829162	0.14011	0.324888	0.498804	0.934828	0.200684
Gh_A13G1642	0.924369	0.735613	0.0521125	0.0196529	0.0332786	0.0646013	0.0612025	0.03756	0.898678	0.650604	0.026215	0.016094	0.0597748	0.0464343	0.024167	0
Gh_A06G0133	0.646708	0.367942	0	0.334755	0	0.070209	0	0.146741	0.819125	0.45763	0.0619815	0.114653	0.0612865	0.500185	0.0881685	0.127493
Gh_A05G3005	0.768725	0	0	0.0151532	0.0439826	0	0	0.0154171	0.444671	0	0	0.0293068	0.0164059	0	0.0231673	0
Gh_D10G0232	0.990323	0.393651	0.0517545	0.053686	0.0386579	0.0309306	0.116654	0.211793	1.01107	0.965137	0.228068	0.203228	0.0283696	0.0651445	0.0402593	0.087989
Gh_A09G1308	0.523994	0.489745	0.321577	0.159653	0.267262	0.55018	0	0.089652	0.730391	0.150176	0.0756225	0.0715335	0.0738215	0.5981	0.21352	0.0769625
Gh_D03G1706	0.0357936	0.249323	0.115066	0.934632	0.0561585	0	0	0	0.031467	0.109007	0.083278	0.588234	0.027412	0.0314732	0	0
Gh_Sca140927G01	0	0	0	0	0	0	0	0	0	0	0	0	0	0.598265	0	0
Gh_A11G2075	0.220288	0.183536	0	0	0.132559	0.166986	0.31361	0.654768	0.0642472	0.14593	0	0	0	0.306144	0.579545	0.877115
Gh_A05G3069	1.11798	0.163168	0	0	0	0	0	0.0169357	0.712793	0.0354694	0	0	0	0	0	0
Gh_A07G0395	0.862675	0.4876	0.328174	0.32089	0.563538	0.482409	0.568608	0.584358	1.06558	0.623835	0.346025	0.404954	0.442127	0.590407	0.44164	0.425213
Gh_A12G1458	1.01041	0.565742	0.153158	0.154844	0.200607	0.211139	0.11655	0.114358	1.10845	0.525069	0.153907	0.117324	0.106515	0.158964	0.110986	0.0966653
Gh_D12G0206	0.543939	0.923625	0.23148	0	0.107746	0.234426	0.0960659	0.0425751	0.338128	0.794198	0.268428	0.162255	0.176776	0.364333	0.118017	0
Gh_A11G0867	0	0	0.145267	0.10061	0.396015	0.384319	0.368331	0.669033	0	0.0163941	0.0725395	0.241938	0.245517	0.246252	0.169301	0.93915
Gh_D10G0895	0.514693	0.567711	0.0972723	0.0846254	0.50509	0.639597	0.139879	0.278996	0.217634	0.440121	0.200148	0.186426	0.359148	0.844289	0.47058	0.166433
Gh_D10G1065	0.995605	0.44367	0.662396	0.569875	0.787141	0.445165	0.38642	0.490761	1.19409	0.529371	0.685161	0.847913	0.764311	0.492946	0.734304	0.784784
Gh_A12G2456	0.0643459	0.0220385	0.027097	0.0892635	0.212487	0.686507	0.252022	0.553061	0.0317318	0.0184501	0.0558311	0.062338	0.137231	0.92737	0.844839	0.422504
Gh_D12G1730	0.922656	0.691831	0.102155	0.278265	0.194566	0.0567365	0	0	0.388954	0.536844	0.363806	0.232911	0.11719	0.091924	0	0
Gh_D08G2283	0.586103	1.0033	0.993688	0.707122	0.256703	0.243718	0.100119	0.223429	0.444832	0.957198	1.06411	0.481462	0.203133	0.250379	0.259611	0.0488048
Gh_A11G0383	0.977604	0.619302	0.374467	0.441595	0.494804	0.913861	0.862488	0.431952	0.858176	0.741847	0.284315	0.353598	0.19335	0.497284	0.371687	0.550268
Gh_D09G1098	0.89194	0.725217	0.0395945	0.0221956	0.059222	0.226654	0.010723	0.0854402	1.08396	0.881302	0.182502	0.0394611	0.0254381	0.318084	0.0618044	0.0729117
Gh_D08G0056	0	0	0	0.423338	0.191642	0.448935	0	0	0.0837075	0.866224	0.428831	0.127776	0	0.140496	0	0
Gh_A04G0424	1.17027	0.955533	0.208627	0.455404	0.604688	0.962407	0.852101	0.493329	0.959387	0.670696	0.297059	0.206174	0.446408	0.54032	0.428624	0.497497
Gh_A01G1606	0.333815	0.708319	0.132468	0	0	0.079204	0	0.08253	0.62698	0.748188	0	0	0	0	0	0.0950575
Gh_D11G0057	0.861434	0.574741	0.446871	0.430538	0.249769	0.379835	0.278433	0.191347	0.943086	0.558107	0.287944	0.460024	0.432526	0.152398	0.48234	0.216367
Gh_A07G0460	0.831719	0.983748	0.435433	0.377957	0.0771844	0.170645	0.100912	0.122598	0.762637	1.07868	0.624146	0.317487	0.289453	0.474074	0.131437	0
Gh_A06G1485	1.07309	0.975944	0.757626	0.58497	0.338496	0.439997	0.187331	0.43669	0.759019	1.18397	1.026	0.540644	0.369032	0.459145	0.176407	0.393717
Gh_A05G2421	0.807784	0.5776	0.172012	0.0368316	0.0431427	0.207122	0.0742039	0	0.994094	0.887036	0.165234	0.129092	0	0.270261	0.226666	0.138927
Gh_D09G1505	0.789497	0.214781	0	0	0	0	0.113666	0	0.988847	0.209059	0.107007	0	0	0	0	0
Gh_D12G0736	0.250235	0.870186	0.268056	0	0.2994	0	0	0	0.213031	0.695535	0	0	0.162217	0.28337	0.099749	0
Gh_A12G0145	1.09695	0.690736	0.197493	0.166454	0.144288	0.206073	0.116775	0.17956	1.17391	0.897541	0.234835	0.230554	0.135612	0.271231	0.315836	0.0582516
Gh_D11G2869	0.6318	0.45212	0.783398	0.766109	0.472698	0.437501	0.471328	0.700722	1.08052	0.786814	0.74917	0.889069	0.553082	0.657802	0.320707	0.44591
Gh_D13G2444	0.908761	0.751065	0.350375	0.338558	0.466876	0.375104	0.591824	0.360856	1.1962	1.04547	0.524169	0.401996	0.422476	0.471822	0.396257	0.319717
Gh_D12G1879	0.0295755	0.072923	1.10108	0.231491	0	0.0227988	0	0	0	0.104508	0.718734	0.163098	0	0	0.0323895	0.0236259
Gh_D02G1858	1.18847	0.811048	0.343726	0.484613	0.401975	0.326372	0.200907	0.168471	0.978098	0.806912	0.558	0.658187	0.402914	0.368283	0.354163	0.25369
Gh_D02G0991	1.00346	0.851782	0.278585	0.678436	0.365981	0.485343	0.563007	0.401627	1.13389	0.839386	0.46335	0.674305	0.240963	0.641841	0.417586	0.686228
Gh_A07G2130	0.312516	0	0	0.60067	0	0.162056	0.149219	0.164583	0	0.092853	0	0.67176	0	0	0	0
Gh_A03G2071	0.578097	0.585176	1.10735	0.782272	0.474905	0.0849096	0.0536661	0.0657834	0.853482	0.48675	0.9029	0.322423	0.359387	0.0964414	0.0676476	0.0746871
Gh_D11G1682	0	0.0973617	0	0	0	0.288756	0.13966	0.637272	0.109342	0.0618206	0.0309575	0.0279952	0.113996	0.203738	0.176464	0.587215
Gh_A13G2284	0.100088	0.0849392	0.0393944	0.020355	0.302499	0.812488	0.13828	0.58957	0.0992892	0.0287469	0.065849	0.0778845	0.0936875	0.985303	0.919562	0.421189
Gh_A13G1525	1.1597	1.17176	0.0558155	0.0333323	0	0.125434	0.303075	0	0.457229	0.797922	0.315243	0.463207	0	0.119517	0	0
Gh_A01G0080	0.207751	0.135829	0.264916	0.393959	0.609335	0.564511	0.405653	0.424342	0.228672	0.258622	0.27095	0.463707	0.247152	0.620071	0.703781	0.722487
Gh_A02G0032	0.746953	0.447503	0.175522	0.100999	0.138842	0.211109	0.0179638	0.0512165	0.610825	0.421797	0.0972403	0.184324	0.130028	0.0924541	0.0224815	0.0551466
Gh_A10G0731	0.113196	0.31735	0.393015	0.325312	0.589172	0.793124	0.370105	0.295874	0.243335	0.0699405	0.110682	0.444796	0.519207	0.289072	0.527919	0.242173
Gh_A05G1540	0.853741	0.405756	0.568944	0.366824	0.484737	0.358835	0.36258	0.31956	1.0848	0.556481	0.885144	0.436065	0.334346	0.603214	0.201223	0.297956
Gh_D13G0028	0.366702	0.113695	0.125694	0.212123	0.360146	0.554938	0.602691	0.568417	0.444087	0.0947842	0.115994	0.148887	0.776014	0.78096	0.891504	0.551445
Gh_D10G2464	1.0468	0.296245	0	0	0	0	0	0	1.15988	0.353263	0	0	0	0	0	0
Gh_A02G0539	1.15803	0.209401	0	0	0	0	0.066105	0	0.766863	0.296104	0.127805	0.0601615	0	0.285676	0	0
Gh_D03G0312	1.1461	0.67975	0.457516	0.211189	0.468378	0.0282339	0.165675	0.248076	1.04177	0.628283	0.320767	0.230509	0.291222	0.286824	0.0346	0.126384
Gh_Sca005391G02	0.775398	0.60159	0.063778	0	0.0418168	0.0351559	0.0172868	0	1.08395	0.438027	0.0343808	0.0312771	0.053252	0.0165178	0	0
Gh_D12G2173	0.490574	0.21918	0.785985	0.478919	0.893924	0.205875	0.0619024	0.0876994	0.409629	0.336414	0.310557	0.954576	0.939275	0.277363	0.225179	0.279226
Gh_D05G0709	0.0473999	0.051925	0.623451	0.773055	0.0736535	0.0480334	0.60164	0	0.0686858	0.0158975	0.395204	0.0862439	0.0240617	0.200754	0	0
Gh_A10G0237	0.345512	0.799277	0.901488	0.674616	0.402197	0.581434	0.251815	0.28444	0.440272	0.657713	0.938709	0.765688	0.453423	0.481132	0.397107	0.425446
Gh_A07G1589	0.545827	0.118478	0.0285502	0.0136574	0.074867	0.0304921	0.601805	0.0586264	0.375772	0.172949	0.045994	0.01322	0.0296655	0.0999939	0	0.0458897
Gh_Sca105214G01	0	0	0	0.60193	0	0	0	0	0.308567	0	0.442008	0	0.346913	0	0.479319	0
Gh_A11G3191	0.919243	0.396545	0.164428	0.147952	0.343464	0.287875	0.467791	0.225266	1.15489	0.728633	0.175447	0.259535	0.403709	0.381617	0.288697	0.308761
Gh_D08G0461	0.653994	1.10101	0.348406	0.518594	0.141256	0.336755	0.306279	0.214671	0.408328	0.945768	0.420619	0.39552	0.508543	0.210857	0.243798	0.481185
Gh_A12G0437	0.385869	0.812082	0.846387	0.213039	0.18156	0.118716	0.0337312	0.0341227	0.323106	0.63879	0.455788	0.476821	0.127136	0	0.0419263	0.0412723
Gh_D01G1566	0.828964	0.206855	0.109655	0.057188	0.124458	0.488151	0.322413	0.28281	0.365761	0.191627	0.216534	0.769369	0.171536	0.585594	0.360573	0.057139
Gh_A13G1085	0.7393	0.874715	0.369298	0.399146	0.687387	0.260275	0.571259	0.132678	0.746829	1.07308	0.480893	0.50893	0.705646	0.229968	0.241324	0.137608
Gh_A03G1541	0.156076	0.200391	0.88689	0.991325	0.955631	0.596309	0.538536	0.533042	0.154745	0.178739	0.852237	0.66676	0.762277	0.488943	0.494472	0.338143
Gh_D07G0989	0.104307	0.220035	0.217127	0.316278	0.503477	0.617851	0.852179	0.620302	0.0820076	0.113522	0.44118	0.563196	0.943949	1.19976	0.661587	0.438979
Gh_A10G1563	0	0.0706307	0.376067	0.118535	0.0309054	0	0.0343731	0	0.0346424	0.118836	0.0916267	0.682132	0	0.0833465	0	0
Gh_D11G0128	1.10513	0.473375	0.742065	0.740328	0.519035	0.395431	0.417905	0.386923	1.19815	0.53152	0.767978	0.500859	0.654562	0.29468	0.344762	0.338931
Gh_D04G1843	0.677566	0.267285	0.0532935	0	0	0	0.0134494	0	0.965234	0.532409	0.023044	0.0106222	0.0154043	0	0	0
Gh_D02G2101	0.106076	0.13113	0.961369	1.06871	0.387957	0.271334	0.252184	0.191287	0.067918	0.155964	0.773196	0.929167	0.490061	0.197555	0.322842	0.214064
Gh_A02G1500	0.756968	0.075421	0.100266	0.123902	0.100867	0.184015	0.154072	0.268294	0.113391	0.0811149	0.128666	0.377649	0.235621	0.0569425	0.200183	0.447704
Gh_A10G0166	1.12711	0.273471	0.0246539	0	0	0.241706	0.207476	0.0494658	0.903156	0.397551	0	0.0213105	0	0.23472	0.0669195	0.073207
Gh_A12G1491	0.564113	0.849185	0.892394	0.735337	0.394489	0.497453	0.460276	0.314629	0.682879	0.93105	0.719434	0.606037	0.39306	0.531737	0.465328	0.221104
Gh_A05G0133	0.992856	0.829364	0.462772	0.263854	0.350715	0.536051	0.31238	0.152122	0.808482	0.751669	0.466985	0.38535	0.194302	0.446789	0.397473	0.379352
Gh_A05G0876	0.877269	0.478094	0.157398	0.187555	0.144924	0.261429	0.127381	0.38176	1.06157	0.327868	0.198355	0.111414	0.265923	0.434989	0.106644	0.234822
Gh_D11G2465	1.1681	0.642159	0.012565	0.0281561	0.0847349	0.0427399	0.0839189	0.0715193	1.10706	0.688345	0.0692781	0.0751205	0.070311	0.150329	0.0980437	0.0434998
Gh_A12G0163	0.0614955	0	0	0.0901465	0.205281	0.981388	0.624897	0.239594	0.100246	0.054083	0	0	0.458658	0.943493	0.547039	0.222605
Gh_A08G1489	0.453224	0	0.113329	0.10656	0.108089	0.106509	0	0.098077	0.312422	0	0	0.194138	0	0.60287	0	0
Gh_A04G0516	0.74924	0	0	0	0	0	0	0	0.371993	0	0.323378	0.602955	0	0	0	0
Gh_D05G1700	1.11808	0.469569	0.0331046	0.0344506	0.0577016	0.234751	0.266848	0.247205	0.726316	0.410956	0	0.0919565	0.0342835	0.0675554	0.119647	0.160425
Gh_A11G1836	0.942607	0.58835	0.10574	0.063766	0.0198624	0.25905	0.0221492	0.0894705	0.954165	0.556963	0.17691	0.120748	0.142754	0.363788	0.0553385	0
Gh_A11G2975	0.746866	0.524975	0.122601	0.241891	0.318697	0.417309	0.351005	0.306686	1.19037	0.492026	0.40864	0.158882	0.326856	0.396523	0.199135	0.44458
Gh_A04G0596	1.10635	0.968501	0.41525	0.21737	0.483303	0.564458	0.326193	0.412726	0.938956	0.6391	0.488625	0.396351	0.502346	0.494685	0.645748	0.128611
Gh_A09G1743	0.6034	0	0	0	0	0	0	0	0	0	0	0	0	0	0	0
Gh_D13G1249	0.48475	0.333728	0.345556	0.679738	1.02525	0.654249	0.722379	0.815921	0.662736	0.419172	0.3477	0.56831	1.08379	0.629872	1.02113	0.626574
Gh_A09G0644	0.563305	0.542496	0.344996	0.493692	0.500741	0.802333	1.01213	0.658009	0.397116	0.419852	0.333745	0.606707	0.693144	0.796735	0.721147	0.487954
Gh_A12G0458	1.08459	0.917596	0.141959	0.0860729	0.131493	0.40533	0.227899	0.289494	1.10586	0.692162	0.172526	0.107635	0.13286	0.35238	0.382225	0.292835
Gh_D12G0052	1.08706	0.737542	0.0613551	0.121358	0.245927	0.479425	0.208353	0.326477	1.12214	0.746625	0.111258	0.144924	0.134068	0.524846	0.328942	0.51342
Gh_A02G1180	1.03082	0.63928	0.199797	0.298617	0.316843	0.348067	0.583753	0.182184	1.18774	0.521883	0.402807	0.285922	0.301828	0.47889	0.440569	0.27833
Gh_D13G0175	0.681377	0.0939454	0.0922157	0.0869555	0.0416846	0.0333582	0	0	0.140723	0.180292	0.0897285	0.138132	0.22037	0.0350178	0	0
Gh_A09G0781	1.0486	0.480619	0.317504	0.317638	0.16233	0.0938761	0.0869668	0.0809545	1.07325	0.585784	0.232977	0.271848	0.0420495	0.0939177	0.062575	0.0379209
Gh_D09G1240	1.13413	0.15481	0.028184	0	0	0	0.0306088	0	1.17252	0.323701	0	0	0	0.0284285	0	0
Gh_A05G3855	0.39747	0.588403	0.958493	0.598671	0.589325	0.609534	0	0.089347	1.01722	0.91742	0.773581	0.966593	0.53393	0.725953	0.498321	0.186068
Gh_D01G0979	0.93972	0.209771	0.204731	0.370929	0.259631	0.21876	0.0921092	0.107763	0.799689	0.269659	0.276777	0.448921	0.211478	0.28778	0.257502	0.114006
Gh_A12G2280	0.864533	0.0819329	0.0653408	0.186483	0.642116	0.827972	0.895328	1.06296	0.573822	0.132933	0.0280155	0.205552	0.756394	0.6157	1.00533	0.602699
Gh_D05G3586	0.636292	0.0148769	0	0	0	0	0	0	0.194138	0.0109982	0	0	0	0	0	0
Gh_D08G0647	1.00514	0.691256	0.804525	1.03381	0.335027	0.397553	0.480801	0.462109	0.860715	0.688748	0.814791	0.786265	0.196904	0.576384	0.551093	0.397373
Gh_A11G0589	0.0774655	0	0	0	0	0	0	0.60475	0	0	0	0.194506	0	0.111204	0	0
Gh_D08G2436	0.808824	0.923795	0.231457	0.236679	0.117956	0.514305	0	0.477326	1.08957	0.590376	0.345882	0.425277	0.35488	0.878726	0.601681	0.10985
Gh_D12G1098	0.394846	0.294229	0.462913	0.117249	0	0.116332	0	0	1.02031	0.149593	0	0	0	0.0926535	0	0
Gh_A10G0799	0.413892	0.334515	1.09659	0.774799	0.339972	0.0817281	0.269166	0.055835	0.414559	0.321871	0.85566	0.782305	0.399843	0.164113	0.162571	0.0756557
Gh_A10G1020	0.834405	0.317422	0	0	0	0.0756785	0	0	1.16122	0.307362	0.148495	0	0	0	0	0
Gh_A06G1103	0.68624	0.238594	0.079638	0.09406	0.118845	0.0912879	0.185473	0.0411206	1.08088	0.652917	0.0895143	0	0.170961	0.333224	0.297153	0.059625
Gh_D04G0420	0.931924	0.905643	1.1265	0.589773	0.505822	0.524039	0.615946	0.630414	1.01327	0.892253	0.875433	0.554083	0.485833	0.524971	0.444284	0.581641
Gh_D02G0123	0.0285213	0.0158277	0	0.378089	0.283808	0.636632	0.280423	0.85853	0.100667	0.0713615	0.202588	0.276717	0.32016	0.469608	0.424774	0.327563
Gh_D11G1159	0.611626	0.77393	0.193145	0.60539	0	0.671042	0.222797	0.36891	0.731623	0.252725	0.796734	0.190893	0	0.195514	0	0
Gh_A04G1237	0.967418	1.03493	0.689474	0.601151	0.187938	0.197867	0.185727	0.09974	0.783657	0.982088	0.914673	0.961559	0.181642	0.219153	0.181925	0.054364
Gh_D05G3201	0	0	0.56854	0	0	0	0	0	0	0	1.13459	0	0	0	0	0
Gh_D11G0910	0.134817	0	0.218917	0.067192	0.0703625	0.674531	0.155058	0.222359	0.36058	0	0.199972	0.314124	0.153774	0.522673	0.472866	0.455736
Gh_D02G1318	0.62159	0.52076	0.125801	0.170388	0.149712	0.56493	0.0619495	0.322715	0.719456	0.424401	0.293465	0.186781	0.0484442	1.154	0.115814	0.108889
Gh_A02G1397	0.458514	0.118523	0	0	0.0378001	0.083523	0.0824035	0.131772	0.143489	0.164202	0.030072	0.0244871	0.183431	0.759739	0.0787785	0.0776255
Gh_D01G2026	0.887552	0.265077	0.085752	0.0110165	0.11255	0.0630702	0.168317	0.0112625	1.18026	0.349071	0.0719554	0.0837191	0.0585031	0.0898725	0.016959	0.0124009
Gh_A07G2260	0.265011	0.308342	0.951774	0.827669	0.606581	0.489134	0.944953	0.515481	0.320741	0.365954	0.501651	0.86437	0.716398	0.575701	0.485827	1.18483
Gh_D05G1476	0	0	0	0.55885	0.255196	0	0	0	0.146743	0	0	0.242831	0.807847	0	0.276016	0.275773
Gh_A12G2230	0.283143	0.125779	0.0172494	0.0177988	0.0257857	0.638853	0.239354	0.318435	0.369225	0.309327	0.0968722	0.0510225	0.126283	0.825878	0.846138	0.364426
Gh_D05G3761	0.605835	0	0	0	0	0	0	0	0.343774	0	0	0	0	0	0	0
Gh_A04G1319	0.605835	0.1619	0	0	0	0	0	0	0.687548	0	0	0	0	0	0	0
Gh_A06G1448	0.605835	0	0	0	0	0	0	0	0	0	0	0	0	0	0	0
Gh_A05G0550	0.997017	0.813275	0.308559	0.340933	0.148481	0.380257	0.202617	0.740443	0.885006	0.78978	0.294909	0.193823	0.0903472	0.312678	0.402639	0.668378
Gh_D04G0187	0.269749	0.288741	0	0	0.325879	0	0	0	0.606065	0	0	0	0	0	0	0
Gh_D13G1326	0.329284	0.216394	0.108638	0	0.0324692	0.622665	0.179704	0.531342	0.410579	0.233032	0.287789	0.0432707	0.167811	0.996037	0.945855	0.357003
Gh_A03G1500	0.804311	0.609689	0.10131	0.055213	0.052577	0.0515585	0.0512475	0.0483955	0.475027	0.301576	0.0555195	0.139358	0	0	0	0
Gh_A05G1659	0.139929	0.367541	0.766337	1.05077	1.14294	0.705757	0.675938	0.805681	0.167212	0.405648	0.854869	0.865552	0.865274	0.871352	0.778238	0.623746
Gh_D08G2495	0.403486	0.552568	0.0982317	0.972613	0	0.0145338	0	0	0.26567	0.569556	0.105578	0.606604	0.057024	0.15644	0	0
Gh_A07G2094	0.566728	0.849934	0.143774	0.0363235	0.164447	0.141452	0.217763	0.0753329	0.372059	1.05313	0.541774	0.199861	0.226785	0.310396	0.151975	0.10078
Gh_D05G0242	0.693054	0.437966	0.13667	0.05352	0.101833	0.258697	0.0495961	0.244757	0.864357	0.322114	0	0.0452824	0.192718	0.0442961	0.069375	0.201231
Gh_D11G0543	0.451637	0.200566	0.0980646	0.14919	0.101833	0.363084	0.21868	0.234436	1.0076	0.353947	0.10217	0.225453	0.355127	0.321423	0.129552	0.386699
Gh_D06G0507	0.684755	0.977203	0	0.474481	0.154497	0.322906	0	0.138583	0.899453	0.765489	0.162354	0.141605	0.320632	0.230786	0	0.279264
Gh_D09G1924	0.214766	0.249657	0.313103	0.589338	0	0.610618	0.60656	0	0.86013	0.688305	0	0.807496	0.56066	0	0	0
Gh_D05G3873	1.0055	0.168242	0	0.0286621	0.036512	0.0332651	0	0.0291892	0.622051	0.231511	0.0300392	0	0.0310849	0	0	0
Gh_D06G2037	0.0199934	0.245162	1.05608	1.03722	0.409425	0.298569	0.393308	0.30856	0.0227269	0.272781	0.856437	1.01777	0.472948	0.3207	0.359525	0.392244
Gh_D12G1994	0.449338	0	0	0	0	0	1.18722	0	0.665067	0.3057	0	0.570785	0	0.737447	0	0.410168
Gh_D04G0660	0.751477	0.368648	0.0218949	0.12057	0.065437	0.0764476	0.0549025	0.068556	0.992992	0.534261	0.0470715	0.0641434	0.0483024	0.0223877	0.064294	0.108627
Gh_A13G0683	0.681902	0.511266	0.504129	0	0	0	0	0	0.889759	0.980622	0.345407	0.076578	0	0	0	0
Gh_D05G1322	0.853133	0.429563	0.103542	0.112729	0	0	0.113666	0	0.523988	0.356073	0	0.20481	0	0	0	0
Gh_A12G2151	0.825455	0.550141	0.322429	0.171849	0.662753	0.5165	0.509556	0.746992	1.11446	0.408331	0.259363	0.28839	0.709762	0.616555	0.586948	0.675938
Gh_D07G1015	0.0429981	0	0	0	0	0	0	0	0.027979	0	0	0.0147678	0	0.638253	0	0
Gh_A03G1156	0.626599	0.249582	0.198228	0.220324	0.147622	0.11218	0.0213666	0.0911302	0.868141	0.382899	0.180869	0.328247	0.143773	0.207171	0.0308542	0.106028
Gh_A11G1465	1.12274	0.522802	0.339221	0.121345	0.469295	0.539745	0.486861	0.495289	1.17773	0.544332	0.413366	0.405334	0.404348	0.703987	0.399712	0.260126
Gh_A04G0443	0.197351	0.945981	0	0	0	0	0	0	0	0.842532	0.0899105	0	0	0	0	0
Gh_A13G0549	0.986931	0.868368	1.08794	0.334373	0.136657	0.326395	0.056858	0.271723	1.17023	0.888741	1.18186	0.423733	0.0369131	0.298837	0.202522	0.057139
Gh_A05G0612	0.82874	0.984859	0	0	0.341132	0	0	0	0.195508	0	0	0	0	0.20991	0	0
Gh_D11G2908	0.0883609	0.0599735	0.069124	0	0	0	0.343371	0.605471	0.303289	0.0428062	0.063249	0.118084	0	0.199971	0.17355	0.933256
Gh_D06G0853	0.269749	0	0	0	0	0	0	0	0.373868	0	0	0.608355	0	0	0	0
Gh_D09G2290	0.6575	0	0	0	0	0	0	0	0.22551	0	0	0	0.0133954	0	0	0
Gh_D09G2292	0.641203	0	0.0137727	0	0	0	0	0	0.248101	0.00854555	0	0	0	0	0	0
Gh_A13G1256	1.11783	0.776658	0.147425	0.0971826	0.0283036	0.356151	0.380128	0.121212	1.14424	0.624604	0.230907	0.284933	0.136633	0.179207	0.232958	0.126119
Gh_D08G0737	0.86233	0.104785	0.080768	0	0.286289	0	0	0.050813	0.535604	0.230641	0	0.0401565	0.0433101	0.218508	0.185527	0
Gh_D04G0992	0.890481	0.715433	0.608476	0.185285	0.617753	0.329991	0.357639	0.134193	1.04453	0.890132	0.730843	0.516523	0.315227	0.1291	0.408766	0.376359
Gh_D03G0938	0.996675	0.66904	0.129977	0.089177	0.0972831	0.205144	0.149703	0.0870196	1.13033	0.818744	0.210218	0.0762022	0.0941505	0.335249	0.156782	0.138578
Gh_A05G1414	0.769998	0.526874	0.22782	0.126439	0.126881	0.249079	0.13212	0.375345	0.611838	0.478913	0.194095	0	0.0596	0.800297	0.661805	0.123945
Gh_D02G0118	1.05364	0.785479	0.59454	0.587681	0.904172	0.771928	0.743773	0.730311	1.07153	0.799875	0.699052	0.561447	0.887604	0.872906	0.699654	0.801306
Gh_D08G0540	0.375751	0.422835	0.140551	0.0755869	0.0396027	0.0984475	0.0411338	0.118135	0.852185	0.505231	0.176369	0.0859059	0.0895522	0.067208	0	0.100685
Gh_D02G0346	0.26911	0.415828	1.09015	0.412833	0.0147676	0	0.0850855	0.0274579	0.3377	0.706776	1.14594	0.335253	0	0	0.0194481	0
Gh_A11G0010	0.945499	0.615471	0.365721	0.501891	0.347664	0.484703	0.402301	0.363717	1.21232	0.594375	0.494055	0.553759	0.357743	0.730039	0.373045	0.348926
Gh_A06G0727	0.24785	0	0	0	0	0	0	0	0.202022	0	0	0	0	0.892124	0.381747	0.527565
Gh_D07G1410	0.793398	0.595351	0.238693	0.0810375	0.0842675	0.175531	0.101453	0.140855	1.14815	0.579491	0.555256	0.199705	0.099186	0.120379	0.070274	0.137154
Gh_D09G2343	0.71399	0.206786	0	0	0	0	0	0	0.914127	0.427349	0	0	0	0	0	0
Gh_Sca012128G01	0	0	0	0.476514	1.05382	0.248116	0	0	0.390554	0	0	0.208945	0	0	0	0
Gh_D11G1695	0.873701	0.407118	0.54416	0.310283	0.0640705	0.658404	0.408278	0.712382	0.762625	0.52222	0.324402	0.226567	0.58197	0.341947	0.760516	0.355082
Gh_A06G2031	0.31619	0.788398	0.13243	0.0519275	0.312642	0.25071	0.150751	0.0909405	0.222527	0.373226	0.255437	0.130696	0.171692	0.550436	0.12577	0.065634
Gh_A03G2074	1.08261	0.807451	0.94691	0.762275	0.469496	0.462908	0.26979	0.125714	0.987318	0.68582	0.871922	0.678346	0.282737	0.432034	0.279278	0.202699
Gh_A01G1512	0.511281	0.5052	0.294254	0.370882	0.314319	0.79511	0.49495	1.12484	0.54133	0.710769	0.265869	0.671458	0.0854765	0.795996	0.459453	0.089305
Gh_D11G1684	0.114044	0	0.0309424	0	0	0.207029	0.067235	0.649388	0.0194817	0.0667145	0.0698164	0.0607797	0.100984	0.309712	0.143619	0.104502
Gh_D06G2377	0.00802915	0	0	0	0.0575385	0.0541724	0.408388	0.585824	0	0.0172734	0	0	0.0264096	0.318456	0.444049	1.10051
Gh_A12G2733	0.0621005	0.0510344	0.0436733	0.0299936	0.31659	0.588775	0.188871	0.813914	0.0733388	0.0737683	0.0818515	0.128717	0.118432	0.603034	0.446609	0.62831
Gh_A10G0743	1.17501	0.261067	0	0	0	0	0	0	0.282907	0.598383	0.453896	0	0	0	0.187116	0
Gh_D04G1385	0.723453	0	0	0	0	0	0	0	0.09293	0	0	0	0	0	0.205197	0
Gh_A02G0681	0.279076	0.258031	0.167512	0.064977	0.519549	0.810903	0.068685	0.196818	0.176674	0.429885	0	0	0.312281	0.346969	0.33062	0.081468
Gh_A13G1528	0.915294	0.790809	0.408512	0.249854	0.0246658	0	0	0	0.914386	0.919204	0.912883	0.0981088	0.0237462	0	0	0
Gh_D07G1573	1.07536	0.25138	0	0	0.054268	0	0.108754	0	0.835881	0.519408	0	0.0233382	0	0	0	0
Gh_D08G1179	0.919088	0.353366	0.297082	0.50263	0.103032	0.506089	0.198441	0.150756	1.04505	0.346251	0.302936	0.541581	0.385066	0.471979	0.106362	0.0773275
Gh_D01G0893	0.949003	0.80694	0.629199	0.239205	0.295006	0.116946	0.271539	0.264028	0.94836	1.13502	0.798	0.229905	0.317561	0.228073	0.403883	0.373177
Gh_A13G0456	0.885443	0.526486	0.394525	0.553122	0.382277	0.958736	0.542269	0.758938	1.04239	0.525181	0.689461	0.815999	0.548395	0.554412	0.775379	0.650121
Gh_A13G1355	0.152885	0.121051	0.132468	1.03346	0.319365	0.230688	0.315335	0.24759	0.084469	0.141391	0.208982	0.130528	0.686513	0.185263	0.0916495	0
Gh_D05G2536	0.0471423	0	0	0.963016	0	0	0.162013	0	0.124742	0.0471302	0	0.913698	0.136765	0.078466	0	0
Gh_D12G1811	0.470081	0.352096	0.714222	0.472032	0.611128	0.861668	0.738213	1.02371	0.330293	0.652168	0.66779	0.674577	0.880518	0.971286	0.530277	0.999154
Gh_A04G1081	0.064686	0	0	0.0448792	0.7664	0.836216	0.637997	0.685704	0.0269304	0	0	0.0841916	0.516455	0.67132	0.87258	0.714931
Gh_D08G1057	0	0	0	0	0	0	0	0	0.61108	0	0	0	0	0	0	0
Gh_Sca008601G01	0	0	0	0	0	0	0	0	0.61108	0	0	0	0	0	0	0
Gh_Sca134753G01	0	0	0	0	0	0	0	0	0.61108	0	0	0	0	0	0	0
Gh_D10G1173	0	0	0	0	0	0	0	0	0.61108	0	0	0	0	0	0	0
Gh_D10G0118	1.00919	0.645823	0.397356	0.132415	0.531287	0.898029	0.553529	0.611846	1.06401	0.789469	0.488168	0.267286	0.501183	0.6748	0.555485	0.418146
Gh_A11G0473	0.12266	0.140744	0	0	0.168097	0.634324	0.562099	0.881741	0.0578569	0.0990577	0.0137318	0.0447238	0.083041	0.466325	0.985394	1.02662
Gh_A11G2876	0.346731	0.426828	0.141917	0	0.364831	0.951509	0	0	0.541903	0.675879	0.144308	0	0.320632	0.346178	0.196394	0.322211
Gh_A11G2816	0.528614	1.02821	0	0.11991	0.11449	0.34732	0.581121	0.181206	0.615713	0.976262	0.338296	0.349953	0.162411	0.222865	0.0723965	0.37575
Gh_A05G2659	0.287869	1.07577	0	0	0	0	0	0	0.0876236	0.77234	0.0720194	0	0.0172327	0	0	0
Gh_D13G1108	0	0.153911	0.312962	0.277624	0	0	0	0.382698	0	0.089252	0.139396	0.611715	0	0.074547	0.087021	0.270467
Gh_A03G0311	0.226978	0.745599	0.0991325	0.0819447	0.254058	0.439916	0.349672	0.18435	0.201657	0.772706	0.201155	0.0741858	0.239144	0.695053	0.108716	0.0611255
Gh_A05G2694	1.05826	0.755972	0.300535	0.116622	0.0186018	0.059158	0.160278	0.0345519	1.14256	1.07171	0.502786	0	0.0658446	0.0592196	0.0259366	0.0189384
Gh_D11G1107	0.0594329	0.0305276	0.0120336	0.0123774	0	0.0973562	0.336408	0.789107	0.151336	0.0085993	0.0143679	0.0119911	0.146474	0.217662	0.610872	1.0368
Gh_A12G2680	1.15548	0.840063	0.870046	0.775545	0.53205	0.43584	0.328248	0.255967	1.16852	0.840382	0.836176	0.562309	0.276197	0.310658	0.244224	0.14194
Gh_A05G3731	0.719017	0.29098	0.779056	0.471539	0.150298	0.0602555	0	0	0.286067	0.496771	0.326468	0.54888	0.283826	0.097033	0.0763495	0.148355
Gh_Sca121476G01	0	0	0	0	0	0	0	0	0	0	0	0.61282	0	0	0	0
Gh_D12G0426	0.416675	0.30698	0.340759	0.169674	1.0838	0	0	0.337712	0.500216	0.607723	0.588525	0.234569	0.298258	0.359657	0	0
Gh_D13G2423	0.922339	0.65784	0.298135	0.251021	0.546926	0.610674	0.45051	0.670347	1.0528	0.713464	0.242827	0.312161	0.554011	0.499725	0.579496	0.479639
Gh_A10G1436	0.946395	0.463112	0.57867	0.442537	1.07748	0.788455	0.653375	0.894923	0.749163	0.841641	0.568319	0.648759	0.6585	0.662359	0.670451	1.11839
Gh_D03G0036	0.420538	0.734475	0.117455	0.031526	0.088882	0	0	0.0274358	0.332203	0.893022	0.348363	0.522549	0	0	0	0
Gh_D08G2610	0.844985	0.272195	0.0663857	0.15686	0.20967	0.0367369	0	0.0203064	1.0265	0.551723	0.051715	0.17128	0.058619	0.127568	0.0236689	0
Gh_A02G0494	0.0641849	0.207873	1.1844	0.951637	0.7372	0.636227	0.706689	0.533855	0.0645484	0.256224	1.00897	0.971703	0.653892	0.520153	0.556887	0.556789
Gh_D08G1086	0.606283	0.52395	0.232937	0.0610025	0.42815	0.541063	0.178268	0.303469	0.79266	0.109044	0.350565	0.154741	0.201723	0.627446	0.310625	0.727776
Gh_D07G0264	0.802168	0	0.277143	0	0.255196	0	0.271099	0.282469	0.469995	0.455282	0	0	0.302846	0	0	0
Gh_A13G0646	0.990626	0	0	0	0.351698	0.254428	0	0	0	0.156132	0	0	0	0	0	0
Gh_D04G1581	0.871755	0.152255	0.057533	0	0	0	0	0	0.566435	0.142945	0.0890385	0.0241627	0	0	0	0
Gh_A05G1976	0	0.0236323	0.0729855	0	0	0	0	0	0.0459838	0.0694335	0.159525	0.023539	0	0.61393	0	0
Gh_D06G2088	0.61395	0	0	0	0	0	0	0	0.451381	0	0.357478	0	0	0	0	0
Gh_D10G2264	0.948811	0	0	0	0	0	0	0	0.22569	0	0	0	0	0	0	0
Gh_A13G1446	0.61395	0	0	0	0	0	0	0	0	0.466164	0	0	0	0	0	0
Gh_D05G1511	1.09281	0.705179	0.966646	1.02625	0.936565	0.973327	0.824053	0.945297	0.848768	0.880199	0.632974	1.03053	0.835097	0.758044	1.08067	1.12211
Gh_D09G0954	1.21976	0.432507	0.338789	0.113406	0	0	0	0	0.814496	0.339514	0.537219	0.105759	0.112981	0	0	0.078657
Gh_D11G2298	0	0.494811	0.499012	0	0	0.614075	0	0.439259	0.328107	0	0.535155	0	0	0.285373	0	0
Gh_D13G2285	0.0161097	0.659559	0.0937085	0	0	0	0	0	0.0147592	1.07934	0.399039	0	0	0	0	0
Gh_D12G1178	0.509721	0.503757	0.89831	1.04131	0.725252	0.459369	0.70637	1.08721	0.700345	0.558156	0.923416	0.6618	0.497052	0.671522	0.539979	0.920497
Gh_A03G1706	0.406307	0.252715	0	0	0.487712	0.504989	0.297909	0.176082	0.167334	0.242465	0.295195	0.431109	0.734589	0.235172	0.609425	0.183514
Gh_D02G2118	0.7272	0.414872	0	0	0	0.188571	0	0	1.00597	0.209348	0	0.155399	0	0	0.195572	0
Gh_D05G1558	0.801569	0.452333	0.0654659	0.0924603	0.0591357	0.0898409	0.0369329	0.0330346	1.06192	0.785721	0.10561	0.0461521	0.0175587	0.016341	0.024807	0.0362337
Gh_A09G0489	0.223032	0.249706	0.115777	0.270996	0.623237	0.595635	0.935152	0.985973	0.466452	0.233845	0.1751	0.174059	0.527386	0.461099	0.768932	0.962697
Gh_D11G1855	0.61478	0	0	0	0	0	0	0	0.428885	0	0	0	0	0	0	0
Gh_D08G0257	0.61478	0	0	0	0	0	0	0	0	0	0	0	0	0	0	0
Gh_A05G2972	0.0946364	0.0130009	0	0	0.0431427	0.16627	0.186936	0.912219	0.0207155	0.0117214	0.0373455	0.0481582	0.0183006	0.346339	0.428992	1.1436
Gh_A02G1700	0.281937	0.12236	0.643329	1.08598	0	0.0646829	0.0964282	0.0293062	0.337488	0.0597685	0.563204	0.688452	0.0710187	0.0284285	0	0.0636915
Gh_D07G2314	0.30412	0.169931	0.0953371	0.419129	0.356354	0.435474	0.314554	0.718157	0.390713	0.238764	0.229553	0.327655	0.200279	0.377395	0.400593	0.892419
Gh_A01G0693	0.298018	0.103329	0.514999	0.217082	0.593835	0.216679	0.32889	0.81436	0.634162	0.416596	0.219235	0.19725	0	0.287597	0.972821	0.342398
Gh_D09G1227	0.563322	0.794329	0.59655	0.0486693	0.06157	0.143913	0.134683	0.137051	0.390214	0.909856	1.10276	0.0401005	0.160912	0.0912104	0.126255	0.0458228
Gh_A11G2922	0	0.0109871	0	0.370647	0.261613	0.054637	0	0	0.00717695	0.00837815	0	0.111687	0.648098	0.131555	0	0
Gh_D12G2587	0.513192	0.627209	0.0574995	0.0198001	0.215067	0.616335	0.203496	0.128771	1.01375	0.689805	0.148811	0.151571	0.118759	0.396846	0.229565	0.0516283
Gh_D05G0399	0.20457	0.53965	0	0.242908	0	0	0	0.282469	0	0.305707	0	0	0.202157	0.570864	0.891231	0
Gh_A11G1360	0.932651	0.819962	0.718975	0.61356	0.564536	0.482561	0.540725	0.383677	1.18897	0.651691	0.60621	0.776107	0.674743	0.406282	0.440634	0.549041
Gh_D03G0571	0.634213	0.308556	0	0	0.665166	0.942153	0.560883	0.110135	0.457078	0.374334	0.102411	0	0.884701	0.806862	0.981769	0.301876
Gh_D12G0748	1.10445	0.955538	0.899767	1.02918	0.580965	0.533382	0.491735	0.590872	0.797632	0.956648	0.82465	0.870604	0.586919	0.698678	0.415414	0.522623
Gh_A09G0480	0.886225	0.685295	0.452394	0.535381	0.671841	0.314509	0.154585	0	0.992845	0.771836	0.210558	1.00064	0.924331	0.159894	0.0402587	0.042228
Gh_D13G2191	0.695115	0.866644	0.601636	0	0.093246	0.703028	0.571644	0.127566	0.910268	0.397502	0.271289	0.122343	0.152191	0.933319	0.454847	0.090348
Gh_D13G1078	0.249146	0.73026	0.598445	0.26097	0.176797	0.160705	0.175946	0.0487878	0.419057	0.369266	1.06907	0.186717	0	0.103764	0.0673065	0.122456
Gh_A05G1202	0.858877	0.310241	0	0	0	0	0	0	1.08121	0.544427	0	0	0	0	0	0
Gh_D08G2750	0.41543	0.160134	0.122616	0.385297	0.381532	0.192639	0.124208	0.129444	0.937851	0.280187	0	0.279866	0.159359	0.136795	0.0797695	0.227873
Gh_D09G0610	0.756889	0.809006	0.407518	0.265764	0.384913	0.141887	0.438799	0.285606	0.897616	0.840835	0.90339	0.179236	0.817171	0.250723	0.134799	0.0801909
Gh_A12G1116	1.01776	0.717639	0.209427	0.0543684	0	0.167563	0.0832753	0.0507105	0.321886	0.734414	0.353584	0.503858	0.0615557	0.19702	0.0379144	0.0276316
Gh_A06G0945	0.576419	0.171077	0.350187	0.319732	1.01665	0.887765	0.499155	0.279455	1.10335	1.07239	0.221349	0.238971	0.636549	0.460099	0.303217	0.182455
Gh_A13G1714	0.818918	0.776116	0.0277731	0	0	0.0142379	0.0279752	0	0.844092	0.502482	0.0139366	0	0	0.0134612	0	0
Gh_A02G0705	0.0594706	0.030152	0.142578	0.780625	0.476311	0.279467	0.671384	1.05684	0.0205127	0.0240143	0.128454	0.529397	0.542542	0.260099	1.00314	0.899787
Gh_D05G3480	1.03946	0.533285	0.0923292	0.115077	0.0332291	0.102125	0.15976	0.0795519	0.868579	0.993683	0.278241	0.282101	0.178969	0.260784	0.0326342	0.144558
Gh_D05G0733	0.444763	0.436936	0.639365	0.719815	0.661876	0.676922	0.900077	0.988154	0.464843	0.613993	1.16036	1.07377	0.742284	0.859135	0.44572	0.883591
Gh_A10G1027	0.392335	0.503328	0.270184	0.101662	0.765743	0.33744	0.344151	0.344743	1.02615	0.510283	0.0733601	0.288035	0.209506	0.349187	0.147576	0.294117
Gh_D12G0676	0.430465	0.251173	0	0	0.243003	0.285839	0.526232	0.281425	0.867014	0.186428	0	0.0649825	0.226402	0.338709	0.181369	0.0940765
Gh_D13G1193	0.497949	0.307232	0.248235	0.518544	0.305228	0.877264	0.359835	0.253388	0.506781	0.460599	0.26589	0.760547	0.50398	0.931636	0.573853	0.440074
Gh_D05G3356	1.14149	1.0363	0.727685	0.413412	0.218752	0.374557	0.290029	0.111419	1.14996	1.01967	0.849145	0.379721	0.296617	0.228782	0.186528	0.184787
Gh_A03G1927	0.305424	0	0	0	0.276169	0.302683	0.278427	0.741104	0	0	0	0	0	0.137903	0.177347	0.292446
Gh_D08G1923	0.431767	0.369421	0.687892	0.935451	0.0505175	0.252151	0.105125	0.0930495	0.200093	0.257389	0.464168	0.845903	0.0481222	0.110469	0.133143	0.0499318
Gh_D08G1572	0.662943	0.866587	0.26846	0	0	0	0	0	0.695403	0.16658	0	0	0	0.184933	0	0
Gh_A05G1033	0.62591	0.129865	0.875533	0.314636	0.246247	0.083003	0	0	0.32851	0.272244	1.1361	0.272021	0.211313	0.1036	0	0.0777775
Gh_A08G1312	0.329147	0.334581	0.462386	0.780793	0.917482	0.592283	0.879604	0.939423	0.56045	0.353863	0.927268	0.74909	0.945183	0.344608	1.00032	0.342064
Gh_A09G0333	0	0.617085	0	0	0	0	0	0	0	0	0	0	0	0	0	0
Gh_D10G1000	0.786142	0.365799	0.0481031	0.0940063	0.102184	0.256395	0.349807	0.407675	0.484652	0.460359	0.124669	0.047919	0.112325	0.60459	0.894493	0.222289
Gh_D05G2633	1.13038	0.413615	0.0447094	0	0	0	0.0486048	0.0216985	0.929162	0.450232	0.190692	0.0200831	0.045913	0.0212954	0.0630562	0
Gh_D07G0852	1.14411	0.575063	0.123823	0.0656735	0	0	0	0	0.902508	0.694271	0.363331	0	0	0.0738095	0	0
Gh_A05G0332	0.93976	0.78418	0.411465	0.073316	0.19556	0.242702	0.243957	0.212446	0.60158	0.375234	0.390871	0.242598	0.177798	0.100186	0.410703	0.407154
Gh_A05G3637	0.0420731	0.0848175	0.130712	0.891868	0.369167	0.0434397	0.658555	0.358552	0.0119002	0.0276124	0.232622	0.315133	0.171559	0.218704	0.142944	0.362994
Gh_D02G0556	0.073011	0.248311	0.0264792	0	0.227932	0.496322	0	0.60635	0.15014	0.0947193	0.151173	0.0263574	0.0580055	1.02265	0.887968	0.201027
Gh_A01G2104	0.511281	0	0	0	0	0.388296	0.61757	0.295965	0.377849	0.117795	0	0.167182	0	0.382149	0.372657	0.207842
Gh_D05G0877	1.07517	1.00765	1.06433	0.757146	0.44637	0.724536	0.672218	0.509733	1.0616	1.01362	1.05924	0.899369	0.50618	0.536122	0.403263	0.361903
Gh_D11G0088	0.520975	0.341955	0.203341	0.154533	0.450522	0.349176	0.473326	0.761784	0.639943	0.287438	0.261864	0.141107	0.223572	0.923037	0.716656	1.20853
Gh_A04G0699	0.872453	0.130324	0	0	0	0.133543	0.136163	0.365555	1.01788	0.417381	0.411169	0.367946	0.401821	0	0.159482	0.248227
Gh_Sca004842G04	0.496017	0.957435	1.03308	0.15189	0.149237	0.254335	0.390175	0.054323	0.381068	0.898316	1.1013	0.422986	0.241985	0.628592	0.0815225	0
Gh_Sca008080G01	0.826682	0.396597	0	0	0	0	0	0	0.484541	0.310143	0	0	0	0	0	0
Gh_D11G2447	0.46203	0.304694	0.182942	0	1.18862	0.249807	0.658945	0	0.241133	0.66419	0.185856	0.337054	0.272581	0.166333	0.259707	0.0471152
Gh_D08G0585	0.131043	0.186398	0	0	0.438076	0.367025	0.379177	0.205897	0.106219	0.110714	0.194022	0	0.618125	0.265888	0.440782	0.212222
Gh_D02G2187	1.03236	0.823924	0.580503	0.701535	0.204506	0.77344	0.379956	0.931387	0.878324	0.715007	0.578284	0.664445	0.328703	0.331047	0.692257	0.611426
Gh_A11G2180	0	0	0	0.10854	0	0.10834	0.120011	0.468677	0.064288	0	0	0.0989455	0.0984245	0.174711	0	0.61846
Gh_D05G2256	0.86868	0.958974	0	0	0	0.0607945	0	0	0.771288	0.684559	0.053882	0	0.071438	0.15943	0	0
Gh_A07G0841	1.07612	1.12513	0.0268205	0.00787545	0	0.0439834	0.0233371	0.26425	1.08896	1.02178	0.00699815	0.0126616	0	0.0236032	0.0399224	0.0375883
Gh_A08G0191	0.48199	0.312548	0.153295	0.0344849	0.669917	0.424166	0.301307	0.193194	0.910534	0.372616	0.195788	0.199032	0.439059	0.377672	0.529393	0.230064
Gh_A05G3983	0.318072	0.411596	1.11879	0.405985	0.161097	0.209274	0.303602	0	0.196054	0.305018	0.877924	0.183424	0	0	0	0.312802
Gh_D07G1873	0.865593	1.01568	0.752191	0.213846	0.258285	0.12422	0.154585	0.086239	0.766631	0.830464	0.733332	0.351637	0.148605	0.285874	0.287121	0.209456
Gh_D06G1256	0.857757	0.232799	0.211302	0.297007	0.0998	0	0.073176	0.136229	0.803326	0.329171	0.219427	0.396224	0.372428	0.062385	0	0
Gh_A01G1505	0.0753032	0.0374302	0.0424822	0	0.055657	0.41363	0.0230463	0.641383	0.0535086	0	0	0.0416869	0.0469074	0.248581	0.130863	0.17816
Gh_D05G2392	1.01078	0.639552	0.164877	0.39997	0.428077	0.933041	0.308616	0.50218	1.12501	0.460494	0.231532	0.312118	0.273238	0.868786	0.329747	0.368097
Gh_D13G1197	0.709747	0	0	0	0	0	0	0	0.163	0	0	0	0	0	0	0
Gh_A12G1083	1.13167	0.367511	0	0	0	0.292334	0	0.054223	0.599504	0.182041	0	0	0.0609335	0.105772	0	0.0642465
Gh_D08G1940	0.67961	0	0	0	0	0	0	0	0.299851	0.0310806	0	0	0	0	0	0
Gh_A12G1653	0.428456	0.136763	0.347146	0.340507	0.269129	0.195572	0.534338	0.822973	0.165218	0.0941856	0.287492	0.288042	0.645402	0.644834	0.732387	0.8376
Gh_A11G3026	0.991498	0.971599	0	0	0	0.0459304	0	0.0264328	0.971877	1.18595	0.0472474	0.0409217	0.0230378	0.079358	0	0
Gh_D05G1597	1.09439	0.261038	0.0177886	0.064354	0.119867	0.0392071	0.176683	0.0597992	1.05301	0.357868	0.0595188	0.121883	0.157974	0.05506	0.0279235	0.0480192
Gh_A12G0053	0.254005	0.768324	0.332319	0.187789	0	0.356864	0.184119	0.200353	1.05327	0.332577	0.523699	0	0	0.260237	0.204815	0
Gh_A09G1868	0.594526	0.951441	0.0302838	0.225084	0	0	0	0	0.458221	1.19118	0.269883	0.205426	0.0329777	0	0.0937755	0
Gh_A10G1666	0.899313	0.77384	1.00024	1.02532	0.0232247	0	0	0	1.02629	0.833843	0.974397	1.0119	0.136772	0.0896184	0	0.0235426
Gh_D13G0742	0.590201	0.433562	0	0	0	0	0.169361	0.631564	0.385661	0.504588	0.62019	0	0.342896	0.366948	0.401148	0.194215
Gh_D05G1594	0.0441815	0.183365	0	0.0695896	0.151271	0.663306	0.250761	0.488716	0.0375622	0.119134	0.0839864	0.086983	0.0597099	0.983917	1.04361	0.212359
Gh_A09G1938	0.515696	0.436812	0.062528	0.063212	0	0	0.125902	0.178974	1.02951	0.418011	0.471946	0.212558	0.133011	0.234414	0.0818345	0.138567
Gh_D09G1027	0.47587	0.433849	0.601932	0.675179	0.512123	0.689202	0.858672	0.759827	0.403128	0.379641	0.441238	0.56552	0.384443	0.538236	1.13872	0.887532
Gh_D04G0938	0.639048	0	0.0271048	0	0	0	0.0440653	0	0.0085151	0	0.0454305	0.0135031	0	0	0.0213742	0
Gh_A09G0415	0.0495722	0.0700435	0	0	1.00607	0	0.160691	0	0.0871975	0.0493453	0	0	0.096354	0	0	0
Gh_D05G0665	0	0	0	0.644833	0	0.62067	0.437625	0.231302	0	0.247422	0.38586	0.385934	0.51201	0	0.232158	0
Gh_D13G1038	1.03772	0.220825	0.0152605	0	0.0228159	0	0	0	0.912515	0.29774	0	0.0152029	0.0219826	0.0195298	0	0
Gh_D05G3572	0.803457	0.798629	1.20134	1.01052	0.749448	0.601315	0.587204	0.580724	0.82113	0.579206	0.928102	1.09012	0.721726	0.633733	0.392331	0.565472
Gh_D02G1602	0.809522	0.450832	0.195584	0	0.056656	0.0870403	0.0412819	0.126293	1.12534	0.403714	0	0.0368589	0.0408587	0.0844032	0.054527	0.0993536
Gh_A01G1103	0.432813	0.617966	0.759202	0.669795	0.675731	0.770328	0.755915	0.774293	0.721192	0.813422	0.653456	0.839691	0.681904	0.774687	0.885555	1.14404
Gh_D05G0911	0.822108	0.659693	1.19915	1.06379	0.450216	0.830934	0.609646	0.775447	0.840304	0.524857	0.668024	1.06001	0.450247	0.576956	0.602286	0.636636
Gh_D07G0775	0.283978	0.376699	0	0	0	0	0.358697	0.294073	0	0	0.62117	0	0	0	0.352216	0
Gh_A12G1763	0.040443	1.24215	0.0190357	0	0	0	0	0	0.0538798	1.08812	0.110502	0.0189721	0	0.0468775	0.0142171	0
Gh_A05G3690	1.03147	0.249238	0.0392694	0	0.0586045	0	0	0	0.916925	0.224422	0.0418502	0	0	0	0	0
Gh_D04G1708	0.62142	0.328803	0	0.0836655	0	0.087341	0	0	0.091644	0.202135	0	0.0724465	0	0.085673	0	0.0778595
Gh_D13G0716	0.09954	0	0	0.0657235	0.123245	0.949481	0.731995	0.470086	0.052044	0.0194502	0	0	0.147904	0.954957	0.857344	0.17738
Gh_D08G2599	0.266934	0.405873	0.0933791	0.120329	0.204647	0.962651	0.363535	0.350915	0.353452	0.219	0.236129	0.179111	0.0726221	1.06274	0.416118	0.0872715
Gh_A11G1952	0.90242	0.871571	0.50379	0.934108	0.529313	0.78562	0.564697	0.552698	1.00929	0.989957	0.800388	0.724604	0.672887	1.00128	0.735111	0.753688
Gh_A11G0166	1.10427	0.781532	0.42039	0.280347	0.134871	0.0992696	0.111552	0.0576564	1.00417	0.768182	0.426041	0.336886	0.18048	0.096899	0.0776122	0.0463296
Gh_A13G1068	0.0611534	0.221672	0.557932	0.601247	0.0642468	0.0281337	0.13481	0.768015	0.05397	0.13275	0.427972	0.372249	0.170591	0.0698361	0.342411	1.12097
Gh_D06G0767	0.361171	0.171923	0.157524	0.728889	0.509364	0.204233	0.099192	0.291645	0.574839	0.259396	0.311879	0.312183	0.322404	0.288478	0.471828	0.53913
Gh_A10G1531	1.23907	0.535536	0.116344	0.130193	0.580958	0.453467	0.477181	0.337464	1.22668	0.516841	0.239123	0.0919244	0.34543	0.188977	0.139408	0.152886
Gh_A11G1269	1.18803	0.665186	0.790293	0.603005	0.206579	0.148062	0	0.203497	0.779818	0.692911	0.195753	0.734666	0.517915	0.0738095	0.178802	0.625603
Gh_A08G2161	0	0	0.0369733	0.169972	0.0551875	1.06524	0.482442	0.810029	0	0.080182	0	0	0.0797125	0.850993	0.326381	0.247752
Gh_D12G1138	0.51032	0.994992	0.078123	0	0	0	0	0	0.526822	1.1952	0.247566	0	0	0	0	0
Gh_D07G0332	1.01914	0.669863	0.500516	0.204726	0.45001	0.679414	0.792809	0.840416	1.10053	0.569536	0.33737	0.283521	0.392993	0.570171	0.73579	0.786182
Gh_A11G2134	0.405956	0.335487	0.0552945	0.064378	0.205662	0.440241	0.392711	0.792399	0.314738	0.155936	0	0.218702	0.0580035	0	0.649497	0.382221
Gh_D04G1112	0.930184	0.779367	0.209192	0.162626	0.223936	0.219687	0.322643	0.0564157	1.01931	0.749654	0.292826	0.295686	0.268703	0.296113	0.0465701	0.108407
Gh_D01G1768	0.249312	1.1771	0	0	0	0	0	0	0.256651	1.13751	0.0303338	0	0	0.0180206	0	0
Gh_A10G2185	0.765898	0.417077	0.0257554	0.228489	0.0145346	0.0295962	0.0882809	0	1.20755	0.502529	0.158822	0.17637	0.0144052	0.0165425	0	0
Gh_D03G1723	0.209061	0.147714	0.241482	0.317697	0.784168	0.652228	0.782541	0.494237	0.459889	0.307351	0.161955	0.143144	0.83033	0.715593	0.71692	0.415144
Gh_A09G0573	0.348537	0.166172	0.0395423	0.08273	0.427941	0.45328	0.847603	0.806572	0.149716	0.228357	0.421353	0.274343	0.35322	1.20783	0.473081	0.235285
Gh_A04G0074	0.014749	0.106032	1.14265	0.787229	0.0562849	0.051351	0	0.0272244	0.0135357	0.138908	0.903937	0.673937	0.047421	0.065955	0.0315583	0
Gh_D08G1870	0.623374	0.528521	0.972923	0.38794	0.273469	0.329915	0.474768	0.493375	0.742477	0.567643	0.468169	0.376525	0.148954	0.310025	0.282614	0.407651
Gh_D12G2292	0.762296	1.02483	0.0251266	0.198713	0.318316	0.432914	0.553789	0.526803	0.906844	0.750257	0.0988011	0.236384	0.334436	0.727721	0.426648	0.20919
Gh_D06G0761	1.07242	0.255176	0.127485	0	0.618108	0.351412	0.0462432	0.335538	0.885282	0.45242	0.426913	0.378365	0.227151	0.21848	0	0
Gh_A13G1287	1.05719	1.00572	0.0896305	0.041584	0.240928	0.271535	0.210085	0.265665	1.00071	0.768679	0.221032	0.0394726	0.0288757	0.245673	0.248176	0.270517
Gh_A13G1141	0.965079	0.431964	0	0	0.0390119	0.0287306	0.0283533	0.054376	0.82285	0.544149	0.0900714	0	0.0286196	0.112236	0	0.0591785
Gh_D12G1156	1.11686	0.721858	0.364604	0.303397	0.305881	0.386846	0.636031	0.458526	1.11665	0.829831	0.392922	0.403935	0.37574	0.375692	0.479934	0.281243
Gh_A01G2077	0	0	0	0	0.62325	0.139749	0.026159	0.29857	0.0131396	0	0	0.0415295	0.40749	0.0478227	0.255086	0.431307
Gh_D13G0643	0.379667	0	0.187019	0.182155	0	0.193815	0	0.507825	0.521819	0.328508	0	0.803052	0.211973	0.592984	0.439919	0.6233
Gh_D03G0160	0.803137	0.614849	0.143615	0.0307918	0.262061	0.619044	0.311584	0.552322	0.711552	0.623829	0.147324	0.149897	0.140302	0.910913	1.14498	0.274366
Gh_A09G1711	0.291928	0.293437	0.61544	0.981509	1.0671	0.985785	0.908726	0.975731	0.389182	0.317541	0.553802	0.864302	1.17966	0.848839	1.07777	0.799313
Gh_D08G1887	0.451055	0.216332	0.0295364	0.287338	0.261373	0.0327185	0.0077038	0.00749125	0.416088	0.289197	0.0818704	0.786713	0.126092	0.0225504	0.0226031	0
Gh_D08G2149	0.152029	0.827719	0	0	0	0	0	0	0	0.721934	0	0	0	0	0	0
Gh_A04G0489	0.457443	0.862824	0.892813	0	0.0200476	0.102989	0.105647	0.0863392	0.616134	1.1049	0.668959	0.0354363	0	0.0820566	0.131333	0.061148
Gh_A06G1571	0.578392	0.703931	1.04033	0.346257	0.108394	0	0.0626395	0.0702205	0.545574	0.922685	1.05691	0.552767	0	0.060064	0.108488	0.06772
Gh_D12G0898	0	0.274641	0	0	0	0.6239	0	0	0	0.359963	0	0	0.366206	0.545735	0	0
Gh_D10G0194	0.594453	0	0	0.0809669	0.0556735	0.029585	0.0619655	0.062659	0.904681	0.0710976	0.0559925	0.024641	0.081548	0.12576	0.115668	0.0280963
Gh_A03G1952	0.641354	0.550006	0.330366	0.184888	0.280491	0.671423	0.553335	0.633753	0.864613	0.34893	0.312187	0.241951	0.516868	0.796015	0.475847	0.382702
Gh_A03G0430	0.158235	0.10484	0.121124	0.0580695	0.235467	0.507432	0.596603	0.313825	0.061043	0.157311	0.0808231	0	0.783899	0.404286	0.399209	0.268693
Gh_D10G0193	0.91003	0.905258	0.666343	0.686165	0.671836	0.679838	0.520841	0.550043	0.701629	0.762876	0.655567	1.09496	0.083044	0.472616	0.464732	0.71239
Gh_D12G1253	0.425889	0.257448	0.533126	0.213337	0	0.433215	0.6245	0.234121	0.36136	0.390015	0.307195	0.187617	0.094146	0.491486	0.380047	0
Gh_A06G1221	0.889188	0.528157	1.01195	0.582707	0.341567	0.465351	0.276751	0.266508	0.953464	0.56787	0.695538	0.754453	0.671234	0.560399	0.473118	0.311464
Gh_D03G1703	1.05115	0.577377	0.263377	0.407905	0.203966	0.17804	0.204985	0.125436	0.956867	0.634303	0.430858	0.425832	0.0713423	0.165614	0.153683	0.178725
Gh_D12G1850	0.11899	0.0234268	0.0981637	0.268066	0.124886	0.211925	0.257214	0.809463	0.0990576	0.0266701	0.442029	0.10825	0.18295	0.345615	0.403124	0.531269
Gh_A12G2616	0.0389078	1.05093	0	0	0	0	0	0	0.0339109	1.04699	0.0386813	0	0	0	0	0
Gh_Sca010770G01	0.13785	0.256566	0.437719	0.172458	0	0	0.053473	0.050423	0.155485	0.175253	0.798432	0.239045	0.242057	0.142163	0	0
Gh_Sca004965G02	0.485404	0.185178	0.250663	0.104795	0.53422	0.161573	0.156886	0.22296	1.03542	0.183172	0.17928	0.0636668	0.364958	0.134471	0.069818	0.227912
Gh_A03G0028	1.07464	0.45992	0	0	0	0.0121493	0	0.0115655	0.713687	0.373409	0.0131496	0	0	0.0230616	0	0
Gh_D01G0674	1.06862	0.658342	0.453588	0.470847	0.351502	0.208566	0.333438	0.514841	0.954369	0.899912	0.53138	0.535873	0.415606	0.454485	0.198097	0.762224
Gh_D02G1430	1.02273	0.807161	0.052249	0.0610025	0	0	0	0	0.75808	0.55411	0.23371	0.0519085	0	0.163401	0.078997	0.057198
Gh_A11G1198	0.109668	0.117231	0.760674	0.147036	0	0	0.159679	0	0	0	0	0.268501	0	0	0.188309	0.268098
Gh_A12G1114	1.11701	0.767138	0.772819	0.566867	0.48324	0.460477	0.339852	0.338261	0.788234	0.685708	0.818904	0.560318	0.443665	0.334137	0.290273	0.288859
Gh_D13G0619	0.196594	0	0.535862	0.79442	0	0.597155	0.277224	0	0.152338	0.154879	0.51961	0.25287	0.62559	0	0.284917	0
Gh_A07G2272	0.685361	0.789752	0.106759	0.126592	0.119675	0.0816153	0.0386876	0.0448575	0.583528	0.754494	0.56991	0.453252	0.242737	0.035332	0	0.0934757
Gh_D13G1902	0.238443	0.844939	0	0	0	0.342678	0.115796	0	0.739482	0.359649	0.230884	0	0.142834	0.2365	0.289883	0
Gh_D08G1991	1.0439	0.646131	0.38685	0.0401475	0.196538	0.601515	0.336023	0.285666	0.978988	0.572229	0.312789	0.229312	0.17615	0.204458	0.171736	0.304534
Gh_D09G0738	0.777027	0.470471	0.0949557	0.0626585	0.382554	0.691215	0.463004	0.583456	0.797059	0.516294	0.200481	0.0891435	0.421687	0.203783	0.801763	0.135796
Gh_D11G2884	0.709269	1.02233	0.112781	0.0655875	0	0.06166	0.122967	0	1.03434	1.23104	0.185496	0.110041	0	0.0677765	0	0
Gh_D03G0816	1.1083	0.487038	0.0459242	0	0.102643	0.150966	0.106803	0.0472554	1.01435	0.585118	0	0.136939	0.113587	0.089239	0	0
Gh_D09G1453	0.709658	0.205076	0.132029	0.196714	0.46495	0.740797	0.857205	0.633495	1.01105	0.252553	0.111937	0.249028	0.694384	0.930897	1.09166	0.504822
Gh_D07G1902	0.0738999	0.0138526	0	0	0	0.244678	0.770085	0.57835	0.0441135	0.0626762	0	0	0	0.157416	0.647012	0.987527
Gh_A08G1683	0.563117	0.488098	1.00452	0.709211	0.912851	0.952201	0.631404	0.654312	0.636854	0.559106	1.01046	0.801589	0.858075	0.678627	0.7329	0.881609
Gh_A10G1192	1.05137	0.51212	0.189585	0.160424	0.0984293	0.138653	0.120645	0.0717161	0.998323	0.70262	0.255653	0.127356	0.0293306	0.172577	0.0596788	0.060494
Gh_A07G0112	0.0457825	0.0254067	0.35721	0.0554245	0.25893	0.276336	0.321512	0.758488	0.0202203	0.0232162	0.37873	0.0936406	0.0410465	0.279927	0.855326	1.14345
Gh_D04G1603	0	0	0	0	0.158247	0.62643	0	0	0	0	0	0	0	0	0.200701	0
Gh_D11G2659	0.988226	0.503354	0.16867	0.148533	0.220984	0.0716384	0.353839	0.102188	0.531261	0.60657	0.365189	0.0629855	0.069857	0.280754	0.0969417	0.0240511
Gh_D08G2011	0.62682	0.373594	0	0	0	0	0.216295	0.17913	0.116023	0.245524	0	0	0	0.284403	0	0
Gh_A13G1739	0	0	0.239482	0.476514	0.221974	0	0	0.492654	0	0	0.464159	1.23876	0.710724	0.206224	0.271786	0
Gh_A01G0698	0.853675	0.481882	0	0.080838	0	0.521157	0.253599	0.295405	0.937835	0.719771	0.0429411	0.144292	0.413905	0.332572	0.107999	0
Gh_A03G1811	0.175526	0.142445	0	0	0	0.266032	0	0	0.150768	0	0	0	0.0427404	0.675996	0.0570545	0
Gh_A06G0639	0.113304	0.368157	1.10882	0.812651	0.739167	0.301766	0.292139	0.172575	0.0988651	0.259992	0.694931	1.02734	0.293552	0.226586	0.226265	0.362663
Gh_A04G0747	0.986677	0.614275	0.143032	0.189992	0.291538	0.347939	0.316285	0.371183	1.19982	0.868799	0.299146	0.320172	0.267463	0.315301	0.294285	0.172709
Gh_D01G2132	0.3785	1.06104	0.782119	0.102414	0.616449	0.281189	0.558527	0.372121	0.184743	0.585176	0.585224	0.333714	1.02885	0.565869	0.280639	0.3395
Gh_A08G0503	0.998769	0.566596	0.159287	0.127162	0.211718	0.325479	0.192086	0.216115	1.14583	0.471928	0.208913	0.173294	0.297196	0.339226	0.284794	0.123218
Gh_D11G1047	0.771121	0.712274	0.669169	0.112729	0.153805	0.24781	0.237795	0.588097	0.453533	1.06058	0.440881	0.205022	0	0.359706	0	0.387238
Gh_A05G0035	1.12557	0.013393	0	0	0.0381953	0	0	0.0177342	0.970845	0.0857232	0.0567052	0.0168754	0	0	0	0
Gh_D10G1581	0.375606	0.103426	0.0175689	0.0937189	0	0.639222	0.259796	0.430666	0.254516	0.178058	0.138516	0.068937	0	0.971848	0.58235	0.431414
Gh_A12G1984	0	0	0.255721	0.479156	0.108527	0.232025	0.28397	0.798799	0.026321	0.0890618	0.324354	0.572059	0.265312	0.316234	0.805623	0.633275
Gh_A11G2016	0.94635	0.353635	0.0479019	0	0	0	0.0452241	0.147427	0.498528	0.411934	0	0.0817227	0	0.051076	0.122983	0
Gh_D01G1726	0.219317	0.644186	0.22255	0.0534593	0.0357385	0.107571	0.025962	0.0302857	0.120561	0.923437	0.458715	0.0469548	0.0263022	0.0301995	0	0.073555
Gh_D09G0666	1.08747	0.313032	0	0	0	0.0558553	0	0.0227698	0.727197	0.304127	0.0351175	0.0472135	0.0141667	0	0.0146274	0.0113478
Gh_D05G1518	0.685532	0.580022	0.345178	0.189416	0.219798	0.618976	0.270569	0.338192	1.14224	0.567303	0.395284	0.247788	0.0560055	0.271489	0.303241	0.233231
Gh_A13G0172	0.721189	0.255374	0	0.015313	0	0.0846881	0.117969	0.0967667	1.08549	0.324846	0.0160319	0	0	0.0961972	0.0468107	0
Gh_D01G1226	0.0141677	0.073908	0.352076	0.0230066	0.837142	0.158031	0.466681	0.121154	0.0721964	0.0690024	0.420006	0.683187	0.317428	0.495942	0.0299418	0.065547
Gh_D10G1171	0.879231	0.497446	0.381839	0.326557	0.542803	0.296623	0.246769	0.448183	1.2073	0.718504	0.441237	0.24748	0.478173	0.584616	0.17655	0.135622
Gh_A07G0614	0.798726	0.271846	0.104778	0.108224	0.235637	0.334493	0.371089	0.294208	0.523343	0.208758	0.051633	0.0957646	0.051559	0.565869	0.073874	0.107065
Gh_A08G2549	0.255161	0.141919	0.081099	0.71532	0.156049	0.084101	0.171633	0.214033	0.265564	0.391529	0.229942	0.834585	0.267156	0.0828205	0.201114	0.175515
Gh_A06G0823	0.874179	0.550924	0.50703	0.460896	0.415197	0.660489	0.416257	0.494065	1.22488	0.386552	0.40221	0.547731	0.620572	0.781257	0.527181	0.367856
Gh_A13G0869	0	0	0	0	0	0	0	0	0	0	0	0	0.62813	0	0	0
Gh_D08G2697	1.12658	0.545612	0.0908515	0.108268	0.169678	0.241754	0.0986965	0.094351	0.859335	0.324815	0.230438	0.0301358	0.15228	0.189905	0.0468877	0
Gh_D10G0099	0.119885	0.247359	1.08126	1.02621	0.550561	0.150409	0.156234	0.0769672	0.0634835	0.38544	0.703496	0.559742	0.204135	0.0750662	0.0516735	0.0506775
Gh_A10G0814	0.306461	0.793679	0.33744	0.23752	0.110125	0	0	0	0.400187	0.869632	0.678267	0.0419367	0	0	0	0
Gh_D07G0006	0.690609	0.321167	0	0.118746	0.379158	0.867572	0.419605	1.05621	0.950731	0.370718	0.0695485	0.0423199	0.556748	0.526473	0.885702	0.734881
Gh_Sca005179G01	0	0.649267	0.303685	0.0694236	0.116304	0.242348	0.624653	0.757722	0.019588	0.27074	0.502967	0.642889	0.315008	0.490215	0.655645	0.470904
Gh_D06G0401	1.03917	0.7373	0.436328	0.505462	0.321025	0.311862	0.306022	0.407737	1.0679	0.606302	0.348355	0.435924	0.292819	0.577801	0.217148	0.542535
Gh_D07G0019	0.132505	0.922942	0.115707	0.135023	0.467012	1.19225	0.345885	0.281008	0.174952	0.715052	0.316972	0.226463	0.336414	0.464346	0.700304	0.105301
Gh_A08G2119	0.18628	0.124727	0	0.0441966	0.330375	0.239614	0.707628	0.92185	0.452887	0.391805	0.0498419	0	0.135344	0.589343	0.941684	1.05023
Gh_D13G1806	0.904755	0.279041	0.296229	0.154632	0.196045	0.152753	0.496466	0.21026	0.248363	0.531789	0.258656	0.299134	0.155317	0.385574	0.200493	0.0484827
Gh_D11G1967	0.947779	0.510037	0	0.0242872	0.0301693	0.066705	0.065696	0.0210901	0.902536	0.447773	0.0217176	0.0786333	0.0446508	0.377838	0	0.0691655
Gh_A06G0126	0.112549	0.267954	0	0	0	0	0.305739	0.135489	0.62937	0.0912915	0	0	0	0.113255	0	0
Gh_D13G1148	0.871841	0.0342259	0	0	0	0	0.0434737	0.385366	0.616441	0	0.0413787	0	0	0.104189	0.050382	0.561244
Gh_A04G0986	0.112905	0.0841749	0.0823752	0.269919	0.473023	0.568681	0.582524	0.930948	0.0402653	0.0347785	0.0934978	0.26734	0.561035	0.645591	0.531078	1.04407
Gh_D05G1038	0.253644	0.806397	0.0856845	0	0	0.0146289	0.0308629	0	0.100007	0.857055	0.568542	0.0118062	0	0.6296	0.0568819	0
Gh_D06G0733	0.23746	1.09236	0.0390752	0	0	0	0.0141158	0	0.0901902	1.04818	0.256873	0	0	0.0135809	0	0
Gh_A02G1564	1.13327	0.698729	0.114603	0.0462899	0.481808	0.62979	0.459574	0.249023	0.809437	0.652732	0.210608	0.0876019	0.226095	0.976254	0.520578	0.190986
Gh_D07G1955	0	0.376699	0.320877	0.316285	0	0	0.358697	0	0	0	0	0	0.25659	0.923364	0.397427	0.273951
Gh_D09G1969	0.0578396	0.0782951	0.130002	0.699228	0.696597	0.549802	0.705606	0.0144198	0.008639	0.160294	0.316328	0.666905	0.711527	0.753211	0.128812	0
Gh_A11G1184	0.441071	0.465621	1.08144	0.90238	1.00808	0.919891	0.900159	0.483456	0.366436	0.603108	0.916181	0.975976	0.750541	0.653573	0.807697	0.605268
Gh_D12G1524	0.231721	0.39019	0.345639	0.634296	0.558604	0.493279	0.741213	0.73199	0.292117	0.53372	0.265534	0.538657	0.53391	0.803573	1.04778	0.580991
Gh_A08G0567	1.15363	0.322047	0.297168	0.779258	0.227806	0.279662	0.482305	0.657876	1.14968	0.426239	0.351961	0.872883	0.133482	0.521629	0.174939	0.735033
Gh_D05G3904	1.02116	0.933378	0.653753	0.565632	0.225031	0.244758	0.318854	0.13594	0.832398	0.674629	0.463399	0.493422	0.33039	0.206381	0.360777	0.505729
Gh_A06G1154	0.317499	0.859403	0	0.0798385	0.594267	0.786854	0.0848095	0.211526	0.263803	0.343855	0.300168	0.41174	0.142776	0.274979	0.301993	0.074392
Gh_A01G0210	1.01912	0.636894	0.560764	0.162075	0.165523	0.421789	0.121896	0.179403	1.12975	0.708895	0.418496	0.346185	0.267284	0.562207	0.226249	0.291362
Gh_A04G0122	0.972951	0.365951	0.102522	0.0285597	0.436694	0.839775	0.469331	0.471809	0.555273	0.52668	0.161713	0.162645	0.259489	0.961451	0.392728	0.33442
Gh_A13G1847	0.837016	0.1013	0.0381602	0.039689	0.0199855	0.101017	0.0576925	0.045012	0.368602	0.357757	0.0784364	0.0347912	0.123935	0.242186	0.217752	0.060962
Gh_D03G0240	1.10834	0.255702	0.0342867	0.0175962	0.103141	0.209659	0.151616	0.256777	0.906141	0.372684	0.127381	0.09256	0.086881	0.229003	0.250557	0.177053
Gh_A08G1557	0.893105	1.1818	0.420863	0.43275	0.184864	0.396682	0.429717	0.226345	0.909876	1.05435	0.422422	0.326573	0.580684	0.105401	0.416656	0.282083
Gh_A11G0265	1.13428	0.980811	0.80232	0.329664	0.158149	0.175845	0.181486	0.219164	1.2255	1.08083	0.734922	0.344516	0.082271	0.351362	0.166718	0.0728755
Gh_A10G0389	1.14877	0.488577	0.331018	0	0	0.0164308	0.0161529	0	1.0977	0.432239	0.0837679	0	0	0	0	0
Gh_D10G1964	0.50161	0.193828	0.247991	0	0.63106	0.25692	0.244728	0.456902	0.140146	0.689295	0.212026	0.638904	0	0.156727	0.279969	0
Gh_D11G2448	0	0.626455	0.461535	0	0.63106	0.485322	0.238146	0.202366	0.552406	0.282782	0	0	0	0.156727	0	0
Gh_D06G0545	0.0287647	0	0.0880775	0.170292	0.342324	0.266612	0.0890336	0.341874	0	0.026833	0.0904355	0.11312	0.504476	0.235859	0.340597	0.801549
Gh_A05G2390	0.0287261	0.0743593	0.306065	0.525971	0.316298	0.0221567	0.631125	0	0	0.0146749	0.273549	0.439519	0.0222489	0.0619435	0	0
Gh_D12G0481	0.992458	0.795862	0.332508	0.351474	0.432089	0.435996	0.359822	0.396246	1.09868	0.629059	0.117915	0.104775	0.147978	0.164769	0.0742685	0.270029
Gh_D08G1118	0.751582	0.857846	0.210931	0.579868	0	0	0.309868	0.066041	0.800407	0.484614	0.297915	0.156177	0	0.114247	0	0
Gh_A05G0645	1.23333	0.867398	0.113521	0	0.0786165	0	0	0	0.765121	0.743572	0.117915	0.0523875	0	0	0	0
Gh_A05G0444	0.967298	0.557535	0.184866	0.571641	0.538428	0.457294	0.50548	0.369221	1.16651	0.474391	0.586827	0.508663	0.396486	0.466674	0.280497	0.387664
Gh_D06G2001	0.964676	0.387423	0.196335	0.134542	0.0587138	0.026788	0.072963	0	1.17187	0.341233	0.125585	0.17596	0.0247021	0.0915635	0.0678852	0.0690955
Gh_A05G1615	0	0	0.365181	0.582161	0.347524	0.607044	0.63148	0.259109	0	0	0	0.208783	0.594996	0.182539	0.277865	0.285274
Gh_D03G0164	0.077398	0.219083	0.210905	0.582161	0.544929	0.228452	0.747277	0.104906	0.201855	0.073493	0.121997	0.521499	0.594996	0	0.55573	0.142637
Gh_A11G0959	1.04005	0.377052	0.0888407	0.0336537	0.33714	0.323414	0.347505	0.402243	0.444014	0.32425	0.120806	0.195601	0	0.198255	0.131212	0.170408
Gh_D11G1951	0.787228	0.237744	0.0558375	0	0.062216	0.127825	0.060876	0	0.915527	0.197369	0	0	0	0.053159	0.0783195	0
Gh_A12G2190	0.951206	0.139123	0	0.167535	0	0.0707394	0.0439536	0	0.586949	0.0587312	0.0241192	0.0593342	0.118688	0.0672998	0.0596225	0.0544765
Gh_A02G0298	0.955692	0.281446	0	0	0	0.0629175	0	0	1.15427	0.491355	0	0.056946	0	0.0288309	0	0
Gh_A06G0755	1.00112	0.748256	0.398809	0.0282183	0.0188313	0.0150498	0	0	0.871814	0.557218	0.181093	0.0246948	0.126834	0.0161838	0	0
Gh_A12G1819	0.0592872	0.0542925	0.0324568	0.0170505	0.0632	0.0155385	0.0177432	0.0326801	0.0443568	0.0402173	0.0488249	0.0416704	0.036043	0.646906	0	0
Gh_A07G1123	1.07905	0.410253	0.246289	0.0444573	0.0483262	0.0757673	0	0.0163742	0.964404	0.438148	0.132477	0.0380856	0.0144052	0.0268634	0.0609765	0
Gh_A07G0569	0.77391	0.386965	0.193145	0	0.285598	0	0.214829	0.462604	0.871704	0.371134	0	0.195041	0.17067	0.145577	0	0.180857
Gh_D05G2592	0.936194	0.173474	0	0	0	0	0	0	1.11104	0	0	0	0	0	0	0
Gh_D08G2186	0.873815	0.411245	0.471098	0.403502	0.312719	0.150409	0.432301	0.369765	1.11918	0.596427	0.603909	0.262373	0.419604	0.34193	0.255094	0.503323
Gh_D12G0059	1.16813	0.568812	0.622618	0.250502	0.112275	0.245208	0.470479	0.748309	0.92481	0.577889	0.783556	0.209625	0.147951	0.210097	0.723504	0.231138
Gh_D08G2049	0	0.312199	0.062223	0	0.0349225	0	0.116412	0.254018	0	0.40611	0.632515	0.642087	0.203018	0.25714	0	0.140067
Gh_A09G0570	1.17979	1.04736	0.420544	0.15367	0	0.576342	0.203524	0.113525	1.02752	0.831593	0.352146	0.354608	0.15999	0.352871	0.197436	0.351044
Gh_A11G0538	0.996279	0.704579	0.1494	0.219301	0.524223	0.348955	0.182159	0.149942	1.19727	0.698681	0.234876	0.209036	0.636277	0.449134	0.277076	0.19192
Gh_D11G1656	0.632745	0	0	0	0	0	0	0	0.214806	0	0	0	0	0	0	0
Gh_D04G0520	0.632745	0	0	0	0	0	0	0	0	0	0	0	0	0.317595	0	0
Gh_A10G0902	0.922948	0.420751	0	0	0.375711	0.807638	0	0	0.214806	0.213386	0	0	0	0	0	0
Gh_D07G0899	0.982241	0.835409	0.237646	0.168703	0.183764	0.476257	0.494981	0.447511	0.937706	0.662988	0.146368	0.353318	0.573361	0.39615	0.199827	0.230998
Gh_D09G1210	0.981378	0.321222	0.0257601	0	0	0.151505	0.0279669	0.0325933	1.10379	0.367758	0.110549	0.0249334	0.121571	0.455781	0.115326	0.0292014
Gh_A10G0696	0.0642811	0.282025	1.26443	0.693209	0.431488	0.129294	0.123482	0.00890025	0.0583292	0.208691	0.868085	0.518787	0.337613	0.133792	0.125128	0.0250535
Gh_D08G1574	1.06636	0.660157	0.877825	0.58123	0.650065	0.830075	0.877037	0.844781	1.2132	0.634846	0.738881	0.61009	0.682809	0.845975	1.19061	0.752721
Gh_D05G1143	0.128753	0.187493	0.0352691	0.419108	0.572196	0.213645	0.418789	0.633961	0.0193244	0.305439	0.0690749	0.659775	1.02555	0.20689	0.834959	0.842891
Gh_D12G2315	0.563674	1.04757	0.583948	0.400153	0.190352	0.400211	0.195367	0	0.218624	0.582952	0.575882	0.525061	0.63311	0.362706	0	0.384684
Gh_D01G0524	1.10392	0.538614	0.395783	0.434053	0.735534	0.56709	0.51729	0.581607	1.09438	0.762118	0.284153	0.390228	0.755691	0.246711	0.488317	0.19751
Gh_A10G0938	0.830095	0.414361	0.30951	0.290331	0.348777	0.700019	0.534747	0.536364	0.740688	0.624154	0.35324	0.360991	0.489188	0.847018	0.693518	0.637004
Gh_D02G0871	0.413096	0.81163	0.0383665	0	0	0.189335	0.0723725	0	0.798378	0.850364	0.300212	0.264171	0.108276	0.174311	0	0
Gh_A05G3051	0.915467	0.330734	0.556642	0.832126	0.787038	0.905976	0.460633	0.688277	0.955131	0.656514	1.10147	0.388775	0.530787	0.992793	0.78726	0.408211
Gh_A07G1264	0.389088	1.07789	0.161094	0.0463325	0.0151492	0	0	0.0170659	0.405484	0.969479	0.296752	0.012952	0.015004	0	0	0
Gh_A01G1188	0.589754	0.327996	0	0	0	0.0307905	0	0	1.12017	0.256338	0	0	0	0.078359	0	0
Gh_A05G2270	0.622927	0.991738	1.15612	0.878512	0.645668	0.378366	0.52734	0.458809	0.499976	0.745638	1.13854	0.690454	0.534089	0.493455	0.458126	0.582902
Gh_D11G1398	1.09489	1.17569	0.83563	0.71245	0.522787	0.399771	0.317849	0.329005	0.967315	1.04461	0.67552	0.858734	0.364625	0.333476	0.518068	0.324375
Gh_A06G0690	0.477934	0.420013	0.530045	0.409825	0.612352	0.309443	0.20137	0.226825	0.874788	0.693993	0.702112	0.725003	0	0.372955	0.5332	0.920975
Gh_D02G1396	0.253657	0.210998	0.553148	1.10469	0.34136	0.042731	0.0201762	0.105565	0.257741	0.21454	0.745793	1.11186	0.226869	0.181477	0.0274377	0
Gh_A01G1932	0.722023	0.523234	0.0424116	0	0	0	0.014584	0.0171061	1.06679	0.679611	0.0435772	0	0	0	0	0
Gh_A10G1087	0.13547	0.394554	0.0321666	0	0.0480306	0.0353452	0.040096	0.343706	0.0811337	0.342707	0.148823	0.0951965	0.0807131	0.112367	0.0931385	1.14028
Gh_D09G1585	1.12806	0.423893	0.247652	0.0519275	0.098715	0	0	0.110927	0.583868	0.251555	0.531829	0.0429324	0.094152	0	0	0.048837
Gh_A07G1632	0	0.412168	0	0	0	0	0.432589	0	0	0.250649	0.634385	0.184922	0	0	0	0
Gh_Sca008132G01	0	0	0	0	0	0.07576	0.151762	0.980393	0	0	0	0	0.214164	0.468047	0.405129	0.223176
Gh_D06G0224	0.834458	0.395199	0.057115	0	0	0.0647053	0.0206499	0.0199043	0.958915	0.602929	0.0431706	0.130464	0	0.117533	0	0.0295152
Gh_D11G1588	1.17416	0.0280315	0	0.059759	0	0	0.06246	0.072679	0.90662	0	0	0	0	0.0289675	0	0
Gh_D12G1158	0.61389	0.544064	1.04353	0.90213	0.109894	0	0.0290216	0	0.488553	0.212169	1.00763	0.396156	0.07638	0	0	0
Gh_A08G1112	1.06632	0.480812	0.36498	0.471719	0.192317	0.284822	0.229934	0.450134	1.1862	0.528772	0.346643	0.405378	0.185806	0.355413	0.38409	0.274469
Gh_A13G2194	0.564989	0.487038	0.956654	0.601587	0.273789	0.57187	0.434018	0.487741	0.464932	0.717267	0.623286	0.405052	0.389607	0.816917	0.470788	0.745938
Gh_D08G1612	0.13532	0	0	0	0	0	0	0.63522	0.109312	0	0	0	0	0	0	0.334869
Gh_A01G0127	0.567955	0	0	0	0	0	0	0	0.635295	0.195435	0	0	0	0.20991	0	0.5479
Gh_D03G1725	0.150407	0	0.0956949	0.242451	0.181115	0.319693	0.685331	0.518568	0.15972	0.0331357	0.074282	0.249146	0.152265	0.33375	0.279019	0.350152
Gh_D09G0593	0.127422	0.0931692	0.2017	0.242613	0.318349	0.607177	0.470967	0.685204	0.0877464	0.0647726	0.0893533	0.322776	0.493161	0.899748	0.597189	1.01608
Gh_D05G1497	1.15124	0.469403	0.392585	0.163751	0	0.346041	0.0808635	0.224687	1.17153	0.671405	0.077518	0.218423	0	0.203799	0	0.236332
Gh_A01G0790	0.695945	0.62884	0.77883	0.500117	0.258918	0.227035	0.301659	0.272345	1.11974	0.398969	0.0666575	0.249376	0.570029	0.194009	0.094573	0.364484
Gh_A12G0254	0.379667	0.175072	0.187019	0.172288	0.414446	0.193815	0	0	0.306329	0.10515	0	0.321687	0.63592	0	0	0.405647
Gh_A11G0418	1.21819	0.389651	0.591081	0.309914	0.076181	0	0.0838255	0	1.04312	0.3871	0.923064	0.674559	0.095247	0	0	0
Gh_A13G0187	0.756654	0.121779	0.816583	0.469773	0	0.0214764	0	0	0.355971	0.111988	0.851787	0.477305	0	0.0495671	0	0
Gh_A12G2387	0.729836	0.45921	0.193412	0.283158	0.14843	0.235556	0.437406	0.884438	0.634053	0.49387	0.330744	0.261405	0.162691	0.507656	0.435113	0.493682
Gh_D09G0679	0.834871	0.510095	0	0.131589	0.249862	0.43394	0.383514	0.225397	1.08415	0.804737	0.188089	0.246978	0.328014	0.636182	0.119656	0.04646
Gh_A07G1353	0.528826	0.362164	0	0.172775	0.25505	0.299207	0.409776	0.480346	0.934762	0.782492	0.173741	0.157163	0.073989	0.698684	0.0742685	0.230768
Gh_A05G2290	0.023553	0	0.062911	0.898487	0.352743	0.106738	0.21516	0.0397131	0	0	0.070959	0.580953	0.0341926	0.448325	0.328253	0
Gh_A12G0371	0.873741	0.607342	0.0879035	0.233481	0.159348	0.278585	0.235463	0.704128	1.17363	0.458491	0.120268	0.288382	0.116531	0.550718	0.325749	0.361475
Gh_D11G1821	0.922706	0.250374	0	0	0	0	0.0265212	0	0.631155	0.455802	0.0815093	0.0722891	0.0268456	0.0248453	0	0
Gh_A05G0354	0.958188	0.70311	0.069124	0.266052	0.489669	0.0716895	0.343371	0.408212	0.645753	0.678357	0.267332	0.413782	1.02318	0.411318	0.443275	0.194959
Gh_D01G0321	0.920778	0.506893	0.54283	0.649421	0.200904	0.271159	0.206854	0.0913447	1.17235	0.386985	0.534755	0.452323	0.328209	0.285716	0.249874	0.19101
Gh_D07G0345	1.16579	0.727656	0.587397	0.731208	0.469042	0.542726	0.408716	0.358216	0.902308	0.780996	0.565974	0.684697	0.504787	0.492205	0.457137	0.391511
Gh_A02G1559	0.123182	0.142494	0.187019	0	0.35037	0.173614	0	0	0.1005	0.219005	0	0	0	0.63705	0	0
Gh_A06G0139	0.636305	0.451906	0.136917	0.391744	0.129788	0.398197	0.130439	0	0.909254	0.240177	0.380012	0.234874	0.637115	0	0.167583	0
Gh_A13G0713	0.556617	0	0.170976	0	0	0	0	0	0.74893	0.788925	0	0	0.223263	0	0	0
Gh_D07G1290	0.363357	0.487144	0.47953	1.15924	0.353623	0.468278	0.259449	0.232624	0.313552	0.288977	0.725588	0.4435	0.223735	0.253659	0	0.234029
Gh_A09G0958	0.413662	0	0	0.846106	0.884452	0.267969	0.0841795	0.711101	0.0965675	0.105388	0	0.684623	0.715673	0.0897965	0.10506	0.190315
Gh_D12G2405	0.486745	0.68924	0.393123	0.507578	0.517148	0.860556	0.40701	0.384599	0.775486	0.617757	0.550261	0.548741	0.305751	0.64359	0.598953	0.422446
Gh_A01G0786	0.991306	0.677735	0.0759236	0.659718	0.2815	0.318531	0.270672	0.25739	0.867415	0.611243	0.191338	0.798976	0.289396	0.319937	0.149743	0.16604
Gh_D13G0735	0.82305	0.904953	0.112504	0.0968895	0.0925674	0.334774	0.268591	0.145884	1.27574	0.884986	0.169259	0.087685	0.243071	0.183815	0.0681461	0.0256187
Gh_D03G0926	1.19789	0.248708	0.243659	0.253703	0.25564	0.181108	0.169768	0.1622	0.830389	0.375976	0.196973	0.168331	0.128422	0.211911	0.2489	0.214734
Gh_D11G1609	0.223185	0.0929125	0.118876	0.146614	0.386618	0.671141	0.802968	0.780025	0.211768	0.226069	0.104078	0.242265	0.30882	0.593158	0.750974	1.22534
Gh_A12G0506	0.888344	0.757128	0.344069	0.503575	0.0380105	0.0777391	0.226383	0	0.748305	0.876695	0.566893	0.333788	0.133065	0.03377	0.052266	0.102494
Gh_A02G1475	0.841622	0.662735	0.686802	1.01941	0.737483	0.511372	0.567663	0.538625	1.22333	0.594534	0.766647	0.853204	0.612426	0.641679	0.481953	0.344651
Gh_A12G2091	0.243285	0.903239	0.801804	0.475538	0.756135	0.232664	0	0.238663	0.342155	0.074797	0.594302	0.106342	0.35488	0.332959	0.141208	0.434708
Gh_D03G1501	1.08514	0.24713	0.103826	0.140653	0.0903089	0.221527	0.300079	0.13651	1.24628	0.726433	0.275694	0.0947073	0.294746	0.317205	0.145821	0.28533
Gh_D02G1900	0.0434166	0.0613305	0.404944	0.76814	0.295646	0.414078	0.61798	0.743038	0.0769295	0.0423551	0.488642	0.482559	0.681905	0.115349	0.354031	0.575511
Gh_A08G1790	1.18261	0.562426	0.053196	0	0.318929	0.0916898	0.489334	0.343229	0.812092	0.487674	0.237288	0.0919151	0.287272	0.164296	0.575253	0.371368
Gh_D12G1989	0.477586	0.545744	0.077975	0	0	0	0	0	0.284834	0.503169	0.121277	0	0	0.654488	0	0
Gh_A05G1994	0.947727	0.539102	0	0.269294	0.442038	1.09232	0.70402	0.376984	0.597759	0.788315	0	0.175758	0.268477	0.620521	0.948368	0.816577
Gh_D13G0333	1.02033	0.393772	0.245163	0.111981	0.148209	0.223174	0.265348	0.36804	1.17761	0.392549	0.150489	0.123223	0.19334	0.423943	0.213452	0.38518
Gh_A08G1865	0	0	0	0	0.192344	0.494354	0	0	0	0	0	0	0	0.63855	0.069736	0
Gh_D10G0023	0.936793	0.805567	0.544256	0.679237	0.762231	0.682438	1.06361	0.813316	1.13775	0.732812	0.60743	0.83539	1.01842	0.831379	0.82351	0.769672
Gh_D02G0223	0	0	0	0.638645	0	0	0	0.499557	0	0.16658	0	0	0	0	0	0.237076
Gh_A09G1371	0	0.161622	0.131858	0	0.775004	0.493643	0.208757	0.062459	0	0.0423551	0	0.182418	0.12738	0.188435	0.085298	0.221143
Gh_D05G0149	0.0434166	0.172806	0.141227	0.19482	1.11567	0.554214	0.484335	0.076456	0.115929	0.218485	0.129139	0.180474	0.361928	0.276935	0.170596	0.55252
Gh_D02G1713	0.966309	0.628772	0.701055	0.588601	0.655884	1.02041	0.961441	0.788907	0.860051	0.82163	0.807613	0.738969	0.623474	0.986131	0.685459	0.617493
Gh_A02G1031	1.18336	1.02054	0.488461	0.299088	0.176656	0.105697	0.0682335	0.0636554	0.994862	1.15777	0.425689	0.316426	0.0682964	0.0787896	0.0230979	0.06345
Gh_D09G0942	0.537339	0.267954	0.160121	0.304252	0.150917	0.298523	0.152869	0.135489	0.349031	0.923815	0.158627	0.138099	0	0.148894	0.175708	0.179002
Gh_A02G0437	0.827762	0.659685	0.139723	0.326557	0.391429	0.522459	0.35275	0.413677	0.881954	0.942451	0.704093	0.274556	0.314018	0.616295	0.736191	0.353769
Gh_D05G2073	0.520448	0.918151	0.158683	0.0798865	0.0428046	0.312296	0.213715	0.127125	0.602595	0.819678	0.208207	0.0371088	0.123352	0.160395	0.168407	1.04075
Gh_D04G1854	0.847282	0.448082	0.0354599	0.105336	0.0345483	0.0706125	0	0.0319513	1.2029	0.726331	0.135315	0.1209	0	0	0	0
Gh_A08G0027	0.768393	0.785207	0.252949	0.150085	0.195001	0.237811	0.367669	0.165905	1.23262	0.567246	0.395846	0.287771	0.198271	0.273711	0.303204	0.137073
Gh_A05G1261	0.639555	0.092725	0.0997065	0.065854	0.342656	0.246367	0	0.27241	0.059741	0.112785	0	0.12427	0.238237	0.039462	0	0.119161
Gh_A03G1971	0.144761	0.187493	0.540573	0.863198	0.332101	0.281083	0	0	0.218816	0.070068	0.612762	1.12201	0.244056	0.0601305	0.0750915	0.127394
Gh_D07G1529	1.25559	0.329202	0.107096	0.206911	0	0.128837	0.078466	0.125741	0.946914	0.263027	0.212265	0.195512	0.0388773	0.216482	0.187272	0.126417
Gh_D04G1672	0.750681	0.236601	0	0	0.318666	0.133543	0.691416	0.151003	1.10345	0.167586	0	0	0.283726	0.852575	0.159482	0.163023
Gh_A12G1072	0.910555	0.721655	0.500572	0.645458	0.453365	0.450086	0.381111	0.435572	1.15484	0.767487	0.666859	0.333593	0.324304	0.595509	0.333628	0.310662
Gh_D13G0900	0.0465335	0.0455908	0.116581	0.755651	0.554373	0.587243	0.880291	1.08301	0.054931	0.0197769	0.104236	0.560219	0.60688	0.609476	1.07703	0.891226
Gh_A05G2671	0.277907	0.389741	0.0207758	0.0464664	0.179064	0.364675	0.612847	0.925094	0.261707	0.315045	0.116498	0.305488	0.16755	0.296056	0.789179	1.05764
Gh_D12G1180	0.506544	0.944593	0.273002	0.404257	0.858617	0.590786	0.218106	0.622025	0.39389	0.832189	0.341683	0.229992	0.19432	1.00023	0.623116	0.405995
Gh_A10G1223	0.3714	0.065953	0.890656	1.0266	0.125875	0.114288	0	0.0424981	0.148691	0.143704	0.75537	0.732329	0.0364976	0	0.051968	0.126538
Gh_A12G1254	0.542614	0.378777	0.772182	0.374754	0.500484	0.742549	0.588722	0.586886	1.02214	0.457511	0.611881	0.682544	0.424687	0.834577	1.09438	0.751599
Gh_A04G0377	0	0	0	0.097715	0	0.29089	0	0.900861	0	0	0	0	0	0.198721	0	0.452572
Gh_D04G1002	0.293944	0.914299	0.660201	0	0	0	0	0	0.990579	1.02681	0.408044	0.153156	0	0	0	0
Gh_A10G1139	0.436915	0.307199	0.451607	0.126768	0.30116	0.289253	0.551775	0.608237	0.843371	0.300324	0.266	0.246072	0.676727	0.918482	0.766023	0.491098
Gh_D09G1790	0.246847	0.485434	0.744386	0.636236	0.192545	0.338485	0.299115	0.16247	0.237648	0.448871	1.18791	0.622703	0.300057	0.538382	0.205314	0.167733
Gh_A10G1788	0.937428	0.679709	0.0268541	0	0	0	0	0	0.660134	1.01946	0.057591	0.0259997	0	0	0	0
Gh_D13G1337	1.05323	0.654497	0.425059	0.207666	0.231293	0.289929	0.433493	0.290789	0.757104	0.425343	0.693936	0.333875	0.217516	0.391671	0.267837	0.271314
Gh_A13G0751	0.641555	0	0.0355861	0.126592	0	0.166695	0.21578	0.453351	0	0.0250311	0	0.0353982	0.050531	0.247181	0	0.133292
Gh_A05G3187	0.977381	0.713459	1.14314	1.09686	0.233935	0.126541	0.19185	0.096028	0.901942	1.1656	1.10688	0.884615	0.119911	0.239386	0.223595	0.0420481
Gh_D04G1775	1.12418	0.688865	0.274517	0.315891	0.610152	0.351488	0.378059	0.232942	0.89694	0.72298	0.495849	0.532404	0.176356	0.268659	0.193879	0.167302
Gh_A10G0729	0.719669	0.33667	0.154904	0.23933	0.311342	0.381707	0.539569	0.657086	0.457966	0.568698	0.183534	0.226368	0.059621	0.16426	0.821684	1.09277
Gh_A12G1507	0.486249	0.301308	0.427992	0.630899	0	0.0706575	0	0	0.287564	0.360159	0.36395	0.769059	0.180143	0.214231	0	0.186231
Gh_A05G3316	1.12077	0.946894	0.881468	0.647342	0.536403	0.613422	0.490625	0.554289	1.16215	1.19556	0.762311	0.60861	0.378848	0.439134	0.632597	0.292353
Gh_A09G0067	0.125037	0.147354	0.80743	0.705618	0.763065	0.674867	0.716201	1.00922	0.136406	0.20041	0.677335	0.811206	0.720994	0.619127	0.843723	0.868985
Gh_A12G1583	1.00142	0.989504	0.989745	0.323329	0.224864	0.184555	0.161077	0.051398	1.0552	1.17008	1.18511	0.431671	0.194038	0.149503	0.0955491	0.0757262
Gh_D01G1961	0.246199	0.787382	0.0697075	0.055751	0.243451	0.190019	0.050435	0.320214	0.322056	1.21985	0.102518	0.436919	0.127887	0.153493	0.034053	0.0264294
Gh_A07G2076	0	0	0.447132	1.2717	0.106976	0	0	0.0422761	0	0	0.59591	0.842456	0.261643	0	0	0
Gh_A05G0848	0.976559	0.503893	0	0.117205	0	0.0753445	0	0	0.692161	0.562893	0.0406393	0.0673941	0.0742465	0	0.0528725	0
Gh_A11G1245	0.792384	0	0.101699	0.110596	0	0.110233	0.223224	0.476693	0.320053	0.210558	0	0	0.575973	0.177245	0.146116	0
Gh_A12G1575	0.0726877	0.353432	0.0964398	0.051488	0.209566	0.243481	0.129805	0.075861	0.0817933	0.516053	0.224855	0.188844	0.303155	0.788284	0.792624	0.193052
Gh_D06G1362	0.574156	0.25403	0.654924	0.104676	0.561284	0.876732	0.416909	0.762913	0.713311	0.598237	0.355305	0.184199	0.365125	0.801669	0.911123	1.07586
Gh_A02G0889	0.411053	0.410249	0.851751	1.24462	0.734047	0.233218	0.527179	0.490095	0.342319	0.629271	0.94877	0.866499	0.362492	0.446763	0.568295	0.791739
Gh_D05G2452	0.644145	0.0655185	0	0.085155	0.151742	0.778496	0.530194	0.390985	0.102513	0	0.144257	0.0790425	0.101149	0.389858	0.656538	0.604896
Gh_D05G2223	0	0.181157	0.0418088	0	0.531537	0.249975	0.705233	0.350921	0	0.224679	0.213555	0.536595	0.58083	0.521908	0.860988	0.674255
Gh_D06G1106	0.6443	0.249657	0.26846	0	0	0	0.905784	0.499557	0.353782	0.507069	0	0.266096	0.33815	0.254724	0	0.237076
Gh_A05G2268	0.6443	0	0.581563	0.270015	0	0.324232	0	0	0.341619	0.49974	0.29801	0	0.56066	0.62459	0	0
Gh_A01G1926	0.57409	0.907324	0	0	0	0	0	0	0.527764	0.779286	0.32102	0	0	0	0	0
Gh_A10G0950	0.813557	0.814388	0.0443011	0	0	0	0.024036	0	0.432561	1.06427	0.193008	0	0	0	0	0
Gh_D02G1692	0.80211	0	0	0	0.64467	0	0	0	0.624878	0.382265	0	0	0	0.349846	0	0
Gh_A11G1119	0.201131	0.0338535	0.0369885	0.012069	0.145056	0.334491	0.723737	0.972063	0.0886858	0.0675316	0.0126795	0	0.184391	0.230322	0.721518	1.26849
Gh_D10G0325	0.0972148	0.0665619	0.190947	0.376827	0.495067	0.51045	0.804255	0.937494	0.0957399	0.119103	0.127537	0.136931	0.50549	0.447794	0.540632	0.585317
Gh_D13G2393	0.417454	0.358139	0.90427	0.593421	0.305887	0.346954	0.0795095	0.643566	0.322837	0.391553	0.88946	0.568984	0.389962	0.814696	0.821057	0.191107
Gh_D12G1187	0.0379488	1.0135	0.845055	0.789027	0.390319	0.387894	0.362676	0.341731	0.189341	0.214102	1.11832	1.08324	0.579813	0.533086	0.575128	0.494989
Gh_Sca004940G01	0	0	0	0	0	0	0	0	0	0	0	0	0	0.64532	0	0
Gh_A11G3059	0	0	0	0	0	0	0	0	0	0	0	0	0	0.64532	0	0
Gh_A05G1328	0.665736	1.1737	0.0677104	0.0480373	0	0.0256754	0.069924	0	0.595416	1.09642	0.335692	0	0	0	0	0
Gh_D05G3163	0.887387	1.00844	0.374936	0.139556	0.122256	0.0939066	0.0445694	0.084552	0.982968	0.580938	0.372998	0.323091	0.101846	0.211247	0	0
Gh_D08G1399	0.83196	0.613395	0	0	0	0.06166	0	0	1.03477	1.11488	0.0663105	0	0	0	0	0
Gh_A02G1652	0	0.233466	0.725997	0.529458	0	0.185884	0	0	0.0521075	0.168536	0.739303	0.965181	0	0	0	0
Gh_A02G0706	0.98575	0.305748	0.021811	0	0	0	0	0	1.22278	0.342299	0.0234465	0	0	0	0	0
Gh_A06G2094	0.287083	0.195277	0.165	0.046772	0.185868	0.510195	0.232023	0.294592	0.469643	0.195352	0.150847	0.221054	0.346031	0.731521	0.205227	0.231456
Gh_D01G1818	1.15957	0.7495	0.538722	0.596533	0.464304	0.19741	0.355885	0.325181	1.17051	0.851119	0.489549	0.358351	0.447931	0.446338	0.290718	0.252835
Gh_D11G0279	1.00869	0.163516	0.0254629	0	0	0.0282843	0.0939545	0.10991	0.997998	0.393771	0.0780514	0.0349959	0.0170876	0.0123712	0.0176186	0.0136694
Gh_D08G2473	0	0	0	0	0	0	0	0	0	0	0.645895	0	0	0	0	0
Gh_D13G0256	0.756826	0.879974	0.64587	0.341243	0.508572	0.727363	0.709226	0.693439	1.03323	0.959226	0.567792	0.513146	0.356134	0.653709	1.09632	0.956503
Gh_A10G0036	1.04416	0.515073	0.12681	0.22272	0.121551	0.144324	0.119155	0.137044	1.17481	0.519263	0.106823	0.176644	0.158677	0.218654	0.106132	0.151434
Gh_D10G1061	0.667037	0.251196	0.059616	0.128523	0.200494	0.0327691	0.10679	0.648559	0.2255	0.318636	0.063832	0.204518	0.032483	0.276348	0.09235	0.77811
Gh_A13G0987	0.879447	0.820636	0.349699	0.506535	0.382887	0.613412	0.286135	0.281582	1.15863	0.819928	0.443694	0.562477	0.467055	0.868854	0.408169	0.0678985
Gh_D01G2236	0.0168682	0.0224147	0.110723	0.163997	0.907825	1.1203	1.18325	0.926906	0.0331554	0.0169109	0.0577647	0.454639	0.844188	1.28554	1.01394	0.998672
Gh_D02G1328	0.0501516	0.207179	0	0.123604	0.0518295	0.388032	0	0.0359606	0.0656472	0.147299	0.078212	0.101047	0.17376	1.02651	0.103582	0.0388888
Gh_D05G3416	0.67607	1.05512	0.095511	0.0624724	0.0571025	0.19298	0.0414388	0.159763	0.625474	1.05791	0.319383	0.055939	0.0211618	0.180452	0	0.043698
Gh_A05G2182	0.210456	0.34164	0.0474561	0.366512	0.229806	0.217442	0.0586485	0.146364	0.120145	0.2358	0.055975	0.741053	0.3351	0.045962	0.423093	0.210542
Gh_A04G0616	0.856244	0.53873	0.428721	0.135518	0.416901	0.62992	0.223137	0.368368	1.07276	0.589006	0.425589	0.316616	0.573605	0.434358	0.224585	0.466927
Gh_D11G2396	0	0	0	0	0.081992	0.241831	0.737007	0.166814	0.0464137	0	0.077518	0.07252	0	0.309202	0.210673	0.1049
Gh_D05G2758	0	0	0	0.646995	0	0	0	0	0	0	0	0	0	0	0	0
Gh_D13G0927	0.30749	0.275774	0.0455701	0.08273	0.383666	0.402122	0.233282	0.973738	0.798781	0.224338	0.0467673	0.0777334	0.098454	0.408953	0.177897	0
Gh_D02G2378	0.734527	0.919799	0.0985566	0.136385	0.133948	0.172593	0.166009	0.117548	1.089	0.676419	0.16898	0.0862293	0.0908272	0.219604	0.0684948	0.0734155
Gh_A08G0676	0.967172	0.833614	0.397463	0.304618	0.471133	0.805936	0.477469	0.73429	0.950219	0.675257	0.438735	0.360351	0.366517	0.989229	0.534865	0.496329
Gh_A05G2978	0.849302	0.207603	0.0169416	0	0	0.0662357	0.0504037	0.0462514	1.21276	0.222761	0.0317347	0.0146535	0	0.0188396	0	0.0338476
Gh_A11G0903	0.750109	0.622353	0.127143	0.0989268	0.0196206	0.559867	0.219663	0.438389	0.460376	0.611225	0.364296	0.170232	0.127417	0.824736	0.758772	0.186715
Gh_A02G1136	1.10237	0.14853	0.0408328	0	0.0283613	0	0.0205809	0.0198387	0.943915	0.300115	0.102133	0	0	0	0.0559445	0.021707
Gh_A09G0427	1.22344	0.623608	0.392485	0.414307	0.58207	0.798833	0.707628	0.632244	1.22471	0.564713	0.369009	0.539569	0.615498	0.879088	0.571764	0.642081
Gh_D11G2598	0.0147714	0.0858446	0.0826401	0.109621	0.246165	0.435219	0.772655	0.500574	0.0501425	0.0141481	0.133068	0.406883	0.499443	0.482568	0.945761	1.03731
Gh_A13G1010	0.117258	0.218302	0.175254	0.735135	0.180001	0.469106	0.445234	0.100838	0.36042	0.283419	0.169943	0.241295	0.306179	0.168002	0.220893	0.0858625
Gh_Sca006522G01	0	0	0	0	0	0	0	0.752676	0	0	0	0	0	0	0	0.250712
Gh_D01G0489	0.940256	0.584785	0.126698	0.309314	0.133305	0.261556	0.209478	0.351041	1.13666	0.570252	0.241241	0.296471	0.200922	0.394541	0.336628	0.199284
Gh_D09G1662	0.790576	0.419794	0.0423039	0	0.0111052	0	0.0212974	0.0250279	1.10045	0.370436	0.0117461	0.0391886	0.0142153	0.0563472	0.0146772	0.0113866
Gh_A11G0546	0.625471	0.262979	0	0	0.153805	0	0	0.103112	1.04798	0.216701	0	0	0	0	0.136729	0
Gh_A11G3280	0.210511	0.481736	0.432067	0.69335	0.699479	0.465116	0.918847	1.06604	0.324215	0.520079	0.583095	0.82541	0.62753	0.74581	0.825417	0.936462
Gh_D11G3382	0.790213	0.588728	1.14006	0.323493	0.419957	0.451902	0.661085	0.286431	0.842231	0.372343	0.508417	0.760567	0.389647	0.349094	0.256842	0.567983
Gh_D13G0663	0.625478	0.649241	0.264359	0	0	0.760091	0.145732	0.809414	1.09142	0.178298	0.134931	0	0	0.218418	0.16884	0.13142
Gh_A01G0866	1.09514	1.05446	0.428847	0.274989	0.29798	0.616533	0.796111	0.590168	0.968937	0.979546	0.869632	0.249666	0.56659	0.544487	0.389227	0.291066
Gh_A05G0776	0.829711	0	0	0	0	0	0	0	0.416724	0	0	0	0	0	0	0
Gh_A03G1681	0.0935684	0.253823	0.719243	0.266419	0.106247	0	0	0	0.0824286	0.330125	1.04744	0.191691	0.21891	0.0276279	0.0320276	0.0497126
Gh_D11G1974	0.719607	0.415322	0.256436	0.127217	0.115893	0.339815	0.260252	0.111827	1.14761	0.547163	0.281051	0.150518	0.227079	0.19019	0.076243	0.166142
Gh_D12G1791	0.249695	0.248617	0	0.092966	0	0	0.20883	0.320271	0.925804	0.0587265	0.190389	0	0	0.099361	0	0
Gh_A11G0070	1.01122	0.233637	0	0	0	0.0180929	0.0381068	0.057697	0.524161	0.141458	0.0670402	0.0598575	0	0.105266	0	0
Gh_D09G1741	0.0988101	0.319023	0.0236217	0.0489385	0.511975	1.01339	0.199211	0.295546	0.0446486	0.273398	0.165826	0	0.221102	0.567873	0.560325	0.189576
Gh_A10G1049	1.18196	0.282963	0.0373819	0.0137305	0.0169233	0	0.0122605	0	1.23913	0.254901	0.064999	0.0225528	0	0	0	0
Gh_A01G0500	0.0101555	0.0108422	0.136264	0.137358	0.387463	0.454969	0.362069	1.01236	0.00866875	0.0691994	0.0640579	0.200721	0.358275	0.579436	0.589332	1.16566
Gh_D11G0985	1.15555	0.691848	0.507647	0.737406	0.515402	0.494648	0.76805	0.6526	0.94203	0.893264	1.01271	0.864239	0.791453	0.732509	0.965908	1.07574
Gh_A07G2109	0.666125	1.09281	0.0797033	0.0249955	0	0	0.0523655	0.15086	0.455971	1.23105	0.275694	0.0473536	0	0.024546	0	0.0274049
Gh_D11G3437	0.155732	0.190136	0.864563	0.891219	0.060364	0.552184	0.0335744	0.179708	0.0846338	0.155636	0.351755	0.184918	0.058793	1.0833	0.281846	0.264554
Gh_D13G1757	1.06936	0.342283	0.0329627	0	0	0.0971145	0.124289	0.0297407	1.28042	0.573341	0.19053	0.140081	0.093701	0.0288309	0.0416201	0.096923
Gh_A08G1582	0.246384	0.0815833	0.0239155	0	0.520002	0.710198	0.43371	0.284168	0.135484	0.0602535	0.0673088	0.0588118	0.459614	0.926777	0.587094	0.175634
Gh_D05G0603	1.01952	0.563341	0.279169	0.455623	0.217899	0.255207	0.205879	0.0467694	0.607128	0.612459	0.243435	0.242265	0.276699	0.142817	0.306543	0.0255209
Gh_D09G2288	0.714866	0.0229027	0	0	0	0.0131384	0	0	0.209576	0.0170202	0	0	0	0	0	0
Gh_D06G1112	1.16329	1.0144	0.584704	0.205504	0.145835	0.0778408	0.126396	0.0452296	1.0227	1.0744	0.562023	0.162294	0.0468825	0.0785605	0.0462313	0.0112713
Gh_A13G0277	1.06112	0.183678	0	0.0164867	0	0	0.0147589	0.0142828	1.23409	0.265199	0.0162499	0	0	0.0141797	0.0214749	0
Gh_A09G0927	0.931091	0.381104	0.238629	0.202373	0.157411	0.204385	0.0983162	0.199983	1.26757	0.446341	0.267738	0.151957	0.397546	0.319105	0.306077	0.23821
Gh_A10G1194	1.08769	1.00843	1.03013	0.765652	0.659223	0.505648	0.558051	0.348682	1.21544	0.997529	0.954608	0.790309	0.481656	0.577655	0.673331	0.433232
Gh_D06G0556	1.01168	0.694104	0.31476	0.12895	0.262287	0.544414	0.275722	0.199099	1.28895	0.515099	0.268261	0.261718	0.225372	0.385761	0.227718	0.230534
Gh_A13G1167	0.500911	0.646407	1.12933	0.665728	0.304623	0.102937	0.231119	0.234903	0.637234	0.431839	1.14576	0.903836	0.388298	0.236772	0.0833892	0.0768219
Gh_A07G0104	1.20289	0.690543	0.238971	0.167029	0.20234	0.094012	0.0898722	0.0342121	1.12613	0.555955	0.561176	0.433951	0.0645248	0.143423	0.106124	0
Gh_A10G0244	0.408087	0.300849	0.641773	0.540209	1.29922	0.787774	0.927878	0.992905	0.286667	0.311018	0.417561	0.555529	0.979594	0.50537	0.680705	0.719388
Gh_D04G0227	0	0	0	0	0	0.651055	0	0	0	0.34467	0	0	0	0.327823	0	0.56897
Gh_A12G2459	1.16962	1.12118	0.172498	0.0923305	0.308489	0.560153	0.317277	0.0801475	1.25528	1.17227	0.475853	0.132483	0.0424621	0.407234	0.317894	0.0219207
Gh_D10G0224	0	0	0.121187	0.134427	0.06742	0.403449	0.066105	0	0.0380573	0.129741	0	0.119348	0.210701	0.76567	0.084462	0.153364
Gh_A02G0647	0.567751	0.528446	0.889424	0.852716	0.975481	0.48074	0.857437	0.36183	0.322154	0.469183	1.02684	0.504275	0.723242	0.27254	0.735958	0.683598
Gh_A02G1592	0.660106	0.562277	0.465135	0	1.13535	0.209672	0.297909	0.440204	0.555632	0.119158	0.203958	0.173072	0.295656	0.380494	0.363717	0.275271
Gh_A11G1185	1.25398	0.743174	0.291998	0.196785	0.228127	0.438191	0.235916	0.117035	1.30017	0.676156	0.328101	0.170656	0.188465	0.270128	0.12861	0.0296719
Gh_A13G0296	1.01817	0.595853	0.440636	0.386193	0.385408	0.480299	0.549381	0.587025	1.27483	0.861926	0.439155	0.437854	0.367807	0.512654	0.471559	0.536033
Gh_A07G0386	0.188775	0.424791	0.468067	0.428308	0.501269	1.04142	0.646232	0.992638	0.515825	0.257551	0.516432	0.354807	0.811846	0.880883	0.432413	0.764101
Gh_D09G0062	0.499329	0.393222	0.0802345	0.268743	0.774388	0.549849	0.56508	0.460255	0.458032	0.721778	0.50292	0.631792	0.435294	0.797691	0.453693	0.197452
Gh_D08G0290	1.09109	0.6349	0.0655485	0.0694075	0.159722	0.311404	0.319421	0.440984	1.12036	0.703443	0.164673	0.117989	0.138366	0.273753	0.402805	0.224858
Gh_D04G0910	1.07131	0.978523	0.460442	0.131696	0.584347	0.338461	0.788159	0.540906	1.1902	1.07407	0.161369	0.203166	0.371142	0.659351	0.585705	0.289504
Gh_D12G1827	0.764496	0.652427	0.271159	0.167069	0.358991	0.429423	0.461391	0.301515	1.21213	0.516704	0.26714	0.213611	0.356005	0.636059	0.226697	0.194736
Gh_D09G1183	0.914875	0.292562	0.440524	0.481396	0.088137	0	0.165231	0.0905096	1.10864	0.465952	0.441237	0.347203	0.0433113	0.125388	0	0
Gh_D04G1658	0.333036	0.221786	0	0	0	0	0	0	0.732926	0.0441803	0	0	0	0	0	0
Gh_A03G1379	0.655014	0.583765	0.477381	0.21582	0.166471	0.139746	0.296451	0.0651645	1.01423	0.672608	0.764263	0.127056	0.178206	0.364204	0.18438	0.276523
Gh_Sca005023G01	0.206805	0.690662	1.10813	1.2485	0.356819	0.331434	0.233897	0.173769	0.159021	0.313702	0.819118	0.963194	0.316385	0.0960265	0.197282	0.0331606
Gh_D04G0184	0.493772	0.786434	0	0	0	0	0.139213	0	0.727623	0.087133	0	0	0.12028	0.105441	0	0
Gh_A12G2513	0.0347658	0.00927895	0.013573	0.0285854	0.309634	0.686914	0.233802	0.119215	0	0	0.0127317	0.0227296	0.50234	1.16861	0.533598	0.0369953
Gh_D03G0826	0.476001	0.786447	0.253017	0.365302	0.446881	0.0959655	0	0.242815	0.5597	0.389223	0.596513	0.0787815	0	0	0	0.225355
Gh_A11G0336	0.190264	0.0567909	0	0.0729409	0.937034	0.210511	0.086077	0	0.166538	0.0472585	0.0157984	0.0127706	0.372839	0.0169947	0.0208844	0
Gh_A13G0105	0.463647	0.0168661	0.130254	0.0260276	0.0281375	0.0374499	0.0754134	0.77599	0.0269792	0.0385273	0.117085	0.0316989	0.0275217	0.075152	0.340543	0.880831
Gh_A05G2278	1.02496	0.597789	0.980286	0.919696	0.814213	0.281636	0.446009	0.239611	1.19879	0.562966	1.03584	0.77119	0.562624	0.40988	0.391949	0.248677
Gh_A08G1058	0	0	0.927275	0	0	0	0	0	0.386017	0	0	0	0.476799	0	1.02059	0
Gh_Sca011643G01	0.768384	0.633232	0	0.106421	0.071371	0.057214	0.473029	0.180128	0.543754	0.953913	0.101569	0.142677	0	0	0.140531	0
Gh_A11G2009	1.1266	0.778058	0.785238	0.544305	1.17803	0.875332	0.931745	0.994178	1.16481	0.796087	0.769688	0.825013	1.07008	1.02053	1.01643	1.08378
Gh_D11G0389	0.654625	0.630715	0.0827337	0.0445187	0.119162	0.140669	0.280195	0.119107	1.05487	0.435686	0.0542788	0.181395	0.137063	0.337361	0.207075	0.0141319
Gh_A08G1831	1.22719	0.383676	0.145242	0.12469	0.213703	0.349166	0.236885	0.416134	0.872267	0.899725	0.102085	0.151934	0.407236	0.448387	0.434002	0.10017
Gh_D09G0512	0.861198	1.02252	0.176193	0.10782	0.324781	0.710828	0.580046	0.538803	0.987967	0.726433	0.19243	0.09403	0.148612	0.616711	0.609423	0.201506
Gh_A07G1844	0.796189	0.80337	0.552984	0.805605	0.263968	0.473295	0.320244	0.747961	0.498563	0.596736	0.316043	0.490026	0.708241	0.448472	0.919211	0.760719
Gh_A09G1789	0.555079	0.620475	0.135625	0.0780535	0	0	0	0	0.30143	1.03943	0.427596	0.269174	0.069853	0	0.100852	0
Gh_D12G0903	0.323445	0.539475	0.462985	0.229613	0.509867	0.213628	0.444249	0.667274	1.02438	0.520664	0.198927	0	0	0.997923	0.264052	0.185805
Gh_A11G1973	0.80211	0.401208	0	0	0	0	0	0	1.02438	0.13291	0	0	0	0	0	0
Gh_Sca004803G06	0.937177	0.591746	0.185078	0.0493564	0.107116	0.18611	0.167999	0.118027	1.18633	0.652805	0.182544	0.0913371	0.122168	0.170224	0.0482368	0.0557986
Gh_D07G1752	0.567751	0.962695	0.255073	0.091505	0	0.101703	0	0.085539	1.08025	0.71277	0.088623	0.167864	0	0	0	0.089305
Gh_D09G1588	0.989843	0.646367	0.27611	0.466317	0.473509	0.315858	0.523778	0.660831	1.08427	0.617558	0.479105	0.249075	0.817016	0.698677	0.340024	0.548573
Gh_D01G2314	0.0683051	0.110365	0.146804	0	0.238684	0.313862	0.821631	0.254967	0	0.0985885	0.401257	0.361136	0.13457	0.593178	0.449987	0.220655
Gh_A08G2376	0.966948	0.506482	0.163931	0.189878	0.417287	0.541783	0.269568	0.322555	1.20595	0.449804	0.268859	0.0810439	0.664896	0.488503	0.344912	0.148713
Gh_D05G0870	1.07741	0.579825	0.114319	0.103605	0.324754	0.599894	0.156106	0.345384	0.761363	0.602062	0.171658	0.0877369	0.197441	0.622796	0.354339	0.235538
Gh_D11G2573	1.09822	0.623846	0.232385	0.114498	0.199996	0.353455	0.210375	0.335734	1.20019	0.615816	0.276118	0.260728	0.185684	0.425194	0.15111	0.199587
Gh_D01G1121	0	0	0	0	0.654415	0.214516	0.0678685	0.0746424	0.0131396	0	0	0.0616865	0.287818	0.111932	0.41427	0.168066
Gh_A12G1474	1.18539	0.369123	0.356768	0.377117	0.184693	0.0986623	0.235192	0.0897045	1.12309	0.664441	0.532806	0.211421	0.163555	0.191599	0.067166	0.122459
Gh_A04G0574	0	0	0	0	0.0582795	0	0.121334	0.761594	0	0	0	0	0	0.100215	0.152631	0.898148
Gh_D01G2158	0.056515	0.202451	0.226093	0.0089886	0.316074	0.317223	0.211756	0.443627	0.0661052	0.404033	0.651218	0.992086	0.463352	0.294161	0.0408621	0.0719225
Gh_D08G0212	0.774359	0.93715	0.117379	0.224202	0.565086	0.684321	0.223224	0.32786	1.29109	0.695213	0.551162	0	0.099938	0.203242	0.269188	0.381314
Gh_A08G1816	0.0264051	0	0	0.0258563	0.0187898	0.101651	0.441516	0.47426	0	0.0092048	0	0	0	0.153363	0.935005	0.669426
Gh_A04G0954	0.488724	1.06772	0	0	0	0	0	0	0.104341	0.886006	0.087862	0	0	0	0	0.0616405
Gh_D11G1478	1.09198	0.500412	0.258967	0.236691	0.0621778	0.190113	0.337895	0.206666	1.22598	0.838256	0.305194	0.149481	0.132579	0.132679	0.184598	0.162474
Gh_A08G0921	0.151658	0.282579	0.197635	0.546486	0.412046	0.497524	0.538288	0.729309	0.135115	0.132019	0.345375	0.602035	0.18718	0.636316	0.882334	0.841175
Gh_A13G0712	1.11803	0.135729	0	0	0	0.0301047	0.0891665	0	1.13844	0.275265	0	0.053007	0.059877	0	0	0
Gh_A05G3280	1.09121	0.375161	0.0362664	0.0859535	0.243698	0.408779	0.236586	0.35412	1.12129	0.360615	0.240711	0.0712722	0.181217	0.359484	0.163784	0.366575
Gh_D08G0957	0.938926	0.151638	0	0	0	0	0.189588	0	0.212439	0.110714	0	0.171795	0.154531	0	0.231016	0
Gh_A11G0202	1.13951	0.543813	0.0868774	0	0.0785675	0.0837018	0.239903	0.0243109	0.994418	0.453997	0.0339339	0.0104271	0.0234964	0.0953346	0.148075	0
Gh_A05G2104	0.120181	0.287235	0	0.0441966	0.40901	1.21059	0.497289	0.236568	0.319674	0.239779	0	0.287949	0.343206	0.196657	0.180739	0.109702
Gh_D04G1770	1.08792	0.939631	0.0992055	0.0983986	0.0465407	0.028501	0.040314	0.0130163	0.897723	1.21889	0.226992	0.0733484	0	0.0288896	0.0195829	0
Gh_A04G0233	0	0.617085	0	0	0	0	0	0.527045	0	0	0	0	0	0.655645	0	0
Gh_A05G0741	0.730096	0.211412	0.0179142	0.0160311	0	0	0	0	0.225229	0.145286	0.0185467	0	0.11917	0.0397885	0	0
Gh_D12G2216	1.07906	0.648162	0.0640252	0.070763	0.0746992	0.693511	0.392475	0.721723	1.2121	0.75418	0.125044	0.0483454	0.0677266	0.813637	0.973596	0.718557
Gh_D09G1524	0.248617	0.091983	1.03621	1.24601	0.629072	0.325593	0.323139	0.128196	0.250586	0.239599	0.861168	0.39007	0.354349	0.0536255	0.503455	0
Gh_A05G3370	0.155394	0.191303	0.110639	0.815304	0.859097	0.910589	0.835658	0.848131	0.238723	0.113323	0.353962	0.705059	0.475286	0.978393	0.882109	1.04811
Gh_A11G1954	0.0339701	0.349724	1.22513	0.664635	0.0621259	0	0	0	0	0.239073	0.920789	0.491247	0.026091	0	0	0
Gh_A05G3765	0.972994	0.670809	0.2235	0.049114	0.13435	0.175468	0.124846	0.223822	0.492951	0.635487	0.174606	0.17249	0.113973	0.170059	0.129191	0.139686
Gh_D05G1939	0.363266	0.637229	0.0294928	0.0330273	0.0220482	0.368646	0.127368	0.179864	0.352884	0.360889	0.0636325	0.0289236	0.0493422	0.573296	0.841811	0.084834
Gh_A01G1157	0.11305	0.371942	0.738516	0.515595	0	0	0	0	0.1677	0.323629	1.25666	0.158882	0	0.0538505	0	0
Gh_A04G0388	0.878166	0	0	0	0	0	0	0	0.953066	0.300557	0	0	0	0	0	0
Gh_D02G1245	0.458834	0	0	0	0	0	0	0	0.656215	0	0	0	0	0	0	0
Gh_A09G1147	0	0.618055	0	0	0	0	0	0	0.656215	0	0.535155	0	0	0	0	0
Gh_A04G1137	0.419332	0.618055	0	0.469492	0	0	0.54565	0	0.953066	0.288801	0	0	0	0	0	0
Gh_D13G1441	1.06897	0.921643	1.20615	1.06962	0.900673	0.720422	0.690335	0.731537	1.19588	0.874651	0.918138	0.947094	0.690017	0.742382	0.950287	1.00751
Gh_A03G0299	0.863445	0.624852	0.46788	0.251768	0.468987	0.352416	0.182937	0.278857	1.11502	0.448844	0.0837005	0.270637	0.266544	0.667946	0.116517	0.469172
Gh_A05G0682	1.11614	0.685674	0.538645	0.29749	0.527466	0.93043	0.866573	0.635416	1.08853	0.662936	0.533639	0.404923	0.663272	0.81369	0.890376	0.590921
Gh_D07G1813	0.529255	0.568951	0.520317	0	0.307845	0	0	0.670657	1.01558	0.789977	0.219655	1.25794	0.556959	0.334608	0.488545	0.169104
Gh_A11G1277	0.975501	0.162996	0.036446	0.032927	0.51985	0.507984	0.171841	0.65645	0.717928	0.224946	0.10151	0.122649	0.338979	1.01143	0.996167	0.426911
Gh_D11G0586	0	0	0.257067	0.227541	0.237521	0	0.246957	0.263265	0.409762	0.146013	0	0.656455	0	0.160827	0	0.202339
Gh_A12G0620	0.888277	0.357048	0.35832	0.544532	0.794388	0.517997	0.944862	0.418405	0.837046	0.267362	0.278283	0.554099	0.784802	0.36117	0.583396	0.386985
Gh_A11G0924	0.787395	0.250727	0	0	0.204397	0.340844	0.0668225	0.263833	0.192858	0.39059	0	0.059834	0	0.146174	0	0
Gh_D03G0467	1.28594	0.896135	0.716895	0.830291	0.326082	0.32726	0.331284	0.605578	1.14578	1.02596	0.588102	0.749027	0.597692	0.199539	0.416764	0.564685
Gh_D04G2000	0.867961	0.291409	0.65727	0.752999	0.462779	0	0.135769	0.278934	0.36282	0.155131	0.759655	0	0	0.252495	0.161649	0
Gh_D03G0121	1.0054	0.608606	0.056357	0.0170505	0.0580295	0.246077	0.122171	0.109681	1.17087	0.999801	0.0928314	0.042112	0.0314612	0.233471	0.0875343	0.14721
Gh_A01G2146	0.574631	0.578396	0.443414	0.41696	0.808339	1.05697	1.00766	1.02288	0.604784	0.620302	0.432361	0.376111	1.07349	1.1995	1.02425	0.934305
Gh_D06G0901	0.641412	0.418813	0.503256	0.799111	0.79888	0.788552	0.784278	0.717257	1.15076	0.475879	0.638716	0.859061	0.629115	0.909312	1.00873	1.00561
Gh_D10G0619	0.523608	0	0	0.0696055	0	0	0	0	0.991599	0	0	0	0	0	0	0
Gh_D01G1910	0.702379	1.24974	0.0905596	0.548141	0.318316	0.326584	0.169346	0.20489	0.728208	1.06614	0.272957	0.599934	0.0721855	0.439779	0.0661131	0.074569
Gh_D02G1323	0.816953	0.0167218	0	0	0	0	0	0	0.863199	0.0299498	0	0	0	0.026737	0	0
Gh_A07G1924	0.984214	0.272101	0.10148	0.115195	0.0738112	0.228047	0.113553	0.070545	1.22817	0.227013	0.129439	0	0.109005	0.151253	0.210442	0.045023
Gh_A12G0984	0.052742	0.0458648	0.054427	0.0811252	0	0.336573	0.1065	0.928982	0.104179	0.0506979	0.05074	0.161957	0.101477	0.4851	0.248924	0.687224
Gh_D04G0731	0	0.33975	0	0.291455	0.62359	0.354063	0.65828	0	0.193008	0	0	0	0.366206	0.19666	0.367175	0
Gh_D02G1610	0.235934	0	0	0	0	0	0.65828	0	0.193008	0	0	0	0	0.469527	0.367175	0
Gh_D05G1608	0.778196	0.855579	0.0749545	0.08572	0	0	0.163879	0.430963	1.2332	0.570255	0.0875885	0.222182	0.0764265	0.206091	0.323855	0.159434
Gh_A12G2536	1.08041	0.873098	0.78183	0.658426	0.420652	0.507872	0.333274	0.380511	1.06159	0.836197	1.10203	0.676887	0.265153	0.683929	0.66243	0.453578
Gh_A05G1345	0.432862	0.6464	0.553794	1.05093	0.619178	0.527702	0.47475	0.358143	0.824155	0.394438	0.676936	0.511118	0.541122	0.525027	0.0450341	0.462371
Gh_A06G0391	0.977521	0.796478	1.12822	0.564585	0.558502	0.742233	0.69304	0.43264	0.88852	0.974359	1.03262	0.797807	0.597683	0.706121	0.602313	0.734835
Gh_D12G2719	1.25657	0.709537	0.597716	0.488592	0.426192	0.364366	0.340162	0.239997	1.1899	0.678384	0.667727	0.537254	0.420231	0.365589	0.251192	0.15722
Gh_A01G0733	1.10387	0.517751	0.357579	0.291906	0.218313	0.448432	0.352346	0.23828	1.26072	0.792164	0.365062	0.238117	0.360039	0.445224	0.363648	0.138921
Gh_A09G2081	0.723652	0.0302052	0	0	0	0	0	0	0.276973	0	0.0257281	0	0	0	0	0
Gh_A13G2116	1.30386	0.802398	0.0779865	0.053935	0.0388341	0.031072	0.0564465	0.0270657	1.17955	0.800342	0.111547	0.0769163	0	0.190784	0.040438	0.0294589
Gh_D04G0927	1.05309	0.0413934	0	0	0.146122	0.031072	0.0325167	0	0.819132	0.112924	0.0866623	0.07763	0.028494	0.079035	0	0.0294589
Gh_A05G1456	0.267544	0.362203	0.324962	0.265737	0.933169	0.993614	0.342402	0.187378	0.582316	0.344209	0.19371	0.418837	0.829497	0.534482	0.44575	0.0662755
Gh_D05G3311	0	0.151638	0.170976	0.181142	0	0.98255	0.189588	0.6591	0.212439	0.572136	0.344037	0.168948	0	0.265888	0.231016	0
Gh_A07G0567	0.95317	0.656162	0.395927	0.287585	0.325515	0.454493	0.31489	0.414702	1.2125	0.68016	0.291234	0.395228	0.57422	0.684712	0.378566	0.349128
Gh_D06G0658	1.19175	0.727766	0.0147316	0	0.0146951	0	0	0.0155327	1.29082	0.770371	0	0.0236363	0.00556235	0.0168169	0	0.00572655
Gh_A12G0135	0.851704	0.545903	1.19613	0.449335	0.467198	0.923153	0.580919	0.27885	0.846557	0.678551	0.603482	0.33926	0.382947	0.612085	0.328606	0.128197
Gh_D12G2689	1.10889	0	0	0	0	0	0	0	0.764349	0.0505288	0	0	0	0	0	0
Gh_D03G0666	0.232278	0.794084	0	0	0	0.329378	0	0	0.671654	0.200199	0	0.153217	0.141151	0	0	0
Gh_A12G2578	0.0467604	0	0	0	0	0.0249694	0	0	0.0571551	0	0	0.0225823	0	0.752479	0	0.0258167
Gh_D07G1834	0	0.142494	0	0	0	0	0	0	0	0.10515	0	0	0	0.296492	0.65988	0
Gh_D02G1287	1.241	0.399104	0.159635	0.160469	0.15956	0.0751607	0.185863	0.123541	0.669366	0.306358	0.185661	0.191522	0.219401	0.084648	0.175471	0.0563365
Gh_D07G1913	1.23714	0.803528	0.367687	0.230313	0.0377877	0	0.0366167	0	1.31733	0.696134	0.483733	0.065353	0	0.0335844	0.051968	0
Gh_A08G1308	0.134737	0.10175	0.0271009	0.934901	0.607878	0.0799051	0	0.0245285	0.0889238	0.0166807	0.103775	0.94097	0.44535	0.095873	0.0344616	0.0267467
Gh_A04G0855	1.03007	0.653439	0.0644476	0.0409036	0.2584	0.41517	0.611678	0.397439	1.08601	0.723824	0.209774	0.135124	0.526916	0.497294	0.516153	0.364189
Gh_A11G2930	0.457431	0.278577	0.334469	0.13797	0.717008	0.261469	0.303642	0.735591	0.382987	0.250608	0.223853	0.249709	1.11542	0.895096	0.571388	0.120437
Gh_A01G0234	1.10469	0.79827	0.564527	0.332486	0.619093	0.468292	0.470141	0.410137	1.21199	0.654856	0.509615	0.510562	0.269958	0.318296	0.439897	0.194472
Gh_D10G1590	0.149597	0.0830588	0.287514	1.19419	0.170764	0.18424	0.13974	0.231037	0.370088	0.0958856	0.434315	0.761604	0.222105	0.216503	0.28405	0.191482
Gh_A09G1699	0.38906	0.277232	0.0856035	0.0992951	0.0959445	0.811914	0.153798	0.300017	0.471846	0.338789	0.26787	0.210625	0.0236243	0.909701	0.827604	0.277069
Gh_A07G1167	0	0	0	0.09764	0.134429	0.63905	0.416423	0.446689	0.232134	0.124876	0	0.446813	0.247333	0.735796	0.505422	0.910511
Gh_D08G1158	0.66046	0	0	0	0	0	0	0	0	0	0	0	0	0	0	0
Gh_A09G0954	0.932142	0.270533	0	0	0	0	0	0	0.709302	0.065493	0	0	0	0	0	0
Gh_A05G3618	0.431714	0.15716	0.285054	0.328706	1.02078	0.33993	0.808892	0.970512	0.330994	0.187237	0.541342	0.408052	0.909191	0.694647	0.610807	0.686839
Gh_D08G1503	0.950153	0.202244	0	0	0	0	0	0	0.347982	0.22744	0	0	0	0	0	0
Gh_D07G2259	0.768985	1.01955	0.0507075	0	0	0	0.0137379	0.013304	1.09259	0.887591	0.056202	0.0126316	0	0.0162898	0.0188523	0
Gh_A11G3085	0.701675	0	0	0	0	0.0164308	0	0	0.121869	0	0	0	0	0	0	0
Gh_D10G1541	0.66959	0.275305	1.07132	0.452045	0.548824	0.577148	0.298961	0.538871	0.738681	0.865897	1.13186	0.648937	0.768513	0.331574	0.456767	0.447422
Gh_D11G2941	0.284692	0.449978	0.976899	0.935851	1.03354	0.902459	0.92389	0.506237	0.355333	0.524876	1.06721	0.820455	0.660718	0.731552	0.713013	0.242038
Gh_D11G0469	1.29076	0.758215	0	0.027873	0.0401142	0.123276	0.0291591	0	1.04932	0.753981	0.0287955	0.0259997	0.0293965	0.115245	0	0
Gh_D12G0528	0	0	0	0	0	0	0.661515	0	0	0	0	0	0	0	0	0
Gh_Sca008309G01	0.139432	0.554976	0	0.690204	0.759936	0.106476	0.107521	0.109984	0.227089	0.308625	0.0926015	0.0881985	0.177977	0	0	0
Gh_D12G2662	0.78433	0.347517	0.203348	0.197028	0.0716208	0.086097	0.126351	0.205868	1.09195	0.282878	0.131993	0.247441	0.0336171	0.106568	0.210414	0.177112
Gh_D07G0855	0.219605	0.438643	0	0	0.373816	0	0	0.352887	0.661865	0.0954985	0	0.143788	0.270574	0.272681	0.366309	0.142599
Gh_D10G0728	0	0.413214	0.538712	0.126439	0.06344	0	0.062104	0	0.0357828	0.957825	0.996702	0.223302	0	0	0	0
Gh_Sca005978G01	0.662127	0.445837	0.530478	0.0322872	0.335466	0.13847	0.309707	0.310135	0.796976	0.241838	0.789236	1.00965	0.600358	0.294904	0.168232	0.251372
Gh_A12G0752	0.0666502	0	0	0.0206211	0.983439	0.335717	0.542595	0.477947	0.0347096	0	0	0.188516	1.15429	0.279332	0.498396	0.480125
Gh_D05G0529	0.165353	0.163073	0.923715	0.762646	0.144642	0.0265927	0.0173877	0.0186744	0.0858074	0.110869	1.21838	0.71558	0.180897	0.0650324	0.0247553	0.0126827
Gh_A08G2243	0.448973	0.110258	0.1192	0.38347	0.0910912	0.274435	0.350777	0.868811	0.327498	0.0920171	0.0940761	0.431751	0.0723201	0.234572	0.388579	0.951534
Gh_A05G2009	0.879085	0.477415	0.579702	0.380318	1.06982	0.65789	0.670911	0.679414	1.14002	0.335437	0.562447	0.502222	1.09115	0.861123	0.887526	0.674331
Gh_A08G1320	0.638272	0.31031	0.756822	0.517265	0.894302	1.20176	0.367926	0.672567	1.18419	0.549849	0.808633	0.591152	1.15933	0.550752	1.0352	0.71074
Gh_A05G2673	0.0870075	0	0.319598	1.05978	0	0	0.062104	0.388331	0.107789	0	0.194095	0.955682	0.1788	0.353196	0.342726	0.392813
Gh_D06G2038	0.989998	0.691874	0.0735408	0.144984	0.0873615	0.265641	0.286347	0.2885	1.04364	1.27487	0.205867	0.116146	0.110452	0.195956	0.211765	0.238809
Gh_D03G1155	0.213739	0.702017	0.30599	0.311634	0.420669	0	0	0.138583	0.637796	0.186697	0.306661	0.281887	1.03886	0.419231	0.751499	0.322211
Gh_D05G3315	0.598727	0.829427	0.978197	1.30133	0.127597	0.289453	0.210415	0.189247	0.520981	0.69363	0.535674	1.2336	0.160805	0.283559	0.0684938	0.0170099
Gh_A13G2064	1.09416	0.215641	0.383196	0.251335	0.639088	0.413438	0.34795	0.855177	0.860107	0.332533	0.577657	0.351517	1.09602	0.732694	0.254705	0.429608
Gh_A12G0772	0.0145137	0.0154963	0	0.0437633	0.087712	0.30902	0.66308	0.0744285	0.012328	0.0285513	0.088696	0.191926	0	0.510018	0.153233	0.0894435
Gh_D01G1026	1.00063	0.971444	0.731134	0.531683	0.308882	0.500715	0.068038	0.320719	1.1539	0.349073	0.30549	0.487395	0.328903	0	0.238559	0.0807465
Gh_D07G1261	1.15342	0.259568	0.0179005	0	0	0	0.0194127	0	0.935426	0.309129	0	0	0	0.0184642	0	0
Gh_D02G1348	0.771521	0.588178	0.500938	0.228041	0.0764985	0.34732	0.055901	0	0.421226	0.510884	0.114792	0.504846	0.108274	0.0492993	0.0776505	0.168706
Gh_D01G0929	0.957013	0.608998	0.28676	0.217444	0.319875	0.329893	0.264151	0.244036	1.24043	0.594925	0.297268	0.210727	0.265986	0.497074	0.171463	0.126137
Gh_A13G0413	1.18969	0.32631	0.0837395	0	0	0	0	0	1.03094	0.681415	0.089128	0	0.0591925	0	0	0
Gh_D13G0296	1.13764	0.358996	0.0293018	0	0.0407235	0.0162743	0.0147589	0	0.917075	0.384091	0.0146984	0.0135676	0.0196386	0.0141797	0	0
Gh_D12G2455	0.772531	0.394194	0.37396	0.768962	0.782558	0.372425	0.256124	0.656458	0.941488	0.454112	0.795837	1.25548	0.82687	0.337687	0.495426	0.686495
Gh_D09G0451	0.346704	0.321636	0.249592	0.24042	0.863926	0.746973	1.21596	1.13912	0.436095	0.293573	0.160545	0.220917	0.920051	0.873595	1.13922	1.28834
Gh_D06G1484	0.845851	0.585597	0.715609	0.607518	0.355401	0.299848	0.198979	0.124995	0.931276	0.871842	1.13662	0.997317	0.326044	0.230915	0.330139	0.278054
Gh_A03G0457	0.0364458	0	0.025415	0.442049	0.113906	0.0279647	0.623393	0.389639	0.0320178	0	0.0545435	1.27133	0.145391	0.313908	0.304358	0.898452
Gh_A03G0853	1.31403	0.430331	0	0.0948885	0	0.054032	0.0983995	0.0930495	0.970446	0.480378	0	0.044924	0	0	0.0642925	0
Gh_D09G2077	0.168223	1.0238	0	0	0	0	0	0	0.123531	0.260332	0.648539	0	0	0	0	0
Gh_A09G0754	0.583692	0.465263	0.225094	0.0561995	0.114077	0.21737	0.105624	0.211148	0.988912	0.435967	0.231869	0.114634	0.0593322	0.154699	0.244714	0.304042
Gh_A08G1242	0.340394	1.04635	0.06738	0.0400202	0.0502995	0	0	0	0.297381	0.810754	0	0	0	0	0	0
Gh_D05G3820	0.105487	0.0464544	0.0239195	0	0	0	0	0	0.0602825	0.0343709	0.113769	0.0469548	0	0.66439	0	0
Gh_D04G0608	0.836661	0.599255	0.556648	0.682659	0.577113	0.127853	0.509633	0.328925	1.21303	1.12689	0.165278	0.330401	0.442598	0.624442	0.502571	0.380343
Gh_A08G1786	0.0647819	0.308821	1.08941	0.838992	0.398145	0.0181412	0.114623	0.0192834	0.0286244	0.175983	0.617088	0.683847	0.28634	0.0351795	0	0
Gh_A03G0611	0.882961	0.496545	0.359454	0.369578	0.529303	0.616925	0.500548	0.607747	1.27176	0.428442	0.291443	0.286141	0.402043	0.651611	0.325449	0.517972
Gh_A06G1829	0.960659	0.45947	0.0340855	0	0	0.0187845	0	0.0216355	1.16946	0.431474	0.0957202	0	0	0	0	0
Gh_A07G0002	0.536191	0.388161	0.428541	0.09406	0.564539	0.587497	0.772994	0.470311	0.603222	0.396688	0.277874	0.236664	0.340084	0.588081	0.6672	1.20118
Gh_Sca007916G02	0.752465	0	0	0	0	0	0	0	0.314346	0	0	0	0	0	0	0
Gh_D04G1411	0.0366129	1.28633	0.760749	0.0507595	0	0.0528575	0	0	0	0.959755	0.426752	0.189897	0	0	0	0
Gh_D08G2743	0.938135	0.232392	0	0	0	0.227884	0.0530125	0.122102	0.400371	0.414448	0.051633	0.0957646	0.051559	0.188092	0	0
Gh_D01G0624	1.29079	0.957288	0.139994	0.152664	0.21747	0.408449	0.267204	0.366521	1.19326	0.751711	0.106092	0.0995009	0.235399	0.385002	0.222484	0.215236
Gh_D06G0235	0.669756	0.476898	0.411272	0.454553	0.633535	0.651336	0.344132	0.637546	1.15965	0.509432	0.301086	0.214375	0.499062	0.957195	0.521245	0.468689
Gh_D12G1805	1.21408	0.868685	1.08372	1.0841	0.379095	0.562117	0.250781	0.288701	1.02069	1.1689	1.06298	1.01343	0.299834	0.289988	0.398957	0.132088
Gh_A04G1364	0.912367	0	0	0	0	0	0	0	0.970225	0.095567	0	0	0	0	0	0
Gh_D05G0195	1.16388	0.769118	0.176349	0.184511	0.254768	0.208942	0.210869	0.248454	0.755119	0.692822	0.226547	0.124578	0.20965	0.22941	0.310563	0.195049
Gh_A12G1147	0.926541	0.0698365	0	0	0	0	0	0	0.685004	0.114186	0	0	0	0	0	0
Gh_D13G0781	0.0393858	0.084141	0.704685	0.992654	0.250465	0.056664	0.311734	0	0.0983029	0.074256	0.768145	0.716197	0.127283	0.237665	0	0
Gh_A07G0960	0.0306736	0.160161	0.221967	0.096	0.166909	0.097246	0.322159	0.749178	0.0515005	0.0293427	0	0.0404426	0.0436008	0.219953	0.299164	1.02898
Gh_A02G0260	0.0910482	0.0332498	0.444084	0.264722	0.846583	0.435812	0.979491	0.0944762	0.0520854	0.0289145	0.590472	0.283484	0.820423	0.405323	0.496782	0.414036
Gh_A10G2030	0.934038	0.685788	0.76658	0.636786	0.469398	0.39134	0.801128	0.762724	1.11212	0.691019	0.776882	0.51425	0.681654	0.887117	0.43889	0.519186
Gh_D09G2016	0.043051	0.0303886	0.308422	0.333107	0.383834	0.322719	0.610859	0.6189	0.137172	0	0.203354	0.580171	0.111989	0.280664	0.0451065	0.712577
Gh_D09G0029	0.353653	0.342044	0.285056	0.423546	0.907865	0.881028	1.03986	0.785967	0.456341	0.341331	0.375508	0.346089	0.80614	0.903	0.8647	1.10832
Gh_D05G3898	1.14496	0.611173	0.136841	0.0732645	0.0676184	0.0974589	0.128204	0.105559	1.25365	0.77513	0.167633	0.227565	0	0.151211	0.115476	0.0411999
Gh_A09G1283	0.940214	0.818002	0.0995409	0.067233	0.112634	0.315387	0.421899	0.138676	1.00693	0.450133	0.300722	0.147524	0.0328111	0.0907755	0	0.169745
Gh_D11G1637	0.66567	0	0	0	0	0	0	0	0	0	0	0	0	0	0	0
Gh_D05G0525	1.27364	0	0	0	0	0	0	0.60184	0	0.406145	0	0	0	0.914146	0	0
Gh_A08G1691	0	0.375771	0.0669595	0	0.255994	0.0341931	0.388039	0.103873	0	0.248178	0.73961	0.431802	0.270691	0.514281	0	0.140067
Gh_A13G0899	1.1356	0.980446	0.60976	0.627889	0.496713	0.76812	0.49587	0.537868	1.12258	0.815392	0.846564	0.741513	0.649672	0.626124	0.744219	0.687966
Gh_D12G1611	0.251891	0.330315	1.11296	0.847916	0.977869	0.621563	0.799493	1.1596	0.275666	0.269844	0.972619	0.838202	1.19778	0.851295	0.722069	1.0237
Gh_A07G0479	1.16734	0.298384	0	0	0	0	0.058008	0	0.705393	1.04747	0.125314	0	0	0	0.0803905	0
Gh_D02G0642	0.432016	0.737149	0.290874	0.135722	0.312007	0.281696	0.234895	0.296836	0.451697	0.367138	0.358058	0.195242	0.340084	0.764243	0.285274	0.415715
Gh_D05G1238	1.14014	1.11522	0	0.0502159	0.0217665	0.100356	0.149667	0.189604	1.00839	1.08602	0.137272	0	0.081209	0.128067	0.288753	0.140021
Gh_A07G1044	0.666495	0.211027	0	0.0674895	0.0647135	0.20251	0.1428	0.409306	0.0365102	0.0805505	0.122733	0.115429	0.060714	0.704703	0.174647	0.358406
Gh_D07G1125	0.748687	0.0580475	0.058118	0	0.129427	0.399055	0.206182	0.5811	0.110462	0.0402752	0.068302	0.170196	0	0.304576	0.174647	0.126288
Gh_D11G2881	0.87148	0.60531	1.12321	0.792912	0.500791	0.422081	0.74371	0.655396	0.691271	0.607671	0.412261	0.537421	0.252506	0.488386	0.500738	0.389279
Gh_A08G1841	0.0267315	0.0285471	0.153187	0.406788	0.212689	0.365536	1.16145	0.571891	0.0673921	0	0.0421454	0.633706	0.279006	0.370772	0.885777	0.974573
Gh_A13G0728	0.528163	0.316021	0.0902136	0.100792	0.365596	1.00199	0.285013	0.327224	0.848569	0.234268	0.0492137	0.191583	0.419479	1.29984	0.201701	0.20688
Gh_A01G2113	0	0.0159617	0.644186	1.01327	0.419874	0.141523	0.142072	0.0488731	0.0111512	0.0129453	0.606754	0.567345	0.439057	0.199367	0.155754	0.107008
Gh_D11G1639	0.549715	0.320808	0.395176	0	0	0	0	0	1.28126	0.41701	0	0	0.417193	0.217198	0	0.360687
Gh_D11G2687	1.22032	0.802315	0.0367251	0	0	0	0	0	0.890287	0.658795	0.0614236	0	0	0	0	0
Gh_A05G2756	0.843685	0.482703	0.706883	0.162562	0.084131	0.09084	0	0.0768075	1.29832	0.580987	0.575008	0.074494	0.182226	0.879765	0.32781	0.161359
Gh_A12G1708	1.04042	0.544762	0.327221	0.151482	0.21117	0.335769	0.133001	0.212716	1.22062	0.648838	0.357816	0.192209	0.137215	0.400606	0.0601308	0.154184
Gh_D05G2403	1.30904	1.11308	0.91824	0.667655	0.269157	0.368037	0.349201	0.219427	1.09839	1.12291	0.878937	0.675889	0.376153	0.425513	0.258085	0.430114
Gh_A12G0418	0.828911	1.27658	1.06102	0.925005	0.636761	0.534004	0.488167	0.439232	1.06281	1.09791	0.958716	1.03307	0.834424	0.47203	0.360073	0.27002
Gh_D01G0557	1.0563	0.197847	0.0620785	0.15407	0.0769951	0.0376626	0.066084	0.0614138	0.766879	0.172933	0.134296	0.115725	0.0397745	0.0929683	0.0321475	0
Gh_A13G1459	0.611115	0.692481	0.116797	0.0881219	0.0288094	0.0445833	0.0714062	0.0669645	1.15695	0.525869	0.285795	0.112826	0.0184166	0.066573	0	0.0399976
Gh_A08G2051	1.01085	0.732729	1.01598	1.06741	1.13176	0.8943	1.11605	0.811187	1.10198	0.930243	0.963526	1.15755	0.946052	1.03347	0.946417	0.396715
Gh_D13G0315	0.190609	0.677541	1.11821	0.612838	0.287299	0.140688	0.125864	0.106997	0.162817	0.726296	1.22874	0.567792	0.339134	0.188954	0.162284	0.0508557
Gh_D03G0275	0.0674635	0.392811	0	0	0	0.29089	0.41766	0.260315	0.0553375	0.903297	0	0	0	0.077398	0.358765	0.0905145
Gh_D07G2137	0.929042	0.119333	0.0560003	0.076769	0.086	0.125232	0.0146187	0.444601	0.661857	0.0876509	0.0291198	0.0394664	0.0194541	0.206473	0.0625848	0.879566
Gh_D04G1246	0.237522	0	0	0	0	0	0	0	0.090642	0.76784	0.166253	0	0	0	0.200701	0
Gh_D01G0071	0.241191	0.281371	0.958801	0.636473	0.257366	0.332682	0.123964	0.182813	0.0229321	0.336573	0.7179	0.677523	0.0391359	0.0898525	0.160214	0.488196
Gh_D12G2690	0.432016	0.427333	0.336762	0.532149	0.965816	0.726387	0.816308	0.282691	0.753687	0.853287	0.946899	0.467849	0.536473	0.843266	0.932672	0.742824
Gh_D06G0919	1.03957	0.356971	0.0343449	0	0	0.101168	0.129519	0.106278	0.826472	0.297004	0.0672883	0.0882083	0	0.0599235	0	0.134431
Gh_A05G2228	1.22857	0.315777	0.0537171	0.0175834	0.0254772	0.197352	0.0982944	0.0356786	0.858546	0.356747	0.0367287	0.135292	0.0757635	0.0963375	0.0267749	0.0265115
Gh_A04G0292	1.25964	0.596534	0.260906	0.137537	0.193742	0.104415	0.295695	0.138303	1.1778	0.904273	0.198051	0.227394	0.295669	0.187469	0.159419	0.074438
Gh_A07G0053	0.641417	1.17745	0.0745795	0	0	0	0	0	1.04959	1.06724	0.029551	0	0.0272969	0	0	0
Gh_D01G0774	0.160557	0.0348435	0	0.0418367	0.140683	0.25125	0.466585	0.866651	0.0358931	0.053164	0.0353024	0.0241118	0.181105	0.335647	1.25707	0.499099
Gh_D12G1148	0.66748	0.0789381	0.0693119	0.0900531	0.0379985	0.468371	0.0275372	0.136158	0.695407	0.128674	0.0577729	0.111514	0.0284321	1.10682	0.154639	0.0638884
Gh_A07G0674	0.497285	0	0	0	0.0922365	0	0	0.0772685	0.117742	0.0427971	0	0	0	0	0	0.758856
Gh_D08G1092	1.1307	0.530152	0.0813734	0.0474389	0.091755	0.142433	0.166329	0.0677183	0.985291	0.71843	0.084484	0.0453797	0.078393	0.268468	0.0681965	0.153704
Gh_A03G1038	1.2159	0.864913	0.230816	1.02952	0.404303	0.407122	0.69921	0.377406	0.982013	0.875679	0.579072	1.01597	0.345356	0.436466	0.464601	0.492343
Gh_A05G3407	1.08351	0.867739	0.40616	0.399733	0.611397	0.322245	0.353938	0.0937745	0.977787	1.22669	0.559249	0.269776	0.305439	0.211236	0.194328	0.235775
Gh_D10G0548	0.148864	0.0859775	0.352139	0.113606	0.335494	0.231927	0.913742	0.32786	0.196385	0.0685245	0	0.100697	0.238017	0.114619	0.538375	0.20938
Gh_A02G0586	0.976694	0	0	0	0	0	0	0	0.246203	0	0	0	0	0	0	0
Gh_A13G2198	0.489148	0	0.607082	0.950093	0.29876	0	0	0	0.3432	0	0	0.555615	0	0	0	0
Gh_A05G0555	0.643035	0.802973	0.227718	0.191774	0.369459	0.641323	0.582907	0.657136	1.10022	0.525524	0.256049	0.197298	0.441727	0.717264	0.536969	0.528347
Gh_A13G1155	1.25401	0.742182	0.597752	0.681762	0.547041	0.633202	0.572962	0.644508	0.966449	0.807063	0.526656	0.649308	0.350375	0.602219	0.778385	1.03621
Gh_A04G0744	0.0509305	1.32085	0	0.085932	0	0	0	0	0.104009	1.08668	0.0127579	0.0113884	0	0	0.0186607	0
Gh_D02G0846	0.755205	0.349071	0.120208	0	0.145441	0.0610615	0.243503	0	0.916782	0.118662	0.413168	0.0554585	0.058526	0.053159	0	0.081468
Gh_A13G1793	0.0699915	0.0156603	0	0.0204266	0.162691	0.0472479	0.0462526	0.0619675	0.136909	0.0288456	0.0235369	0	0.284367	0.67006	0.121983	0.182165
[truncated: 45,097 more rows]
