# Supplementary material for: Novel insights into water-deficit-responsive mRNAs and lncRNAs during fiber development in Gossypium hirsutum
Source: BMC Plant Biol. 2022 Jan 3;22:6. doi: 10.1186/s12870-021-03382-y (PMC8722198; doi:10.1186/s12870-021-03382-y)
Supplement: Supplementary file 5 — Additional file 5: Table S5. FPKMs of 13,051 lncRNAs in cotton fibers under NI and WD. [file 12870_2021_3382_MOESM5_ESM.xlsx]

## Sheet: Sheet1
LncRNA_id	LncRNA_type	NI								WD
		0 DPA	5 DPA	10 DPA	15 DPA	20 DPA	25 DPA	30 DPA	35 DPA	0 DPA	5 DPA	10 DPA	15 DPA	20 DPA	25 DPA	30 DPA	35 DPA
LNC_000001	lincRNA	1.79734	3.17021	8.41595	7.67799	7.84479	5.04998	7.49095	7.20174	1.74988	2.91466	8.60579	7.93755	10.7596	7.01408	8.50915	7.67391
LNC_000002	lncNAT	1.25465	0.662749	0	0.0319611	0.0458751	0.0337652	0.071698	0.12758	1.00683	0.749143	0.142206	0.120682	0	0.061636	0.181227	0.0345936
LNC_000003	lincRNA	2.13654	1.28051	0.769966	0.865487	1.10077	2.10422	0.580565	0.18091	1.73073	1.27258	0.27523	0.695107	0.678389	0.51076	0.297077	0.108199
LNC_000004	lincRNA	0.422389	0.492082	1.17022	1.32066	1.33318	1.26749	1.53065	1.76448	0.444682	0.466975	1.22613	1.00999	2.38138	1.86218	1.2076	1.72741
LNC_000005	lincRNA	1.11853	0.231264	0.0117036	0.0240712	0.157873	0.051655	0.0908474	0.0841315	0.928091	0.423156	0.0519102	0.0342359	0.0562496	0.069665	0.1437	0.0270436
LNC_000006	lincRNA	1.21647	2.04634	0.473513	0.48772	1.13809	1.9016	1.32142	2.90813	0.834861	2.31713	0.856954	1.02891	2.30758	1.76554	2.44544	1.01625
LNC_000007	lincRNA	9.58983	15.2402	0.18349	0	0.007223	0	0.0161323	0.0163497	6.53177	13.9498	1.14354	0.0256241	0	0.0133537	0	0
LNC_000008	lincRNA	1.73874	2.03157	0.101651	0	0.00731175	0	0.0163254	0	1.15054	1.97064	0.196656	2.055e-07	0	0.0135099	0	0
LNC_000009	lincRNA	33.666	0	0	0	0	11.9009	0	0	46.9033	2.15383	0	0	0	0	0	0
LNC_000010	lincRNA	2.79701	1.68099	1.57886	1.30049	0.934397	1.03546	1.17068	1.24252	2.90591	2.10599	1.26507	1.10218	0.902788	0.764226	0.888027	1.27844
LNC_000011	lincRNA	2.67469	1.67177	0.812411	0.608297	0.917055	0.700704	1.10655	0.798164	2.92084	1.8794	0.6581	0.804196	0.281767	0.318389	0.410262	0.206451
LNC_000012	lincRNA	13.551	12.5085	1.84136	2.16881	0	3.92218	5.06601	4.00746	14.5986	6.17317	1.31114	1.71489	3.46218	1.83997	2.52988	0
LNC_000013	lincRNA	8.4486	4.27777	1.54594	1.17072	1.42828	2.8505	2.008	1.45691	9.34504	4.84211	1.91034	2.69568	2.21072	2.06806	3.09856	1.48283
LNC_000014	lincRNA	1.91176	2.29136	2.43023	2.92636	2.78002	2.26979	2.18128	2.51972	2.57525	2.61252	2.1295	3.17582	2.66971	1.53279	2.29273	2.24238
LNC_000015	lincRNA	5.50703	5.47804	2.90252	4.4501	1.60902	1.59787	1.50195	0.649129	5.44685	3.64728	2.88014	2.82415	1.55716	1.24166	0.862912	0.487613
LNC_000016	lncNAT	0	0	0	1.68756	1.67654	4.22741	3.06655	4.65362	0	0	0	1.86855	2.33567	2.86692	3.53257	3.67419
LNC_000017	lncNAT	0.0248075	0.0336299	0	0.470598	0.717062	1.17593	0.794132	0.850451	0.0109724	0	0	0.67882	0.418691	0.786652	1.09491	1.37806
LNC_000018	lincRNA	11.288	31.4123	54.7225	64.2208	75.7925	53.2105	56.1331	58.1608	11.6919	25.7619	45.6842	53.12	90.9356	47.5003	63.1225	64.1163
LNC_000019	lincRNA	3.11556	6.88501	2.85638	2.07834	1.30289	2.24371	1.75684	1.20061	1.8114	6.4421	2.27757	2.65037	0.837452	1.15557	1.72107	0.403567
LNC_000020	lincRNA	0.205901	0.352119	1.995e-06	0.292585	0.131922	1.057e-05	1.97885e-05	0.143148	0.398913	0.129619	0.123243	0.00113569	0.0739423	0.161535	0.199782	0.0891368
LNC_000021	lincRNA	0.520345	0.111024	0.468504	0.000156976	0.000212968	0.233319	0.323814	0.00747655	0.18105	0.398377	0.00072533	8.75725e-05	0.0718461	0.339805	2.425e-05	0.17372
LNC_000022	lincRNA	0.22349	0.317023	0.0385673	0.25431	0.545691	0.554522	0.244706	0.497011	0.552228	0.209689	0.295582	0.37828	0.569974	0.31751	0.346872	0.136691
LNC_000023	lincRNA	5.62359	3.89855	6.12998	6.43543	6.76043	5.66649	6.54095	3.6061	5.56229	5.47743	8.56623	7.20972	5.8235	4.92944	7.35159	5.37587
LNC_000024	lincRNA	3.41106	1.28948	0.806229	0.516543	1.02219	0.833103	0.977899	0.909523	2.16032	1.41113	0.432898	0.593604	0.629088	0.560856	0.917002	0.708819
LNC_000025	lincRNA	5.94516	3.92149	1.32007	1.03357	2.52624	2.76391	2.05185	1.33796	9.42922	5.07709	2.03247	1.20471	1.29289	2.11483	1.26388	1.21274
LNC_000026	lincRNA	9.42042	5.22655	2.9931	2.40464	2.99167	3.98429	3.61024	5.36235	10.3152	5.13477	3.35314	3.86517	3.3043	3.79866	3.14834	3.7427
LNC_000027	lincRNA	2.09218	0.959172	0.554777	0.802832	1.39405	0.792664	0.998438	1.06415	3.26762	1.04938	1.31977	0.728967	0.755978	1.21103	1.0266	1.70596
LNC_000028	lincRNA	0.000376179	0.00012837	0.000113007	0.718951	1.0412	0.0034061	1.47692	0.17288	0.715408	1.94065	0.191758	0.0131443	1.55937	1.8968	1.95985	1.30018
LNC_000029	lincRNA	2.89107	3.89749	2.82046	1.45526	1.28971	2.80275	1.13791	1.73079	1.98452	1.24367	2.40225	2.35067	0.312273	0.314587	0.874389	0.213908
LNC_000030	lincRNA	0.000118252	6.97e-05	6.9472e-05	0.0129265	0.0291996	0.00446156	0.0412504	0.146118	0.0186684	0.0170833	0.0117108	0.00217732	0.0263963	0.0442847	0.344571	0.196814
LNC_000031	lncNAT	3.59062	3.93034	2.95123	1.58135	1.02548	1.28062	0.792994	0.360174	3.44673	3.00804	2.48299	2.18365	0.918102	0.923047	0.411284	0.298518
LNC_000032	lincRNA	0.156375	0.320026	0.334001	0.579056	0.407582	0.69976	0.746447	0.377917	0.198738	0.368669	0.173273	0.296103	0.494076	0.234965	0.542502	0.856078
LNC_000033	lincRNA	2.23441	1.07273	0.165565	0.178254	0.499159	0.714341	0.663463	0.619233	2.48852	1.17095	0.246632	0.354903	0.271665	0.330861	0.473575	0.35546
LNC_000034	lncNAT	2.94709	1.65321	0.331292	0.559883	0.280299	0.526622	0.352215	0.128004	2.8925	1.67739	0.521818	0.369586	0.400461	1.85652	0.280092	0.0167735
LNC_000035	lincRNA	0	0	0	0	0.00139141	0.542928	1.06582	0.522785	0.0233419	0	0	4.285e-38	0.000199821	1.38295	0.196581	0.92298
LNC_000036	lncNAT	1.28061	0.895195	0.138251	0.0803704	0.0661325	0.000127946	1.3285e-05	9.565e-06	2.58008	1.00286	2.325e-05	0.00271744	1.11275e-05	3.514e-06	5.21e-06	4.175e-06
LNC_000037	lncNAT	2.33038	1.56082	1.87129	1.47269	1.64568	1.45647	1.36862	1.05505	2.78227	2.74203	1.94462	1.7077	1.3457	1.59902	1.38569	0.968896
LNC_000038	lincRNA	0	0	9.61906	1.78001	0.376907	0	0	0	0	0.292599	7.74465	1.31273	0	0	0	0
LNC_000039	lincRNA	1.02537	0.499378	0.00014126	0.0603161	0.213451	0.2593	0.207627	0.0724186	0.960472	0.421247	0.0463335	0.0644673	0.13736	0.158849	0.213987	0.112682
LNC_000040	lincRNA	0.177742	0.404746	0.0933294	0.0136819	0.0541583	0.16608	0.0165391	0.114453	0.691363	0.278722	0.128785	0.0316894	0.120501	0.503117	0.131528	0.0627657
LNC_000041	lncNAT	3.73222	5.22997	3.53835	1.85247	1.53349	0.317746	0.328989	1.2578	1.96561	2.90234	3.62359	2.49434	1.20972	1.04922	0.530725	0.911237
LNC_000042	lincRNA	1.24886	1.32841	3.97058	4.82197	2.66979	1.17468	2.07435	1.95524	1.26683	1.34554	3.75346	5.00023	2.43746	1.55205	2.68266	3.60611
LNC_000043	lincRNA	2.81074	1.88191	0.155922	0.635603	0.295884	0.725679	0.572183	0.310144	3.89799	2.21534	1.16815	0.285578	0.374818	0.473483	0.504793	0.720743
LNC_000044	lincRNA	50.3496	55.0623	21.0891	35.8568	49.1288	36.3025	14.9749	11.1597	36.9683	73.6268	16.4174	20.4584	37.0762	42.8616	30.7016	12.1149
LNC_000045	lincRNA	5.56686	5.27366	5.00718	4.53676	1.43076	1.53523	1.51133	1.4	4.2007	3.11425	0.694341	3.74616	1.93547	0.522373	2.70862	0.284861
LNC_000046	lincRNA	3.74113	4.98086	28.5858	35.9641	40.9588	30.7538	46.7873	74.8638	3.47793	7.17196	37.1319	37.6801	109.183	97.191	66.7809	78.7161
LNC_000047	lincRNA	5.05154	8.63226	15.0913	14.6856	12.6245	13.5762	17.1243	19.3068	4.57993	7.87308	11.7233	12.6917	12.5428	9.70281	19.0057	19.5513
LNC_000048	lincRNA	0.395872	0.525729	0.282341	9e-07	0.217168	0.0364384	0.0752311	0.143066	0.405137	0.187862	0.227305	0.0204298	4.52345e-05	0.210839	0.0898608	1.4955e-05
LNC_000049	lincRNA	2.18532	1.04834	0.337122	0.0857105	0.273434	0.528676	0.512948	0.394505	2.32503	1.07069	0.195881	0.140739	0.613341	0.342689	0.408239	0.297061
LNC_000050	lincRNA	1.7312	1.67711	1.66668	0.617489	0.304185	0.986974	0.801734	1.08814	1.32385	1.50449	1.38545	1.66856	0.37062	0	1.1116	0.858436
LNC_000051	lncNAT	0.971455	0.328998	0.0153274	0.00625455	0.0294299	0.0538985	0.0273986	0.0375551	1.05314	0.446588	0.0530996	0.0253574	0.0200539	0.125616	0.0252374	0.0598473
LNC_000052	lncNAT	2.37523	0.845046	0.0064015	0.0201877	0.0584195	0.0734114	0.0448937	0.124089	2.01181	1.33264	0.0996286	0.0383388	0	0.121826	0	0.0261304
LNC_000053	lincRNA	2.79404	0.927947	0.276196	0.0911534	0.114539	0.833957	0.581097	0.649989	1.94941	1.34153	0.255012	0.329031	0.311379	0.658222	1.27081	0.642658
LNC_000054	lncNAT	0.0325182	0.150251	0.299795	0.249581	0.466851	0.0555015	0.209045	0.222591	0.0880698	0	0.356056	0.0913188	0.0986805	0.226528	0.0659325	0.0512075
LNC_000055	lincRNA	0	0	0	0	0	0	0	0	0	0	0	0	1.5091	3.23333	0	0
LNC_000056	lincRNA	0.371062	0.273354	0.225029	0.120262	0.0245823	0	0	0	0.577818	0.250953	0.202874	0.192566	0	0.0223331	0	0
LNC_000057	lincRNA	21.862	39.4798	89.3728	92.2294	78.0654	88.8681	92.0211	94.9908	38.9175	25.3376	30.9233	46.5481	52.7634	38.9525	57.48	45.6517
LNC_000058	lincRNA	21.862	39.4798	89.3728	92.2294	78.0654	88.8681	92.0211	94.9908	38.9175	25.3376	30.9233	46.5481	52.7634	38.9525	57.48	45.6517
LNC_000059	lincRNA	0.145401	0	0	0	0	0.223631	0.06028	0.100285	0.0309748	0.0680695	0	0	0.051696	0.0593335	1.4169	0.412435
LNC_000060	lincRNA	0.787672	0.889959	0.0868045	0.0547155	0.0169998	0.0498491	2.32e-06	2.19e-06	1.21658	0.83413	0.1005	0.168986	2.955e-06	0.031291	0.0237304	0.0692573
LNC_000061	lincRNA	0.133658	0.396982	0.0194039	0.119764	0	9.25e-06	0.063147	0.0202816	0.522801	0.0296049	0.0468084	0.030172	0.0278685	0.02467	0.060816	0.0301655
LNC_000062	lincRNA	0.659779	0.813462	1.32563	1.4093	0.646382	1.52063	0.692153	1.13281	0.492663	0.726379	1.10892	1.12426	1.11841	0.575674	1.02493	0.81726
LNC_000063	lincRNA	1.34447	1.23316	3.88546	4.16272	2.56446	4.00333	3.17559	2.63722	1.36217	1.32612	3.19256	3.61906	2.33164	1.63114	2.68895	1.72867
LNC_000064	lincRNA	1.36919	0.850507	0.13572	0.759815	0.250776	0.284785	0.217938	0.196657	1.02505	1.67929	0.686504	0.886553	0.62853	0.48025	0.64559	0.286837
LNC_000065	lincRNA	0.842788	0.0615387	0.00815395	0.11269	0.0106121	0.320344	0.0156499	0.177771	0.264056	0.537864	0.137833	0.128341	0.130511	0.105563	0.000753435	0.0672371
LNC_000066	lincRNA	0.217209	0.71939	0.320986	0.163932	0.297467	0.000168386	0.167404	0.115902	0.9731	0.249509	0.0655466	0.143821	0.0904628	0.272735	0.0968856	0.0192401
LNC_000067	lincRNA	0.422328	0.0768075	1.07e-225	2.49e-14	0.0798155	0.298801	0.141929	0.0784545	0.668188	0.621656	0.0785865	0.889699	0.084014	0.174602	0.386485	0.083969
LNC_000068	lincRNA	1.37438	1.4347	0.421979	0.27373	0.194862	0.483668	0.835413	0.50513	1.9528	0.942584	0.527878	0.664941	0.208146	0.153255	0.640629	0.371227
LNC_000069	lincRNA	0.118926	0.116006	0.514777	1.76193	0.837425	0.908774	1.99321	1.33669	0.147228	0.216479	0.475722	1.63836	1.15382	0.399638	0.493039	1.66362
LNC_000070	lincRNA	2.93703	1.80409	0.446161	0.629234	1.20189	2.51536	1.69876	1.53913	2.45155	1.85928	0.708174	0.47058	0.945775	1.45189	1.92176	1.19425
LNC_000071	lincRNA	0.25271	0.28713	0.106863	0.000330464	0.354915	0.147306	0.491749	2.235e-05	0.284044	5.97e-05	0.191146	0.749215	0.00090518	2.83e-06	1.762e-05	2.13e-05
LNC_000072	lincRNA	7.70391	5.57627	3.12482	3.24505	2.93598	3.32367	3.29275	2.60051	9.43972	7.37657	3.2836	2.11013	2.38074	3.46894	2.35412	2.06295
LNC_000073	lincRNA	0.026288	0.128224	0.697528	0.460546	0	0	0	0	0	0.0265435	0.702325	0.186146	0	0	0	0
LNC_000074	lincRNA	2.63262	5.48393	1.82346	0.841332	4.24895	8.75771	5.87404	8.36234	5.04895	4.7823	1.6502	1.57451	3.59222	6.17351	6.56532	5.01229
LNC_000075	lincRNA	0.56795	0.545045	0.340872	0.680465	1.24676	0.471749	0.789979	0.447138	0.757078	0.582055	0.26661	0.250352	0.181317	0.579636	0.0724408	0.0814012
LNC_000076	lincRNA	0.08139	0.110574	3e-06	0.71088	3.29e-81	5.55e-40	1.975e-49	6.55e-52	0.098888	0.136638	0.767423	0.207513	7.85e-25	1.07e-60	8.8e-43	0.204692
LNC_000077	lincRNA	0.335343	0.742376	2.417e-11	2.797e-05	5.35e-16	0.193926	0.0313667	0.50986	0.911528	0.24892	2.425e-06	0.0891602	0.355796	0.191602	0.777252	0.424259
LNC_000078	lincRNA	11.5191	7.26372	3.80612	2.31062	0.441753	2.18959	0.65075	1.04551	19.863	10.0682	4.08214	3.0881	0.497605	6.19785	0.20341	1.15373
LNC_000079	lincRNA	3.45108	2.01655	0.635622	0.666763	1.67631	1.91467	1.75254	2.05489	3.90925	2.19141	0.550705	0.553961	1.3292	1.36549	1.70396	1.4062
LNC_000080	lincRNA	0.240658	0.200989	0.290704	0.514904	0.478668	0.576312	0.220895	0.306531	1.02555	0.313315	0.453045	0.369628	0.632653	0.45877	1.96166	0.373323
LNC_000081	lincRNA	1.11791	1.01821	1.2452	1.61128	2.02443	1.3955	1.62725	2.33119	1.45783	0.538196	1.57412	1.8162	1.55318	2.60598	1.71651	1.14471
LNC_000082	lincRNA	1.55217	0.530811	1.08299	1.92449	2.80225	5.07816	3.85332	4.42206	2.47175	1.42172	1.48236	1.58326	3.43513	3.13089	2.49636	3.11819
LNC_000083	lincRNA	0.287957	0.897054	0.631041	0.627938	0.0205313	0.498468	0.862547	0.999405	0.320961	1.51003e-31	0.502136	0.527274	1.19425e-05	0.770535	0.00013094	0.296274
LNC_000084	lincRNA	16.2767	8.48	1.89931	2.0654	7.0773	8.84642	1.86916	3.30008	20.3434	8.0595	5.615	3.27177	7.14114	10.2552	8.63338	2.49116
LNC_000085	lincRNA	0.433611	0.44267	0.0687481	0.214819	0.242032	0.35499	0.319114	0.446142	0.72017	0.437011	0.140902	0.235122	0.290627	0.46231	0.306288	0.299582
LNC_000086	lincRNA	0.239947	7.715e-05	0.507068	0.308989	0.000641941	0.48561	5.35e-05	0.429259	0.542639	0.738832	0.0253381	0.000380907	0.896725	0.199128	6.48185e-05	0.00110841
LNC_000087	lincRNA	5.09882	4.56131	4.71222	4.17675	4.0968	2.87175	2.84515	1.56211	4.75427	4.25098	4.55406	4.13074	1.55598	1.31515	2.36852	1.62296
LNC_000088	lincRNA	0.526486	0.31371	0.251458	0.253596	0.180175	0.329242	0.33384	0.289239	0.512103	0.447144	0.435419	0.250661	0.165304	0.379239	0.22701	0.160585
LNC_000089	lincRNA	0.529142	0.791868	1.81029	1.63142	2.85266	1.72999	2.5465	2.05846	0.578549	1.1409	1.81919	1.95297	3.45503	3.46242	2.46176	2.39958
LNC_000090	lincRNA	11.532	8.31879	4.86006	15.6519	9.72018	6.29739	5.10553	2.99876	5.43895	5.42872	5.45278	8.73763	2.21342	4.16195	3.88839	2.16281
LNC_000091	lincRNA	0.555486	0.528653	0.296385	0.369632	0.552034	0.352431	0.529365	0.419586	0.530396	0.545432	0.342052	0.286905	0.443592	0.439826	0.261503	0.468191
LNC_000092	lincRNA	2.19859	6.0318	12.8953	13.4158	13.0778	9.79009	12.5161	13.2284	3.0418	5.23293	12.0762	12.8905	17.5222	11.0108	10.4482	13.2932
LNC_000093	lincRNA	4.74855	1.72707	0	0.696655	0	0	0.60668	1.21114	4.62129	0.929317	0	0	0.383883	0.298394	1.14631	0
LNC_000094	lincRNA	2.4608	2.62636	10.8193	6.72714	7.5792	5.83211	10.2392	11.4841	1.67753	1.72445	5.29642	8.52309	15.1343	12.0104	9.38834	8.18342
LNC_000095	lincRNA	6.99478	10.7782	15.4226	17.8505	17.9197	17.5695	16.1096	18.7856	6.13885	7.91469	17.4767	18.8158	19.2519	12.9389	12.2901	15.2804
LNC_000096	lincRNA	0.437844	0.191049	0.0937125	0.0839265	0.354409	0.457847	0.346224	0.311048	0.680789	0.286351	0.0510267	0.210102	0.223595	0.435733	0.369614	0.394089
LNC_000097	lncNAT	0.0403316	4.74117	18.8925	15.6807	2.41552	0.129208	0.121817	0.0341762	0	5.11329	13.3708	12.3329	1.70856	0.067911	0.0813902	0.0413346
LNC_000098	lincRNA	13.6327	14.9743	8.37718	7.31323	12.7591	15.2172	11.294	8.362	11.6756	11.9996	6.26509	7.20685	8.24697	7.11625	11.1705	6.2039
LNC_000099	lincRNA	0.332695	0.000408225	9.84615e-05	8.085e-05	0.00961754	0.000532365	0.000976756	0.0969304	2.61824	3.95134	1.34094	1.06958	0.000320019	0.6333	0.000721113	0.0109006
LNC_000100	lincRNA	2.18373	0.523334	0.0869093	0.137017	0.0145128	0.192677	0.229449	0.366681	1.35987	0.696276	0.190745	0.215357	0.047322	0.296196	0.35589	0.344473
LNC_000101	lincRNA	0.647532	0.329472	0.154726	0.110833	0.159081	0.258092	0.200761	0.23028	0.973119	0.383825	0.20549	0.145037	0.120696	0.185331	0.260481	0.230387
LNC_000102	lincRNA	0.0232498	0.0567084	0.126687	0.274859	0.515926	0.740119	0.459831	0.652807	0.0107107	0.0738746	0.135943	0.333863	1.00441	0.531919	1.00486	0.510784
LNC_000103	lincRNA	0.666058	0.49188	0.343738	0.157387	0.318281	0.342217	0.599174	0.323746	0.754881	0.378437	0.258469	0.345727	0.414303	0.145481	0.270424	0.272
LNC_000104	lincRNA	1.665e-23	0.0974611	0.590862	0.552616	0.518485	0.327753	0.501606	0.162765	0.0332937	0.0538415	0.344746	0.563665	0.356769	0.27318	0.794442	0.100487
LNC_000105	lincRNA	3.51e-24	0.0229489	0.252797	0.324656	0.415836	0.235522	1.57e-08	0.333696	0.0169546	5.25e-65	0.0322335	0.193191	0.254829	0.182908	0.262913	4.061e-06
LNC_000106	lincRNA	0.452159	0.494239	0.0323205	0.120581	0.242256	0.289667	0.269844	0.440798	0.444711	0.445601	0.223607	0.14492	0.330058	0.352149	0.23076	0.215051
LNC_000107	lincRNA	1.1472	1.05618	0.755817	0.757041	1.00206	1.19119	0.916955	0.892241	1.63926	0.810709	1.03282	1.11861	0.75687	0.995161	0.64	0.511652
LNC_000108	lincRNA	2.16064	2.13431	0.356992	0.188797	0.523381	0.754305	0.294251	0.335098	3.43189	1.49883	0.748026	0.319989	0.367503	0.763991	0.380364	0.166604
LNC_000109	lincRNA	0.305885	0.224245	0.0791682	0.0676528	0.351812	0.627495	0.605212	0.303847	0.274563	0.23291	0.068945	0.113081	0.636406	0.283066	0.485052	0.290034
LNC_000110	lincRNA	0.671795	0.630185	0.154728	0.150379	0.490797	0.575775	0.456086	0.450344	0.81971	0.524574	0.162315	0.143126	0.392922	0.42366	0.487135	0.293501
LNC_000111	lincRNA	1.29375	0.910164	0.270826	0.295774	0.812391	1.11453	0.587241	0.838639	2.05689	0.963298	0.346359	0.303301	0.500298	0.847241	0.579176	0.776377
LNC_000112	lincRNA	0.276716	0.295467	0.192478	0.145142	0.30183	0.376863	0.26106	0.303424	0.394377	0.28476	0.117245	0.218756	0.321024	0.239237	0.416806	0.402901
LNC_000113	lincRNA	0.141732	0.0148488	0.352116	0.385795	0.490847	0.770204	0.689764	1.0633	9.5736e-05	2.17975e-05	0.0211269	0.22644	0.24527	0.233781	0.45751	0.4413
LNC_000114	lincRNA	1.24247	0.643705	0.0680492	0	0.0592995	0.0871595	0.0912126	0.109935	1.88142	0.50291	0.111319	0.141763	0.146012	0.0732051	0.289718	0.0609804
LNC_000115	lincRNA	2.6744	3.38923	6.4011	5.01036	6.05658	4.04648	5.60895	6.63842	2.72515	2.32651	7.27271	5.7091	9.70148	7.47364	5.98367	6.17528
LNC_000116	lincRNA	1.04382	0.579614	0.530925	0.577693	0.351235	1.12606	0.786888	1.08818	1.39833	0.977324	0.710956	0.553627	0.433444	1.33079	0.857153	0.924383
LNC_000117	lincRNA	1.78165	0.991255	1.34278	0.704792	0.780042	1.57459	0.837533	1.42904	3.21292	1.41454	1.78952	1.11933	0.653063	1.44579	0.970355	1.07566
LNC_000118	lincRNA	1.58063	1.24612	0.492617	0.312695	0.540766	0.404051	0.398817	0.360493	2.22941	1.21776	0.30004	0.358782	0.38053	0.465091	0.360053	0.391397
LNC_000119	lincRNA	9.75655	7.60441	2.59001	4.2052	2.74038	3.9446	3.88384	5.0191	13.2771	6.3984	2.68966	2.59139	2.56744	3.10956	1.53003	4.9199
LNC_000120	lincRNA	14.5756	11.8327	2.31917	3.64597	2.34767	2.21084	6.30478	1.71288	10.4097	0.343454	0.630537	0.000306668	0.0797624	2.36973	2.56996	1.33281
LNC_000121	lincRNA	1.47284	0.971243	0.135707	0.0653118	0.0213768	0.134299	0.0411617	0.0198387	1.82852	0.753667	0.104307	0.148361	0.0210249	0.0241421	0	0
LNC_000122	lincRNA	0.000352008	0.0602463	1.15831	3.30457	1.67375	0.00206979	3.73e-06	3.325e-05	0.000367176	0.133577	0.866488	1.65388	0.000119792	1.4405e-05	9.2154e-05	0.000148188
LNC_000123	lincRNA	0.0087409	0.0836191	1.38265	1.98997	2.39025	0.00291337	1.93258	0.504036	0.0246721	0.0425439	0.860982	2.80771	4.00519	1.08309	0.484872	0.254265
LNC_000124	lincRNA	0.00260671	0.00392273	0.313091	1.0317	2.42214	3.00345	0.0119846	0.0123245	0.00485978	0.00372395	0.180355	1.29429	0.695885	0.0071201	0.0162774	0.0145618
LNC_000125	lincRNA	0	0	4.43792	0.680275	0	0	0	0	0	0.420397	0.716382	1.79635	0	0	0	0
LNC_000126	lincRNA	28.0264	37.8165	67.4691	73.6356	50.6189	45.1902	47.2537	45.642	31.4742	33.5356	72.2458	79.5243	38.8535	37.5139	53.0802	63.9433
LNC_000127	lincRNA	1.43982	0.181181	0.204688	0	0	0	0	0	0.275537	0.113082	0.0423275	0	0	0	0.056929	0
LNC_000128	lncNAT	0.879063	0.752941	0.318783	0.829271	1.46639	1.41852	1.87209	1.7508	0.841909	0.895939	0.530802	1.19877	1.02133	0.42059	1.62343	1.70364
LNC_000129	lncNAT	0.338226	1.02268	1.69921	0.583924	0.211765	0.13037	0	0	0.0720068	0.441875	2.46893	0.951744	0.159359	0.122498	0.0797695	0.165901
LNC_000130	lincRNA	0.000430523	0.154831	0.0277256	0.0105708	1.085e-07	0	0.0275261	2.98e-06	0.429648	8.79455e-05	0.00941786	1.875e-07	3.1e-06	0.00915845	0.0138071	0
LNC_000131	lincRNA	0.788501	0.187953	0.000528687	0.000329268	7.2e-08	0	0.000270356	1.06e-06	0.575008	0.290951	0.000279447	0.040408	1.12e-06	0.000272278	0.000407025	0
LNC_000132	lincRNA	0.364819	0.0642555	2.24e-55	0	0.0353876	0	0.0468158	0.0132868	0.919663	0.244363	0.0249526	0.0124417	0.0117221	0.0109522	0.0321019	0.0120868
LNC_000133	lincRNA	1.55775e-08	3.31945e-07	0.0498098	0.441447	0.272601	0.18075	2.1e-07	1.36e-08	4.26415e-08	1.557e-08	0.058706	0.605074	0.20893	0.353717	0.075506	4.345e-12
LNC_000134	lincRNA	3.60405	1.43524	0.423144	0.328327	0.298744	0.292929	0.616001	0.241221	2.23391	2.91971	0.631386	0.213511	0.3273	0.382322	0.130898	0.31211
LNC_000135	lincRNA	0.553945	0.200564	0.0343455	0.0286243	0.031075	0.0981109	0.0358381	0.0838412	0.681739	0.191728	0.0763116	0.0247373	0.0652475	0.0348713	0.0386276	0.00960285
LNC_000136	lincRNA	44.8762	15.8958	15.2817	14.8252	15.794	25.3479	22.3502	18.1855	21.7065	7.69403	6.35132	22.4436	25.8996	20.2755	10.7448	12.5898
LNC_000137	lincRNA	2.61386	2.84706	1.2744	1.44184	0.759152	1.18073	0.696384	0.946933	3.74263	2.00329	1.08718	0.821559	0.375471	0.676652	0.136213	0.272904
LNC_000138	lincRNA	1.01174	1.45728	0.789358	0.511116	0.999054	1.97357	0.789211	0.451773	1.06043	1.57371	0.563144	0.981116	1.12435	0.609507	0.752023	0.503331
LNC_000139	lincRNA	3.62861	1.86892	1.36103	1.41293	0.878779	1.17219	0.749656	0.243102	2.55097	2.36611	1.15309	1.14159	0.588842	0.290528	0.267954	0.281876
LNC_000140	lincRNA	0	0	1.3979	0.738961	0.497718	0	0.0663425	0	0.0387168	0.084131	1.0769	0.538502	0.211399	0.202539	0.266952	0
LNC_000141	lincRNA	0.206967	0.165192	0.064092	0.114378	0.0359613	0.415185	0.224309	0.213882	0.161527	0.318852	0.0722731	0.0310685	0.508873	0.352633	0.191846	0
LNC_000142	lincRNA	0.653606	0.215771	0.0209496	0.0813988	0.0409873	0.100202	0.0425734	0	0.950655	0.274846	0.162933	0.0175682	0.10088	0.106998	0.0839104	0.0282357
LNC_000143	lincRNA	0.219674	0.197833	0.113244	0.0543442	0.20763	1.075e-06	0.0996188	2.015e-05	0.0643705	0.0489761	0.497239	0.0888283	0.0802287	0.15495	0.037296	2.27e-05
LNC_000144	lincRNA	6.145e-07	1.70844	4.78938	2.59408	2.76262	0.764163	1.08257	0.185078	0.0574137	1.6455	2.74906	2.34081	1.19101	0.114485	0	0.0804364
LNC_000145	lincRNA	8.90488	7.11875	15.4183	13.5944	5.3708	6.29927	4.67975	4.98226	6.92573	5.53922	12.2419	11.9365	5.34586	4.90693	5.56558	4.38818
LNC_000146	lincRNA	0.811028	0.548152	0.167987	0.0508365	0.036719	0.101707	0.0168151	0.00147747	0.977702	0.427907	0.223901	0.0456167	0.105068	0.29842	0.00199784	0.107653
LNC_000147	lincRNA	0.941264	0.366158	0.119671	0.0361629	0.0141885	0.0738387	0.123133	0.13858	1.56721	0.444809	0.0562209	0.0572971	0.0260365	0.083716	0.142538	0.0280079
LNC_000148	lincRNA	0.452648	0.0807886	0.128711	0.0641123	4.75e-44	6.4e-48	0.0305735	9.9e-139	0.420857	0.207231	0.176007	0.0193849	1.305e-07	1.1e-136	2.34e-42	0.0057553
LNC_000149	lincRNA	5.35765	2.79269	0.8459	0.452902	0.37233	0.222806	0.216232	0.189658	7.77627	3.16181	1.42666	0.798256	0.0681584	0.420814	0.326013	0.0376732
LNC_000150	lncNAT	0.252351	0.268119	0.658906	1.0225	3.44789	2.14878	2.84495	1.3681	0.328867	0.449114	0.625464	1.08501	2.87013	2.455	1.36862	1.97619
LNC_000151	lncNAT	0.576928	0.863424	3.01612	4.87514	6.03379	7.03044	4.95223	3.27074	0.649069	0.895871	2.99665	5.14234	6.63405	4.18454	3.5929	3.79846
LNC_000152	lincRNA	11.5191	9.2542	11.1806	9.83922	5.61361	9.58667	9.83266	7.84009	16.5482	9.71199	12.1685	11.8359	8.4667	5.68223	7.99355	6.6748
LNC_000153	lincRNA	5.75556	7.98608	15.9553	11.7857	17.7009	9.49282	15.3597	17.4448	7.80056	4.24556	7.1572	9.58812	19.1764	20.0377	10.9698	13.1016
LNC_000154	lincRNA	2.12355	1.63719	1.68059	1.57068	1.31244	2.0206	1.57663	1.61116	2.09258	1.76733	1.34356	1.56473	0.703431	1.79538	1.75322	1.39217
LNC_000155	lincRNA	1.69584	1.26089	0.528045	0.229916	0.416237	0.217526	0.372011	0.53954	2.45207	1.40498	0.414294	0.350148	0.675	0.581889	0.382495	0.18089
LNC_000156	lincRNA	1.05159	0.690899	0.428895	0.426545	0.890719	0.620924	0.413605	0.981658	1.5789	1.0227	0.268908	0.419064	0.770769	0.285349	0.94479	0.778972
LNC_000157	lincRNA	0.00688535	0.0540913	0.0180307	0	0.0136873	0.279433	0.0282797	0.0878185	0.136625	0.0090075	0.0123632	0.0166511	0.0306693	0.0266501	0.445275	0.139165
LNC_000158	lincRNA	0.326997	0.0546357	0.0182719	0	0.383814	0.152434	0.331906	0.278633	0.146115	0.14214	0.0125282	0.0615455	0.211477	0.53216	0.401283	0.141386
LNC_000159	lincRNA	1.36627	0.565584	0.465859	0.335976	0.422709	0.36739	0.658212	0.598647	1.04172	0.39378	0.551556	0.344772	0.771431	0.335433	0.348493	0.671179
LNC_000160	lincRNA	0.763942	0.759127	1.00248	1.20677	1.73811	2.14528	2.02062	2.14873	0.755504	0.918108	0.834476	1.31118	1.76009	1.4817	2.06044	2.47394
LNC_000161	lncNAT	0.637534	0.350693	5.87e-06	1.1395e-06	0.0592641	0.000316354	0.00713215	0.149051	0.606922	0.227606	0.11802	0.0773169	0.499591	0.799665	0.0509253	8.70525e-05
LNC_000162	lncNAT	0.436386	0.419698	0.189823	0.114876	0.161262	0.636488	0.592115	0.722066	1.09761	0.44612	0.142344	0.113325	0.0523355	0.351472	0.593419	0.486177
LNC_000163	lncNAT	0.517855	0.439519	0.0865496	5.45e-20	0.123719	0.247984	0.345221	0.272864	0.88573	0.320761	0.110601	0.0943858	0.122694	0.471341	0.261623	0.427108
LNC_000164	lncNAT	0.0841972	0.0957751	0.111091	0.0811753	0.153086	0.363358	0.516339	0.519079	0.502636	0.0608092	0.0608322	0.0325213	0.0172435	0.308935	0.489239	0.540272
LNC_000165	lncNAT	0.341525	1.97e-05	0.0083959	3.54745e-05	0.179159	0.20524	0.0284582	0.568674	0.0270691	2.67008e-06	0.0327962	0.000297456	0.190665	0.00209813	0.224742	0.384406
LNC_000166	lincRNA	1.3802	0.658279	0.256717	0.098396	0.372547	0.539327	0.5287	0.335427	1.94094	0.672999	0.234062	0.369584	0.376747	0.346179	0.489143	0.326303
LNC_000167	lincRNA	7.67261	6.92935	4.52857	6.8903	7.9931	12.7257	11.1715	9.0631	6.89494	7.06309	4.79676	8.10572	7.30656	7.10212	11.3368	8.16567
LNC_000168	lincRNA	0.197276	0.208154	0.45814	0.419704	0.152561	0.291592	0.232009	0.122558	0.195006	0.286189	0.480954	0.223188	0.156736	0.175597	0.258069	0.13532
LNC_000169	lincRNA	1.77707	2.12274	5.16646	5.96591	1.8655	1.15679	1.08604	0.79091	1.90336	1.46101	4.06987	4.31341	1.44228	0.582428	0.934113	0.780394
LNC_000170	lincRNA	0.676152	0.606741	0.691311	0.567481	0.160029	0.223432	0.119122	0.194891	0.615784	0.730004	0.5621	0.837082	0.178971	0.162763	0.319494	0.0859045
LNC_000171	lincRNA	0.955607	0.97838	2.31272	2.62376	0.864697	0.67835	0.865066	0.859436	1.36473	1.40545	2.30733	1.7317	0.667388	0.846042	0.768574	0.68904
LNC_000172	lincRNA	3.20896	2.62538	2.75453	1.5795	1.05109	1.05189	0.971315	0.769454	4.20837	3.14453	3.32211	2.65731	1.15053	1.53075	0.809764	0.585015
LNC_000173	lincRNA	1.33321	1.25102	1.31051	0.667498	0.388962	0.576309	0.518939	0.544793	1.7347	1.14319	0.971532	0.642411	0.339243	0.545955	0.436994	0.385506
LNC_000174	lincRNA	1.04428	1.14509	3.39105	2.95308	2.1154	2.01406	1.87024	0.826979	1.48916	1.1385	3.29906	3.58521	1.44517	0.941221	1.7978	1.457
LNC_000175	lincRNA	5.52456	5.25006	1.9154	1.19429	0.812213	1.07527	0.9306	0.987651	4.84143	4.2832	1.70959	0.68541	0.615944	1.03933	0.771049	0.817071
LNC_000176	lincRNA	3.17039	2.09349	1.0201	0.870993	0.718803	0.944919	0.864231	0.51064	2.58708	1.88706	1.16123	0.801979	0.376019	0.616019	0.882955	0.269812
LNC_000177	lincRNA	0.0621831	0.159016	0.805508	0.713817	0.983444	1.03094	0.557958	0.804129	0.228934	0.378674	0.455234	0.686937	0.89222	0.862612	0.772012	1.08711
LNC_000178	lncNAT	0	0	0	0.0223086	0.605147	1.0277	0.612529	0.98877	0.0543312	0	0	0.0846398	0.559032	0.694658	1.36692	1.4426
LNC_000179	lincRNA	1.05366	0.840817	0.255568	0.219542	0.347893	0.456485	0.374231	0.405435	1.85067	0.573496	0.237691	0.230429	0.649849	0.794747	0.403291	0.491636
LNC_000180	lincRNA	0.783432	0.446006	0.17808	0.234239	0.160085	0.329016	0.242189	0.574393	1.13346	0.634171	0.204265	0.210377	0.110493	0.606839	0.246645	0.133534
LNC_000181	lincRNA	0.0191604	9.66e-07	2.71e-07	0.0137632	7.935e-06	4.05e-06	8.785e-06	0.00054706	0.0151111	0.00972902	3.395e-07	5.165e-07	0.221169	0.45876	0.000190231	0.005092
LNC_000182	lincRNA	2.21143	1.71797	1.20724	2.36128	1.90192	2.70636	2.62301	2.29209	3.14053	1.5794	1.1318	2.01179	1.10767	1.7459	2.19284	1.56835
LNC_000183	lncNAT	8.85e-12	2.32e-48	4.195e-31	8.65e-16	4.28e-26	0.0484069	6.95e-62	0.102383	0.322969	0.309619	4.49e-17	1.935e-58	3.17026e-71	0.0792635	4.89e-47	4.455e-76
LNC_000184	lncNAT	1.49557	0.395635	0.21769	0.295159	0.508697	0.137939	0.52323	0.68737	2.50119	1.57628	0.530716	0.015436	0.491451	0.416066	0.779325	0.00181189
LNC_000185	lncNAT	2.01106	0.259059	0.20853	1.31556	0.0182706	0.000260601	0.00622855	0.754599	2.66922	0.848634	0.000435393	0.173827	0.283934	0.718623	0.997022	0.125733
LNC_000186	lncNAT	0.0356638	0.0982855	1.195e-79	0.089747	0.126197	0.353582	0.101808	0.077768	0.203286	0.0627047	4.68001e-57	0.0959505	1.48e-35	1.40508e-49	0.323896	0.166581
LNC_000187	lncNAT	0.413588	2.17583	1.12773	0.359311	1.33326	1.78678	1.85808	0.601862	1.69225	0.0431553	0.806604	0.795609	0.638179	1.03837	0.00633853	0.85887
LNC_000188	lncNAT	0.00067847	1.87656e-05	7.90072e-07	0.000251168	0.037582	8.6305e-07	6.80015e-06	6.48245e-05	5.08e-07	1.9414e-05	0.00080605	3.595e-07	0.275891	9.345e-06	3.73e-07	2.89e-08
LNC_000189	lncNAT	0.00189011	0.0187006	0.0179277	0.182722	0.643991	1.54109	0.0122984	0.0307697	0.00317959	0.0666405	0.522823	0.751271	0.248424	0.945468	0.118738	0.757876
LNC_000190	lncNAT	1.285e-29	1.61e-08	2.54e-39	1.475e-16	8.75e-21	1.0825e-37	1.6955e-39	2.115e-48	6.95e-38	1.015e-40	3.655e-34	9.3335e-43	8.2e-26	3.55e-32	0.643055	0.183169
LNC_000191	lncNAT	1.471e-19	0.3614	0.281272	0.116382	0.00058386	0.0159618	0.653994	1.26419	9.0842e-13	1.1105e-10	0.18218	0.302856	0.285869	0.57892	5.82265e-09	0.475041
LNC_000192	lincRNA	1.87873	2.29585	4.83832	3.66888	1.61418	1.32356	0.911635	1.30282	2.37233	2.49535	4.74111	3.11407	1.09165	0.560532	1.45973	0.825435
LNC_000193	lincRNA	1.24613	0.651547	0.514135	0.227541	0.65362	1.7152	1.48175	1.09956	0.563773	0.279827	1.24002	1.56139	1.13728	2.20538	1.90482	0.607015
LNC_000194	lincRNA	1.98048	1.52517	0.250275	0.343356	0.595409	0.6301	0.489244	0.364606	2.93262	1.59568	0.414894	0.411872	0.504181	0.400695	0.57114	0.138128
LNC_000195	lincRNA	1.57657	0.746035	0.061326	0.0499559	0.177059	0.625205	0.140733	0.249318	2.41352	0.8571	0.159612	0.112647	0.162029	0.516947	0.189732	0.0443117
LNC_000196	lncNAT	0.414716	0.112172	0.0748903	0.0752524	0.113275	0.0756677	0.136302	0.0175958	0.687725	0.0844309	0.0200352	0.181096	0.257229	0.164568	0.0264127	0.0192846
LNC_000197	lincRNA	1.44124	0.908225	1.34736	1.41063	0.800428	0.59892	0.291795	0.250592	1.70097	1.69497	0.64267	1.22285	0.808169	0.553252	0.358652	0.853462
LNC_000198	lincRNA	0.127058	4.94e-05	1.26672	0.304368	7.035e-05	1.35869	1.44674	1.23316	0.468965	3.975e-05	2.06519	2.28492	0.839225	0.392765	1.81586	2.149
LNC_000199	lincRNA	0.0189823	2.55959	0.598646	4.71598	1.26177	0.202451	0.464514	2.87004e-06	0.000543385	1.22921	3.32104	2.09713	2.00457	2.32435	0.467582	3.26e-05
LNC_000200	lincRNA	2.30762	1.49122	3.68237	0.757617	1.92912	1.85997	1.5585	0.172537	1.36856	1.90333	0.354129	1.44262	0.000230619	1.67067e-05	0.082195	0.157439
LNC_000201	lincRNA	9.20441	14.6395	10.3163	9.47444	7.19754	9.68145	7.10738	6.59937	7.30039	11.3255	7.1093	9.24035	2.91448	4.61505	7.46045	4.29824
LNC_000202	lincRNA	1.6302	0.863067	0.480301	0.268439	0.524261	0.372881	0.342457	0.237478	1.52277	1.15925	0.312719	0.333051	0.304235	0.203002	0.331955	0.225264
LNC_000203	lincRNA	2.09259	0.0960191	0.00846545	0	0.0126632	0	0.0183371	0.0107822	1.95503	0.141595	0.0385625	0.050346	0	0.0178342	0.0134275	0
LNC_000204	lincRNA	1.7403	1.36035	0.343912	0.164446	0.198094	0.3615	0.529663	0.223238	3.42286	0.879832	0.197725	0.228487	0.0965995	0.495443	0.0765365	0.0739435
LNC_000205	lincRNA	0.509707	0.251016	0.284564	0.12273	1.885e-16	0.0714565	0.242107	0.0775591	0.532947	0.19908	0.156695	0.151103	0.079679	0.0350849	3.25004e-13	0.264476
LNC_000206	lincRNA	3.14591	2.27185	1.86122	5.75e-17	0.289655	2.56e-06	1.15721e-17	0.0947985	4.12462	1.6299	1.18406	0.178821	4.83e-09	0.501835	4.84e-38	0
LNC_000207	lincRNA	0.864586	0.635651	0.187449	0.134477	0.492639	0.347796	0.140214	0.183289	1.12686	0.531756	0.0607305	1.21568e-14	0.218337	0.212696	0.103593	0.149559
LNC_000208	lincRNA	2.18804	2.21446	1.89208	0.736554	2.70609	2.34142	3.99351	1.73578	3.72956	1.7954	3.85702	1.08996	4.05065	3.41661	1.67874	2.48346
LNC_000209	lincRNA	3.52067	3.52686	5.01809	4.65345	4.92912	3.49019	2.61304	1.70408	5.28557	4.14058	4.60729	5.77297	2.80861	2.85503	3.02229	2.31914
LNC_000210	lincRNA	0.892837	0.615068	1.44037	1.32614	0.93641	1.0935	1.18511	1.63808	0.565868	0.629032	1.2137	0.979724	1.05456	1.40593	1.03927	1.516
LNC_000211	lincRNA	4.276	3.50728	4.50522	4.68738	5.34357	3.48763	4.87904	1.36226	4.26116	4.58377	5.26731	5.99219	5.05145	2.38095	3.85147	1.97123
LNC_000212	lincRNA	0.138898	0	0	0	0	0	0	0	1.42278	0	0	0	0.76065	0	0.61932	0
LNC_000213	lincRNA	0.779902	0.0477613	0	0	0	0	0	0	0.647836	0.0780236	0	0	0	0	0	0
LNC_000214	lincRNA	2.23271	0.210683	0.0335584	0	0.0233155	0.0716643	0.104158	0.0490138	1.74776	0.269701	0.0336329	0.0611808	0.052113	0	0.0230978	0
LNC_000215	lincRNA	1.95596	0.645447	0.245802	0.152282	0.177928	0.389709	0.154287	0.222637	1.26798	0.932619	0.116712	0.0905769	0.324323	0.122512	0.161357	0.0412336
LNC_000216	lincRNA	4.41097	3.54113	0.453086	0.585643	0.718524	0.641153	0.894196	0.406655	4.60173	3.01968	0.825196	0.615461	0.249629	0.53182	0.668569	0.127098
LNC_000217	lncNAT	0.057523	0.0454875	3.1927	1.44272	0	0	0	0	0	0.018212	2.20038	1.16717	0.0282054	0	0	0
LNC_000218	lincRNA	1.33513	1.41575	0.978023	0.89033	0.502107	0.614753	0.694219	0.454114	1.9428	1.73439	1.50142	1.02236	0.986833	0.642993	0.443522	0.785214
LNC_000219	lincRNA	8.61969	20.6962	47.9621	45.3633	29.3804	21.9924	22.5389	17.2357	8.41898	19.706	42.5782	45.9027	24.8165	11.9173	20.2648	19.5031
LNC_000220	lincRNA	2.90383	1.9149	0.716275	1.32174	1.05322	1.6769	1.22647	1.05878	3.7705	2.16938	0.989026	1.06863	0.921946	0.468394	1.21389	0.593182
LNC_000221	lincRNA	3.15705	4.21107	8.19431	8.25145	5.80339	4.6693	4.20551	3.64636	3.29006	4.2215	6.42307	8.02061	4.39424	3.05331	4.07683	4.33276
LNC_000222	lincRNA	1.02264	0.972242	0.237765	0.0823645	0.107516	0.273085	0.164217	0.150024	0.967199	0.76009	0.194124	0.23476	0.0343396	0.103527	0.10763	0
LNC_000223	lincRNA	0.286479	0.21942	0.851372	0.864477	0.93414	0.476379	0.611245	0.269439	0.28654	0.459699	0.686173	0.959383	0.988421	0.453503	0.730201	0.233356
LNC_000224	lincRNA	0.0781096	0.674141	0.480657	0	0.753648	1.31985	2.00575	0.0343917	0.171334	0.275649	1.12685	1.32568	0.5356	0.514045	0.0818915	0.083172
LNC_000225	lincRNA	3.78126	1.85522	0.16457	0	0.214622	0.544731	0.128761	0.338755	2.4123	1.37445	0.0187929	0.0733667	0.267541	0.523499	0.341254	0.299678
LNC_000226	lincRNA	0.065797	0.318628	0.0502302	8.0501e-09	0.117735	0.0578781	2.34501e-05	0.0174215	0.0065437	0.168276	0.0439415	3.372e-07	6.51e-07	6.8703e-05	0.154227	0.0213321
LNC_000227	lincRNA	0.399417	0.313141	4.53e-08	0.019031	0.0563685	6.8e-18	0.0114951	0.074031	0.523459	0.186224	0.0602879	0.0940779	0.116631	0.0187297	0.0128244	0.0143897
LNC_000228	lincRNA	0.830646	0.127795	0.0251086	5.35e-07	0.00328124	0.0580169	0.0689895	0.00178556	0.674167	0.343726	4.405e-06	0.115685	5.085e-07	0.045261	0.00404711	0.0015108
LNC_000229	lincRNA	0.553241	0.389805	0.484615	0.412872	0.142719	0.225268	0.283634	0.143701	0.59056	0.407199	0.808366	0.248898	0.341531	0.26428	0.102316	6.2e-70
LNC_000230	lincRNA	3.66908	1.85497	1.90804	3.01916	2.33716	1.81266	2.14231	1.43785	3.01738	2.93407	3.08081	2.16427	2.93452	1.74485	1.53638	1.17533
LNC_000231	lincRNA	0.308273	0.700808	2.55574	1.50614	0.341178	0.164129	0.516923	0.203033	0.126144	0.615762	1.88984	1.33966	0.23206	0.323237	0.576872	1.36713
LNC_000232	lincRNA	2.93576	8.52368	26.5889	21.927	12.4447	10.3468	11.2183	8.32589	3.96924	7.09193	26.0787	17.9241	7.12051	4.03622	11.1398	8.78628
LNC_000233	lincRNA	5.76204	4.35769	1.03837	0.786345	1.91326	3.11372	1.56781	1.70067	10.3807	4.8101	1.9199	1.47633	1.87307	1.841	1.35558	1.06729
LNC_000234	lincRNA	1.7969	2.01118	0.802001	0.567565	0.901482	1.38113	0.451226	0.662214	2.22567	1.41193	0.962126	0.507804	0.950874	1.22734	0.527492	0.339643
LNC_000235	lincRNA	1.77231	1.22714	0.835662	0.566243	0.578812	1.15021	1.19378	0.759171	2.15719	1.60646	0.984555	0.608346	1.12068	0.976702	1.00209	0.565709
LNC_000236	lincRNA	9.36817	0	1.86926	1.40724	3.80126	0.77715	3.49545	0.538465	0.409071	1.79951	0	3.97229	2.48743	2.3326	1.41282	1.15898
LNC_000237	lincRNA	0.217291	0.0560588	0.063485	0.0181472	0.0626312	0.0179416	0.071413	0.059014	0.467112	0.124938	6.50002e-07	0.0218887	6.8e-07	0.0287271	0.0425051	0.0336148
LNC_000238	lincRNA	0.331485	0.157792	1.064e-05	0.0558533	0.106473	0.0797827	0.189345	0.108143	0.176665	0.378119	0.121496	0.0896124	0.0224844	0.000145278	0.000183133	0.0330035
LNC_000239	lincRNA	0.606394	0.484691	0.348723	0.041106	7.535e-06	0.164729	0.143287	0.203026	0.582296	0.130258	0.158689	0.0274047	0.229222	0.150953	0.260729	0.183268
LNC_000240	lincRNA	0.265629	0.113587	0.388356	0.342889	0.207336	0.519984	0.101203	0.114735	0.516366	0.26307	0.483696	0.430202	0.445263	0.367727	0.252345	0.249539
LNC_000241	lincRNA	2.01446	1.27325	1.80678	1.90775	1.35363	1.21116	1.39379	1.39582	1.91334	1.43052	1.51728	2.19106	1.30478	1.24141	1.8914	1.22641
LNC_000242	lincRNA	7.12986	9.2896	9.6621	8.22874	9.15119	7.71474	9.44158	5.908	5.55225	7.73809	7.44318	9.01032	7.4707	6.57868	9.16612	9.4953
LNC_000243	lincRNA	1.53956	2.12237	5.73083	7.96055	6.80972	6.81499	7.71845	6.0844	1.81522	1.83359	4.20413	6.09387	4.96859	3.88984	6.5595	7.65656
LNC_000244	lincRNA	4.11363	3.20374	1.15014	0.96001	1.84468	2.22363	1.38931	1.48582	7.44487	6.05213	1.374	1.24518	1.08099	1.2357	1.54434	1.30009
LNC_000245	lncNAT	0.0681239	0.0823636	0.744006	1.25163	1.2575	0.608331	1.12412	1.07063	0.132292	0.151141	0.409047	1.23983	1.53893	0.580217	1.1272	1.04119
LNC_000246	lincRNA	4.08864	2.87686	1.18968	0.831429	1.70142	2.16488	1.76408	1.05058	4.00001	2.59807	1.51755	1.06431	1.09122	1.27517	1.76692	1.22971
LNC_000247	lincRNA	0.660278	1.01039	0.29191	0.253709	0.166497	0.220387	0.134433	7.05002e-28	1.51262	0.510052	0.187084	0.0416465	0.0408886	0.155594	0.0507755	0.0522357
LNC_000248	lincRNA	1.59887	1.3143	0.617591	0.339179	0.216062	0.296895	0.328792	0.195549	1.83962	1.78639	0.66949	0.580801	0.0175429	0.237742	0.178013	0.0245596
LNC_000249	lincRNA	1.41399	0	2.57445	2.77259	3.60274	1.46089	3.26633	2.29289	0.525003	0.759728	2.14578	2.14978	2.71871	3.38339	0.932624	0.337549
LNC_000250	lncNAT	0.418259	0.514232	0.288469	0.251383	0.484884	0.543973	0.31397	0.361941	0.69626	0.731193	0.302303	0.425331	0.136564	0.530815	0.347121	0.302513
LNC_000251	lncNAT	0.0361577	0.101375	0.0919748	0.158982	0.261429	0.319849	0.299412	0.398479	0.170314	0.113903	0.135213	0.0947518	3.16e-06	0.0950045	0.140683	0.260933
LNC_000252	lncNAT	0.147499	3.0035e-05	3.285e-05	0.128485	0.114533	6.95013e-09	0.101873	0.18974	0.294273	0.201215	0.202941	0.282479	2.44609e-05	0.0711867	0.167199	0.45536
LNC_000253	lncNAT	0.302542	0.219312	0.303567	0.0918295	0.0644783	0.0830963	0.140543	0.143377	0.477344	0.25382	0.340368	0.308627	0.156622	0.503148	0.116074	0.143956
LNC_000254	lncNAT	0.264567	0.463061	0.534515	0.434163	0.256007	0.893438	0.281408	0.83196	0.504119	0.678702	0.554668	0.524965	0.482822	0.589592	0.590678	0.313414
LNC_000255	lncNAT	0.194463	0.250837	0.330834	0.20744	0.32602	5.575e-05	0.484702	0.252688	0.0946186	0.213139	0.319893	0.0864754	0.28765	0.5199	0.0860238	0.146185
LNC_000256	lincRNA	3.77633	5.88689	9.01258	10.8788	10.4994	6.74845	8.25788	6.90571	3.54838	4.25151	7.50666	12.956	7.37297	4.48635	8.69562	7.55033
LNC_000257	lincRNA	6.35727	3.26018	1.29501	2.37916	3.2357	2.99929	2.69642	1.80345	6.38941	3.7823	1.27751	2.06638	1.4294	1.70445	2.87088	1.86153
LNC_000258	lincRNA	2.443	0.369401	0.0379065	0.0980435	0.0382572	0.233489	0.129151	0.146878	3.19979	1.09039	0.0889592	1.889e-05	0.036583	0.197149	0.0631239	0.100937
LNC_000259	lincRNA	1.62594	1.69976	0.0379065	0.0599095	0.0382572	0.093753	0.129151	0.146878	2.13739	1.02343	0.265937	0.0671677	0.036583	0.0761816	0.121827	0.100937
LNC_000260	lincRNA	1.34939	0.386783	0.0804368	9.8e-07	0.0285055	0.176591	0.0957307	0.205146	1.67371	0.754909	0.300444	0.252036	6.05e-08	0.658102	0.237652	0.0674414
LNC_000261	lincRNA	1.93473	1.92597	0.416284	0.432901	0.137739	0.438393	0.510479	0.181907	3.19013	1.50122	0.438593	0.402846	0.310617	0.759499	0.383151	0.430772
LNC_000262	lincRNA	16.9718	11.0396	7.08871	5.45221	5.00667	6.74615	5.57821	5.43063	17.4076	12.62	9.13802	5.97292	4.4641	5.55431	4.83197	3.83553
LNC_000263	lincRNA	0.86964	0.604939	0.283139	0.414519	0.631393	0.702831	0.684681	0.529577	0.857876	0.429381	0.344485	0.233557	0.409791	0.19314	0.278667	0.434272
LNC_000264	lincRNA	0.902795	0.460832	0.247408	0.105131	0.267763	0.380618	0.171939	0.474463	0.847363	0.963823	0.362364	0.288879	0.262789	0.71195	0.268149	0.201796
LNC_000265	lincRNA	0.26568	0.275853	0.196755	0.0925912	0.345549	0.27855	0.493297	0.338015	0.227201	0.268134	0.183553	0.0805341	0.370053	0.183268	0.491083	0.171799
LNC_000266	lincRNA	0.575998	0.573758	0.279205	0.829549	0.392468	0.723305	0.847261	0.459104	0.569923	0.540256	0.329236	0.423169	0.544151	0.584628	0.78564	0.690376
LNC_000267	lincRNA	3.98718	3.22906	2.22456	0.189739	1.42308	2.89184	1.11546	1.13315	2.23076	1.87228	0.168947	0.499907	0.60852	0.436421	0.846531	0.321568
LNC_000268	lincRNA	0.306739	0.502727	0.948694	0.526231	0.701414	0.589842	0.748004	0.16667	0.426605	0.573709	1.01944	1.26945	0.30934	0.338434	0.776767	0.816031
LNC_000269	lincRNA	0.744071	1.10641	2.20541	1.17122	0.690118	1.2609	0.9426	0.65612	1.00081	1.112	1.66966	1.30242	1.07651	1.22093	0.982349	0.977424
LNC_000270	lncNAT	2.26642	2.10529	1.46961	1.87722	3.24322	4.46559	3.73379	4.00956	2.79906	2.18135	0.786119	1.71089	2.42427	2.12965	3.94051	4.66721
LNC_000271	lincRNA	1.06649	0.566623	0.0760831	6.759e-07	0.285786	0.235135	2.595e-06	0.249132	1.06206	0.334825	0.436642	0.116689	0.339313	0.216739	0.314139	0.100818
LNC_000272	lincRNA	18.508	10.9497	4.37735	4.02131	4.30611	6.08122	4.60151	3.88074	20.4297	13.1522	5.01813	6.35569	2.97884	4.46741	5.90392	4.7005
LNC_000273	lincRNA	0.0150615	0	0	0.0113685	0.476279	1.16223	0.963478	0.985358	0.0209234	0	0	0.0327054	0.443247	0.9441	0.772349	0.663731
LNC_000274	lincRNA	0.819043	5.20341	16.2788	12.1227	17.2613	14.8901	12.6782	6.24871	0.714681	4.9217	19.0374	18.9597	14.5064	13.4105	11.165	8.96755
LNC_000275	lincRNA	2.63256	1.44149	0.871552	1.35305	1.49138	1.63795	1.40712	1.3254	2.31252	1.86813	1.05693	1.0529	1.13577	1.67138	1.43869	1.22549
LNC_000276	lincRNA	0.471869	1.01925	0	0	0	0.354063	0	0	0.193008	0	0	0	0	2.35991	0	0
LNC_000277	lincRNA	1.26343	2.13644	5.52707	3.87303	2.13037	2.92791	2.58718	1.99849	0.784737	2.62186	4.69864	4.21399	2.74118	1.8678	2.25175	1.84249
LNC_000278	lincRNA	0.237749	0.180092	0.0653225	0.0993698	0.184795	0.296104	0.385377	0.216492	0.407778	0.21733	0.126218	0.0965562	0.158034	0.227843	0.165129	0.214538
LNC_000279	lincRNA	0.393885	0.131454	0.0335944	0.121035	0.0922811	0.258551	0.257151	0.492301	0.288243	0.265437	0.156869	0.183093	0.216281	0.369275	0.522542	0.358864
LNC_000280	lincRNA	0.276936	0.319784	3.76e-05	0.0275129	0.12892	0.173779	0.159981	0.137924	0.247852	0.281515	0.00276215	0.00107053	0.0461979	0.228147	0.0480213	0.0527924
LNC_000281	lincRNA	0.102955	0.288444	0.837585	0.649781	0.474076	0.573268	0.445202	0.320513	0.312422	0.359899	0.831971	0.615943	0.479301	0.544998	0.34651	0.237247
LNC_000282	lincRNA	0.150313	0.771646	2.79225	1.81544	1.35216	0.939463	1.11099	0.933728	0.109463	0.439129	2.53328	1.63604	0.542044	0.657566	0.901966	0.599314
LNC_000283	lincRNA	0.0819775	0.0227465	0.0285135	0	0	0.128146	0	0.358054	0.215818	0	0.0338515	0.028378	0	0.294409	0	0.162716
LNC_000284	lincRNA	0.25874	2.94331	0	0	0	0	0	0	0.400556	3.47745	0	0	0	0	0	0
LNC_000285	lincRNA	5.28728	7.82244	3.82165	2.69158	3.26851	5.13222	4.01565	3.64088	9.63598	6.40666	4.40833	3.24474	2.05214	3.40571	4.44984	3.99624
LNC_000286	lncNAT	0.593109	0.722611	0.204004	1.27273	1.4e-38	0.781073	0.183678	0.640792	1.49558	0.594309	1.67e-26	0.587909	1.595e-18	0.370154	0.412941	0.0499433
LNC_000287	lncNAT	0.378402	0.34681	0.0646107	0.217286	0.215056	0.551794	0.305824	0.277831	0.733559	0.214494	0.0770881	0.159167	0.0960295	0.498089	0.329801	0.188763
LNC_000288	lncNAT	1.94396	2.10464	0.415406	3.94249	0.785061	4.89043	0.519567	1.9283	4.07848	1.73501	0.304533	1.01743	0.349935	0.0381308	1.96337	1.45381
LNC_000289	lncNAT	1.32626	0.411545	0.0137643	0.000674467	0.851139	0.00067345	1.43687	0.660431	0.000429506	0.740775	0.354887	1.79538	0.618331	0.956683	0.000273747	2.12e-05
LNC_000290	lincRNA	61.1069	136.778	481.14	572.364	683.875	473.724	647.388	630.722	79.8723	118.768	521.815	515.246	979.916	1051.65	490.977	614.963
LNC_000291	lincRNA	5.30747	10.7913	18.0724	15.0639	16.4685	12.9071	10.5511	9.07738	7.06771	10.8621	17.9684	18.1333	16.2882	10.5556	14.9587	14.2909
LNC_000292	lincRNA	6.38129	4.41202	1.67652	1.26629	1.1243	2.67807	1.90762	2.02811	12.4634	3.75735	1.44178	1.13976	1.33928	2.34957	1.48023	1.37576
LNC_000293	lincRNA	4.08711	2.00528	2.87331	3.53758	3.70376	4.43327	4.14452	2.96473	3.98351	2.51638	4.08728	3.81068	4.32875	5.32376	4.6027	3.9348
LNC_000294	lincRNA	8.04251	3.29939	0.211923	0.812717	2.413	5.09938	0.132957	1.80473	8.49862	3.10336	0.844083	0.27671	0.291348	0.00342288	1.12167	0.000129451
LNC_000295	lincRNA	4.515e-06	0.432601	3.41495	2.12442	0.541184	0.178481	0.282358	0.17849	2.543e-05	1.53387	3.50297	2.60177	0.476621	0.0957162	0.389373	0.106355
LNC_000296	lincRNA	3.59023	3.09849	0.681131	0.190459	0.224318	0.729292	0.495213	0.199156	3.64681	2.19543	0.650335	0.372092	0.143609	0.30107	0.148655	0.102109
LNC_000297	lincRNA	0	0	0	9.80136	3.44848	2.2973	0	0	0	0	1.00721	19.6693	0	0.456032	0	0
LNC_000298	lincRNA	88.3218	90.4354	134.214	171.908	269.738	213.182	307.423	390.027	96.8105	88.2621	150.989	220.48	474.82	356.377	396.281	521.005
LNC_000299	lincRNA	36.8996	80.8354	104.819	72.8985	71.6734	62.8837	58.096	73.3794	30.5764	69.8772	75.7571	73.8373	47.3992	37.3718	70.2227	70.9244
LNC_000300	lincRNA	2.3673	1.59186	7.03477	7.17236	14.4147	4.66071	5.1997	4.45041	1.20593	0.780948	7.04981	7.15259	14.8655	3.23041	6.47512	0.62505
LNC_000301	lncNAT	2.02618	1.46843	1.37952	1.11294	1.41602	2.22215	1.73436	1.46944	2.23113	1.61252	1.53361	1.39373	1.69776	1.47325	1.58597	0.877595
LNC_000302	lincRNA	1.63877	1.60769	0.503758	0.807322	0.69247	0.412842	0.458025	0.537138	1.9616	2.36443	0.863939	0.359772	0.401386	0.469966	0.395827	0.718975
LNC_000303	lincRNA	2.65017	1.72147	0.468734	0.480826	0.4495	0.452929	0.368383	0.331271	3.43976	2.14631	0.487349	0.41048	0.329751	0.347967	0.402061	0.175375
LNC_000304	lincRNA	6.43835	7.09305	8.58986	9.39724	5.14615	4.4269	4.60042	3.68564	7.77058	6.50093	7.99051	7.28538	3.84233	2.96489	4.28739	3.75824
LNC_000305	lincRNA	0.030132	0.060378	0.106372	0.354608	0.356675	0.250937	0.234438	0.470516	1.135e-07	0.130835	0.352084	0.106248	0.584408	0.428609	0.324102	0.329751
LNC_000306	lincRNA	0.290705	0.143429	1.03226	0.940235	0.896094	0.490956	0.57193	0.000624254	0.0982125	0.043855	0.823796	1.03273	0.779492	0.176238	4.695e-05	0.172985
LNC_000307	lincRNA	0.486996	0.423403	1.72017	2.07435	1.88874	1.04136	0.32752	0.360723	0.319102	0.589884	1.89498	2.22592	0.685038	0.370295	0.765271	0.0268208
LNC_000308	lincRNA	0.49908	1.0713	1.44001	1.91731	2.90894	2.72097	2.73838	2.05193	0.625682	0.76395	1.42289	1.74188	2.51413	1.83259	1.6391	1.46972
LNC_000309	lincRNA	1.04984	0.717237	2.12424	2.36803	2.03906	1.66006	0.927036	0.579736	0.836772	0.590253	1.8886	2.32896	2.06814	1.65988	1.07454	0.447832
LNC_000310	lincRNA	0.106268	0.0394545	0.000198746	2.69675e-09	0.783062	4.705e-06	0.0754068	0.206701	0.247908	0.268181	6.2115e-07	0.132849	0.167564	0.293425	0.320129	0.280744
LNC_000311	lincRNA	0.094532	0.160936	0.0876718	5.048e-05	1.69e-05	0.26449	0.263054	0.0226765	0.348167	0.0656405	1.52031e-05	0.180436	0.785772	0.53859	0.446926	0.392315
LNC_000312	lincRNA	0.0452377	0.0345724	0.198844	0.2005	0.0840111	0.115902	0.287668	0.39204	5.7e-06	1.19e-07	0.1963	0.0608895	0.161166	0.095057	1.71e-25	0.167553
LNC_000313	lincRNA	0.234365	0.333055	0.259399	0.210402	0.167371	0.234086	0.549551	0.190968	0.266199	0.216894	0.367699	0.508053	0.123001	0.509289	0.133895	0.292108
LNC_000314	lincRNA	1.77462	0.645655	0.281319	0.185103	0.23241	0.374402	0.302161	0.181974	1.72203	1.16794	0.238033	0.121428	0.255633	0.0655202	0.0994191	0.159839
LNC_000315	lincRNA	1.04249	0.241073	0.142115	0.165228	0.155301	0.181282	0.104477	0.173435	0.82777	0.505747	0.118396	0.173206	0.148813	0.121124	0.353878	0.0422691
LNC_000316	lincRNA	1.02357	0.427036	0.0879475	0.0519242	0.107424	0.0878536	0.0387553	0.192439	0.954072	0.338701	0.121747	0.0971368	0.122467	0.209879	0.12196	0.249254
LNC_000317	lincRNA	0.62893	0.229971	0.0726673	0.0982486	0.180401	0.162748	0.416682	0.298473	0.360218	0.343923	0.0679044	0.0725211	0.178349	0.162602	0.166845	0.129477
LNC_000318	lincRNA	3.51506	3.55561	1.17341	0.812636	0.305059	0.841465	0.906183	0.580124	5.65374	2.87067	0.871805	0.65878	0.357715	0.63718	0.428849	0.421338
LNC_000319	lincRNA	0.284887	0.551208	0.633151	0.160419	0	0	0.0157802	0	0.439773	0.577619	0.565557	0.0852053	0.0162418	0	0	0.016754
LNC_000320	lincRNA	1.109e-06	1.4463e-06	1.5e-05	0.0348767	2.705e-07	0.170596	0.140702	1.605e-05	7.385e-07	2.884e-05	0.252928	0.0531403	0.380971	0.130763	0.398058	0.0196421
LNC_000321	lincRNA	2.06228	0.994559	0.251504	0.24811	0.571301	0.571711	0.653262	0.54479	2.22645	1.17129	0.63248	0.477113	0.365549	0.934969	0.767051	0.456305
LNC_000322	lincRNA	0.470903	0.306135	0.774344	0.650549	0.775451	0.398813	0.231127	0.484183	0.571962	0.550943	0.380274	0.504991	0.470309	0.570919	0.182463	0.307442
LNC_000323	lincRNA	0.113564	1.27372e-06	0.167209	0.152822	0.315693	0.247553	0.222108	0.19698	0.138413	0.0612753	0.178571	0.221775	0.000104357	6.87395e-07	1.67e-06	0.137054
LNC_000324	lincRNA	0.976867	0.679747	0.310412	0.406319	0.506366	0.595528	0.710776	0.439965	1.54535	0.721467	0.417688	0.361326	0.375129	0.487432	0.526443	0.353697
LNC_000325	lincRNA	2.28e-05	0.26695	6.025e-05	0.176351	1.235e-05	4.235e-05	4.0225e-05	3.562e-05	0.53133	0.966865	2.56e-05	1.11633	0.207711	5.265e-05	1.99e-05	8.72645e-05
LNC_000326	lincRNA	4.53917	2.15469	2.29722	2.22665	2.56866	2.07637	2.11393	1.22709	3.40849	2.3847	4.75105	1.55025	1.80984	2.2321	3.65643	3.97641
LNC_000327	lincRNA	14.1608	19.2082	31.1623	36.2281	36.5138	35.4906	27.8501	23.4415	12.8408	20.4071	30.1578	33.3571	30.1789	22.4284	28.2464	20.7529
LNC_000328	lincRNA	1.84159	3.98299	3.84451	5.77915	10.4098	5.34116	12.1437	8.16662	1.73046	3.07387	3.3513	5.30455	11.5812	5.6365	7.08474	6.40534
LNC_000329	lincRNA	3.995e-16	3.51e-08	0.221289	0.0016345	5.3e-18	0.261707	0.00221509	4.48e-12	9.75e-32	0.097475	1.2335e-10	0.000799265	0.518697	0.0076692	1.07627	1.08741
LNC_000330	lincRNA	2.545e-14	1.3008e-12	0.0396304	0.068445	8.626e-05	2.185e-07	0.432794	0.1652	1.515e-23	1.885e-08	0.228854	0.191634	5.75e-07	0.136132	0.000168246	0.482031
LNC_000331	lincRNA	0.178932	4.29905e-08	0.00269426	0.105779	7.2e-10	0.225533	0.20004	0.0851712	0.397676	3.43e-05	0.188442	0.25731	3e-05	0.414512	0.000392116	0.077774
LNC_000332	lincRNA	0.205956	0.127482	0.365816	0.388139	0.713199	1.13558	0.4146	0.538334	0.0359153	0.0670541	0.166709	0.223864	0.281723	0.242514	0.591927	0.533834
LNC_000333	lincRNA	0.144096	0.341052	0.144082	0.0626126	0.300168	0.425103	0.088547	0.113975	0.175656	0.224024	0.105233	0.223104	0.200679	1.115e-11	0.0380738	0.212645
LNC_000334	lincRNA	0.64132	0.199109	0.07692	0.514037	0.000898355	0.205441	1.09509	0.735486	1.05367	0.241741	0.452565	0.282371	0.40723	0.599819	0.000213407	0.581401
LNC_000335	lincRNA	0.0275595	0.223241	0.0668124	0.000326543	1.28e-06	0.0079273	0.00338159	0.017832	0.591597	0.522625	0.0135252	0.024587	0.193952	0.000978797	0.466322	0.0466476
LNC_000336	lincRNA	0.0542986	1.005e-06	0.111576	0.174164	4.257e-26	0.0013706	0.000185306	0.696488	0.013557	0.168637	0.000255285	0.178297	1.565e-08	0.160996	9.35e-12	0.000450941
LNC_000337	lincRNA	1.12221	0.751179	0.367313	0.348248	0.543062	0.356438	0.446659	0.638316	1.37279	0.660265	0.25807	0.364625	0.688581	0.717318	0.347219	0.345986
LNC_000338	lincRNA	7.1351	14.8579	13.4365	18.0239	16.3853	14.6227	17.7095	21.9977	7.23777	10.5332	13.1222	14.1973	19.6931	19.004	16.2651	17.3428
LNC_000339	lincRNA	1.43885	2.55281	3.72513	1.45758	2.84966	3.00129	5.44334	4.32984	2.97365	2.53479	2.40835	2.15509	2.9833	2.77385	4.09689	4.46691
LNC_000340	lincRNA	2.87261	1.28878	0.204455	0.337636	0.338394	1.21745	0.862542	1.11448	3.96922	1.27195	0.473757	0.412905	0.313611	1.37906	1.01677	0.736404
LNC_000341	lincRNA	1.86436	2.10064	3.48344	9.35708	105.413	96.8775	92.153	68.2449	2.70341	2.37619	2.36567	19.3021	97.6223	68.1447	99.1799	79.0521
LNC_000342	lincRNA	0.495804	0.913143	2.73392	3.93522	1.65423	2.39387	1.42375	1.03378	0.430272	0.969878	3.38146	3.49983	2.14292	1.73158	1.3471	0.767259
LNC_000343	lincRNA	90.2262	73.5104	36.4598	6.7171	41.2856	29.3926	14.9424	26.4215	68.9684	17.764	4.13697	0	6.554	0	9.61245	7.25831
LNC_000344	lincRNA	0.514656	0.285938	0.0280023	0.16187	0.107569	0.0819455	0.221286	0.137215	0.154732	0.250058	0.0830694	0.214913	0.127289	0.0365619	0.152053	0.378512
LNC_000345	lincRNA	3.42397	0.560434	0	0	0	0.155335	0	0	2.77398	0.686281	0.293134	0.144038	0	0.467452	0.199244	0
LNC_000346	lincRNA	0.582206	0.512546	0.623829	0.242529	0.13489	0.179847	0.116128	0	0.389524	0.81443	0.739391	0.177372	0.0564925	0.266632	0.155408	0.0686863
LNC_000347	lincRNA	15.4326	48.9901	79.8038	98.5197	63.5181	46.7952	63.2933	55.819	21.1869	36.6177	71.9452	104.244	51.3568	40.9857	35.0795	45.2321
LNC_000348	lincRNA	0.589634	0.271924	0	0.094294	0.127862	0.0603132	0.146976	0.148535	0.281493	0.282514	0	0.0515907	0.0951329	0.252395	0.120069	0.0297651
LNC_000349	lincRNA	0.650559	0.000438272	0.00826881	0.0463918	3.03399e-06	0.400286	0.0024859	0.118191	1.85026	0.344821	1.3925e-06	0.191779	0.145268	0.0277976	0.0400767	1.165e-05
LNC_000350	lincRNA	1.17863	1.04618	0.177823	0.111282	0.157803	0.125732	0.256474	0.0961934	0.760332	0.297347	0.226397	0.191677	1.6415e-05	0.273469	0.143871	0.180541
LNC_000351	lincRNA	1.68394	0.5915	0.1736	0.345228	0.384904	0.193551	0.553857	0.375109	1.91111	0.76261	0.280971	0.13287	0.269246	0.164525	0.338971	0.203807
LNC_000352	lincRNA	10.9304	4.13631	8.43857	4.73882	2.94949	3.22385	4.43918	2.59211	9.00897	4.91019	11.3584	7.1676	2.21386	2.45547	4.07677	0.439138
LNC_000353	lincRNA	0.194343	0.436492	0.194844	0.13485	5.185e-07	0.251874	0.188514	0.000151966	0.0787493	0.209346	0.220519	0.296388	0.144763	0.0591126	8.225e-07	1.21e-07
LNC_000354	lincRNA	0.299858	0.0806018	0.142865	0.16191	0.570288	0.865741	0.486103	0.189839	0.498089	0.117833	0.275437	0.353025	0.878454	0.431337	0.0003095	0.422319
LNC_000355	lincRNA	0.326722	0.197132	0.147029	0.139664	0.3323	0.453298	0.528909	0.720863	0.377413	0.172307	0.102943	0.11777	0.407358	0.368826	0.337798	0.125431
LNC_000356	lincRNA	0.41335	0.217525	0.291257	0.0478495	0.455943	0.000124636	0.298907	0.157321	0.10899	0.0660046	0.000132582	0.153157	0.198761	0.307325	0.656661	0.113501
LNC_000357	lincRNA	0.110992	0.0812805	0.0819448	0.128329	0.420104	0.269002	0.391331	0.317195	0.215982	0.0483797	0.056585	0.112862	0.534471	0.421825	0.405892	0.326713
LNC_000358	lincRNA	0.710942	1.05226	1.31344	1.03576	1.06949	1.76442	1.66517	1.26638	0.984633	0.961593	1.69844	0.619058	1.11426	1.0879	1.49687	1.41431
LNC_000359	lincRNA	1.5987	0.478309	0.0298005	0.104897	0.0164086	0.197307	0.139852	5.6e-10	2.7698	1.02173	0.185339	0.148928	0.075729	0.066476	0.0387521	0.0656185
LNC_000360	lincRNA	0.49731	0.211118	0.024061	3.66165e-06	3.11e-07	1.945e-06	0.0106143	3.548e-06	0.480417	0.167434	0.052653	2.3703e-05	0.0378549	1.125e-06	0.0584556	2.7295e-05
LNC_000361	lincRNA	1.94592	1.23165	0.0836004	0.0494585	0.0450548	0.115125	0.0570667	0.189621	3.3995	1.15831	0.216484	0.0900645	8.8e-07	0.270617	0.0238778	0.133889
LNC_000362	lincRNA	0	0.0404497	1.43415	5.61547	2.78972	1.39377	1.03563	1.16825	0.0433265	0.0162617	1.83487	6.52704	1.55297	0.639696	0.826181	0.805731
LNC_000363	lincRNA	0	9.42333	42.6077	20.0674	14.0048	1.64205	0	0	0.291036	4.64044	20.008	15.9257	11.3738	0.281254	0	0
LNC_000364	lincRNA	1.09579	0.876389	1.23009	0.98005	0.947218	1.00786	1.63443	1.33299	0.920716	0.669842	1.46011	0.923895	2.62821	1.72445	1.19257	1.12773
LNC_000365	lincRNA	0	0.381157	9.79407	5.34499	0.83381	0	0	0	0	1.66088	2.08811	2.02639	0	0	0	0
LNC_000366	lincRNA	1.64807	1.73988	0.105992	0.0128699	0	0	0.0611982	0.0357636	1.10686	1.60134	0.326842	0	0.0153189	0.0136648	0.197407	0.165756
LNC_000367	lincRNA	17.487	12.7656	5.9701	6.96792	8.57653	15.6623	19.9621	16.7635	7.13964	7.68868	3.9024	12.0083	3.97318	1.87966	4.17109	10.0089
LNC_000368	lincRNA	3.198	1.89512	1.50687	0.987337	1.29397	1.51679	0.909451	1.07585	3.37102	2.43358	1.9463	1.04187	0.858855	1.69974	1.24779	0.467776
LNC_000369	lincRNA	0.0919613	0.216496	1.61e-05	0.0085711	6.705e-06	0.171665	0.0734499	3.96e-05	0.400286	0.0659383	0.0695037	0.0415578	0.0661759	0.178466	0.0354695	0.209862
LNC_000370	lncNAT	6.94735	9.44232	7.76801	3.04773	7.71315	6.00222	4.57268	5.91875	11.6053	6.99843	7.1888	6.13302	3.97071	3.03384	2.37753	4.97777
LNC_000371	lincRNA	13.3658	19.7675	17.6555	14.1752	7.21498	13.7783	10.187	7.92748	12.7913	13.513	14.0368	12.3519	6.80805	8.51965	9.09988	6.54744
LNC_000372	lincRNA	1.41253	0.784763	0.0759038	0	0.070619	0.0787198	0.371659	0.194092	1.80702	0.58317	0.0443496	0	0.066415	0.105059	0.196421	0
LNC_000373	lincRNA	0.598904	0.24184	0.024395	0	0.0536841	0.0666633	1.175e-07	6.9e-08	0.592579	0.273832	6.85e-08	0	3.42e-08	0.054457	1.24e-06	0
LNC_000374	lncNAT	0.309417	0.0719	0	0	0	0	0	0.0722005	0.493078	0.195693	0	0	0	0	0.097898	0
LNC_000375	lincRNA	2.66512	1.70147	0.390466	0.63161	0	0	0.868845	0.233686	3.59725	0.765643	0.220188	0.57889	0.172165	1.02717	0	0
LNC_000376	lincRNA	21.2552	16.1218	17.1581	15.4109	26.7691	22.7341	23.7606	23.9558	25.1643	15.9158	19.5495	12.9867	25.733	17.7595	17.4886	21.2664
LNC_000377	lincRNA	1486.95	1405.43	1021.01	949.432	1337.63	1697.75	1954.22	1368.47	1413.43	438.092	791.349	1123.34	1300.96	966.207	742.519	711.744
LNC_000378	lincRNA	0.413572	0.139321	0.0197885	0.0238177	0	0.140056	0	0.0250949	0.361367	0.085892	0.023564	0.0197073	0.065697	0.0406546	0	0.0306393
LNC_000379	lincRNA	0	2.20187	0	0	16.1242	18.6456	32.7142	11.9059	0	0	1.68166	0	9.83982	0.73805	7.68565	2.57812
LNC_000380	lincRNA	0.828666	0.379927	0.0700008	0	0.066372	0.101992	0	0.0463492	0.853411	0.622297	0.0264231	0	0	0.0281137	0.032593	0.034245
LNC_000381	lincRNA	24.2971	35.9244	54.5173	47.6609	42.4125	39.7939	46.2831	42.399	23.4152	34.273	52.1104	50.2426	32.999	27.7316	51.2373	69.2437
LNC_000382	lincRNA	0.0276575	0	0	0.152727	5.78847	10.6842	6.70937	5.43574	0	0.0147092	0.110775	0.473017	5.96791	5.51814	8.12234	2.84213
LNC_000383	lincRNA	0.0729625	0.814809	0.185747	0.10454	0.342805	0.201658	0	0.508289	1.18851	0.188781	0.09645	0.274496	0.657542	1.27131	0.269224	0.289862
LNC_000384	lincRNA	0.30194	0.195333	0.0598128	0.00536965	0.011552	0.00971535	0.0293585	0.0231819	0.475229	0.194395	0.0724952	0.0170768	0.0938974	0.062853	0.0420273	0
LNC_000385	lincRNA	3.63992	4.05914	3.88927	2.57731	0.760935	1.45401	1.13409	1.13574	5.34004	5.00965	3.92712	2.9741	0.750591	1.71293	0.933007	0.567559
LNC_000386	lincRNA	0.0057457	4.18e-06	1.89e-05	2.0155e-05	1.159e-05	6.8016e-05	1.001e-05	0.00015648	0.647556	1.697e-05	3.0105e-05	1.678e-06	0.535032	0.0195702	5.8539e-05	4.015e-05
LNC_000387	lincRNA	3.07412	4.30476	6.66049	8.78383	7.70537	8.19393	9.75023	6.97266	2.50598	3.87044	6.96399	11.1555	8.15085	4.78013	6.4067	7.27777
LNC_000388	lincRNA	10.1954	22.6459	31.2133	7.7089	4.93755	16.3827	23.6549	44.116	18.6853	4.55365	17.5604	30.2744	28.3598	25.191	16.4473	22.7886
LNC_000389	lincRNA	34.9502	91.1944	76.5685	73.3861	54.1294	35.4385	38.1927	28.7852	30.6108	69.6141	76.7465	78.6975	41.6561	29.313	41.1669	47.4905
LNC_000390	lincRNA	10.938	12.37	8.22574	9.23287	9.23316	11.2315	11.9355	9.13438	11.9719	9.91313	8.71496	10.0803	5.59795	3.98322	12.2714	11.6494
LNC_000391	lincRNA	1.92974	7.15795	23.4244	18.2281	14.2527	9.7019	12.3091	9.84502	2.63367	7.21565	17.8723	16.8492	11.3381	7.05191	11.8041	11.1722
LNC_000392	lincRNA	3.71373	1.533	0.535894	0.420601	1.48359	2.00249	1.61268	1.8995	5.16983	1.96749	0.928371	0.49426	1.47724	3.11218	1.95041	1.29196
LNC_000393	lincRNA	0.498078	0.271049	0.0352967	1.385e-06	0.104213	0.174415	0.271612	0.513812	0.992166	0.288163	6.425e-06	0.036506	0.176506	0.140843	0.0438284	0.154517
LNC_000394	lincRNA	3.27795	2.68983	0.987699	0.756336	1.18879	0.880095	0.837475	0.72709	3.97162	2.69541	1.12483	1.29652	0.685073	0.799476	0.71891	0.459456
LNC_000395	lincRNA	9.79982	11.2651	13.8616	9.01758	9.70221	11.2187	13.3052	6.91854	3.96352	3.55918	10.7253	11.8747	13.7939	7.99371	9.18906	5.33974
LNC_000396	lincRNA	2.87441	1.54712	1.03138	1.04589	2.10426	2.47656	3.59248	3.75116	3.17878	2.21286	1.31881	1.30205	1.33206	1.99927	4.01554	3.47686
LNC_000397	lincRNA	0.588021	0.347626	0.136894	0.206463	0.6179	0.692886	0.382969	0.425608	0.624841	0.437067	0.24377	0.277539	0.339364	0.370862	0.601767	0.22734
LNC_000398	lincRNA	0	0.117231	0.312696	0	0	0.58334	0.458115	2.87063	0	0.275027	0	0	0	0.145985	3.71295	2.04273
LNC_000399	lincRNA	1.65425	0.16612	9.24705e-05	0.893755	0.00014438	0.000126747	0.000129774	0.207193	2.45662	0.934532	0.52496	0.434393	0.262339	0.000134787	0.000174524	0.00015981
LNC_000400	lincRNA	23.9539	11.3898	3.08458	0.523822	0.889441	1.04623	0.56494	3.845e-05	19.7356	10.1023	2.61829	1.50962	0.0828713	0.536197	0.515335	0.0704534
LNC_000401	lincRNA	1.26864	1.17923	1.59435	1.32982	0.465458	0.892687	0.365414	0.282893	0.992144	1.28387	0.857236	0.730297	0.224241	0.185123	0.186773	0.325771
LNC_000402	lincRNA	0	0	0.243171	0.431362	0.0527205	0	0	0	0	0.0339274	0.590091	0.699689	0	0	0	0
LNC_000403	lincRNA	5.23478	11.9367	21.7581	19.7838	7.4082	6.33716	8.15824	5.48893	4.09056	9.2679	15.7358	13.0122	6.53248	2.5717	4.81815	3.72934
LNC_000404	lincRNA	6.74431	5.00741	1.80719	1.63083	2.33966	3.09618	2.35227	2.28837	9.64514	5.5067	1.76119	1.82643	1.89168	2.37929	1.60024	1.31635
LNC_000405	lincRNA	7.12972	7.47852	13.5379	17.5725	13.0297	11.8337	11.2239	6.66884	5.76966	6.78204	11.3518	11.8536	8.1398	4.28094	6.24259	5.15097
LNC_000406	lincRNA	11.971	1.05405	7.1929	2.92642	3.6277	1.80929	6.60561	5.74401	3.98923	2.17064	5.32761	0.187555	13.0371	14.0408	6.69116	1.49322
LNC_000407	lincRNA	0.850124	0.432627	0.888625	0.468033	0	0.94213	1.6736	2.53905	0.272115	0.135504	1.3277	0.427746	2.58403	2.05576	2.12891	1.43227
LNC_000408	lincRNA	9.02268	13.1298	18.2861	15.0115	10.2099	8.24809	5.58441	3.90074	9.58807	15.698	17.2514	12.5389	7.40917	4.41359	4.50602	3.85018
LNC_000409	lincRNA	0.924857	0.811631	1.4869	1.92144	0.863353	0.476792	0.5178	0.412988	0.54418	1.08733	1.41622	1.22162	0.728016	0.521603	0.609892	0.480961
LNC_000410	lincRNA	1.01267	0.568551	0.72237	0.924001	0.725392	0.624599	0.284998	0.268116	1.1883	0.723086	0.523308	1.04526	0.303097	0.137279	0.408736	0.114466
LNC_000411	lincRNA	4.14278	3.22961	1.65121	0.94583	1.72593	1.96526	1.59353	1.32339	5.13079	3.51924	1.72439	1.45949	1.46985	1.27619	1.19834	0.970083
LNC_000412	lincRNA	0	0.168197	1.00854	2.04347	0.169164	0.167564	0	0.679349	0.101492	0	0.828128	1.8523	0.143219	0	0	0.151156
LNC_000413	lincRNA	0.25797	0.128203	0.203931	0.127184	42.1867	102.157	143.686	168.336	0.0557676	0.105323	0.620726	0.49285	39.4655	76.9537	145.817	182.349
LNC_000414	lincRNA	2.0261	2.45236	1.09154	1.59787	3.0755	3.97172	2.94131	2.55961	1.67385	1.80648	1.09543	1.3916	2.2267	2.68657	2.75893	2.32957
LNC_000415	lincRNA	0.736011	0.140164	0.0448077	0	0	0	0.0170858	0	0.614712	0.234363	0.0146403	0.0396863	0.0151557	0	0	0
LNC_000416	lincRNA	7.35656	9.9986	75.4633	199.041	249.975	73.1471	16.0445	17.6501	4.67736	10.3117	30.1491	185.585	242.395	15.0159	21.2168	19.0523
LNC_000417	lncNAT	0.750318	0.262683	0.433942	0.0520443	0.0355871	0.0841092	0.133963	0.0514455	1.07512	0.199718	0.335305	0.020473	0.0273254	0.173314	0.0578685	0.0220113
LNC_000418	lncNAT	3.92566	1.08335	0.929035	0.231492	0.190828	0.4165	0.252987	0.141225	2.77094	0.524644	1.1448	0.156546	0.359622	0.501641	0.0802145	0.0852965
LNC_000419	lincRNA	1.20586	0.439499	0	0.0489084	0.381751	0.208657	0.0575585	0	1.67742	0.361447	0	0	0.164527	0	0	0
LNC_000420	lncNAT	0	0	0	0	0.234167	0.206377	0.9823	0.111672	0	0	0	0	0.123666	0.367898	0	0
LNC_000421	lncNAT	0.356162	0.25807	0.230295	0.217243	0.166612	0.422657	0.351221	0.539864	0.436705	0.336051	0.306532	0.145087	0.321224	0.206354	0.487087	0.340408
LNC_000422	lincRNA	1.08327	0.329887	0	0	0	0	0	0	0.788681	1.30947	0	0.151334	0	0	0	0
LNC_000423	lincRNA	4.21541	7.49321	4.92354	4.30304	3.30079	4.66878	5.39255	4.24226	5.35616	6.32114	3.87771	4.37073	2.66471	3.07424	6.11743	5.40072
LNC_000424	lincRNA	0.632391	0.608715	1.32137	0.725699	0.836428	1.69932	0.36127	0	1.43453	1.39611	1.9145	2.11913	0.148663	0.639391	1.02829	0.518404
LNC_000425	lincRNA	0.967773	1.91514	5.71817	5.89423	6.50632	5.50746	5.46708	9.23248	1.12123	1.92392	4.81895	6.8234	5.49754	2.81763	6.28442	9.41305
LNC_000426	lincRNA	0	0	0	0	0	0	0	0	29.0729	0	0	0	5.88804	0	9.39802	0
LNC_000427	lincRNA	0	1.5881	6.01511	6.17161	2.37064	0.43128	0.99702	0	0	1.30321	2.30127	2.33739	0.861676	0.184323	0.70075	0
LNC_000428	lincRNA	1.52249	0.869355	0.177569	0.06363	0.110923	0.314092	0.120269	0.201531	1.67606	0.983805	0.251511	0.108235	0.120675	0.237461	0.110781	0.134466
LNC_000429	lincRNA	0.406574	0.790139	0.995182	1.19324	1.71548	2.05656	1.49192	1.08513	0.554222	0.799223	0.585213	0.459991	0.872588	1.32659	0.975671	1.89583
LNC_000430	lincRNA	0.840819	0.635545	0.207781	0.238331	0.399782	0.260272	0.192315	0.197813	0.950482	0.579184	0.292986	0.349769	0.191048	0.299656	0.253575	0.15698
LNC_000431	lincRNA	12.6729	14.8957	16.4669	20.7572	19.5252	24.299	24.6921	24.4855	14.32	11.791	13.8562	23.1012	15.3896	19.1364	33.3525	31.2755
LNC_000432	lincRNA	1.18955	1.40947	1.90618	2.02272	0.61469	0.678185	0.670591	0.663233	0.923325	2.32287	1.43023	1.51222	0.782741	0.860545	1.12706	0.836738
LNC_000433	lincRNA	1.46827	1.73906	1.29351	1.92308	0.842472	0.298337	0.145775	0	0.758939	0.697399	1.50816	1.18587	0.278278	0.55314	0.376299	0.191445
LNC_000434	lincRNA	0.0395405	0.177785	0.0402952	0.273957	0.793107	1.72886	3.54906	4.61166	0.0117821	0.10902	0.391626	0.882893	0.704951	1.78693	4.25088	6.12307
LNC_000435	lincRNA	6.98057	4.17404	3.46345	2.85982	2.8133	3.85162	2.89426	3.57646	8.44329	4.49616	3.8125	3.39636	1.663	3.47876	3.00511	2.14428
LNC_000436	lincRNA	1.22109	0.31986	3.8824e-17	1.51002e-09	1.01517e-07	1.4539e-14	1.4865e-09	3.90001e-13	0.906926	0.305009	5.95e-07	1.34022e-10	0.150443	9.85e-09	0.098911	0.172503
LNC_000437	lincRNA	0.392326	0.297233	2.61e-05	8.405e-06	0.147404	6.83835e-05	0.0902748	3.635e-05	0.0948382	0.346195	9.5475e-05	9.955e-06	0.334708	0.0977984	3.51e-05	1.2655e-05
LNC_000438	lincRNA	1.90092	0.585151	0	0.230967	0.842823	1.4166	2.10877	2.12838	1.25368	0.92885	0.107007	0.102511	0.827246	1.87299	2.44204	1.97437
LNC_000439	lincRNA	0	0	0	0.112009	1.52276	0.446132	1.41838	1.65804	0	0	0	0.203336	0.822779	0.205292	1.86159	2.31146
LNC_000440	lincRNA	0	0	9.89644	5.34335	1.35076	1.52431	0.909739	0.25754	0.085014	0	8.85164	4.81656	1.69842	0.426839	0.366551	0.603481
LNC_000441	lincRNA	0.790867	0.571989	0.109685	0.0845231	0.291799	0.376865	0.24206	0.426926	0.884078	0.523173	0.305827	0.178625	0.312636	0.401582	0.33301	0.248261
LNC_000442	lincRNA	0.356297	0.202458	1.23529e-23	0.131984	0.484536	0.912242	0.139503	0.137005	0.213334	0.0955965	0.128977	0.506447	0.377024	0.894918	0.40328	0.151862
LNC_000443	lincRNA	1.45691	0.893953	0.656855	1.23122	2.00455	3.97496	3.57809	3.70952	0.898032	0.940804	0.503383	0.571637	3.44809	4.15459	2.32198	2.18348
LNC_000444	lincRNA	0.00332218	0.00412039	0.00508456	0.00540544	0.00622097	0.00544653	0.00556106	0.0055786	1.73171	0.752631	0.546433	0.71186	0.00628183	0.00575283	0.00754512	0.00670876
LNC_000445	lincRNA	0.411354	0.191691	1.4e-31	1.92e-38	5.5e-54	5.55e-53	1.55e-35	6.2e-42	0.0927973	5.55e-31	5.1e-15	0.182245	0.208444	8.505e-06	0.0831415	0.387958
LNC_000446	lincRNA	0.119955	8.3e-27	0.113807	0.372409	2.56277	1.01167	0.270315	4.27e-39	0.292687	0.253231	0.648076	0.74462	0.906745	1.53417	0.200238	4.955e-43
LNC_000447	lincRNA	2.11011	1.02797	0.17264	0.0557941	0.153725	0.350379	0.260769	0.259225	2.82581	1.23391	0.261063	0.166374	0.260467	0.468336	0.352901	0.170946
LNC_000448	lincRNA	1.84996	0.321662	0.000772927	0.000843548	0.000938394	0.000815868	0.000861147	0.000850854	2.38505	0.911968	0.0781571	0.000699232	0.000930218	0.427259	0.00112499	0.00101477
LNC_000449	lincRNA	0.0120665	0.660851	0.245352	0.0334539	0.206345	0.209145	0.184885	0.163106	0.00969752	0.0332945	0.233716	0.180377	0.255276	0.110456	0.271207	0.199482
LNC_000450	lincRNA	2.27597	1.01117	0.463448	0.173434	0	0.166114	0.17089	0	2.24694	0.815532	0.508526	0.461904	0.284355	0.286085	0.192671	0.300064
LNC_000451	lincRNA	685.162	1066.26	2015.62	2391.59	3191.78	2878.26	3735.85	4982.16	690.651	880.819	1915.09	2406.24	2935.5	2143.65	3426.76	5425.56
LNC_000452	lincRNA	3.22e-07	8.15e-14	0.294903	1.535e-07	2.275e-77	2.7e-52	5.05485e-31	2.32e-17	2.67e-13	2.5e-10	4.14e-13	0.00154627	2.315e-20	8.15e-14	1.725e-23	2.635e-05
LNC_000453	lincRNA	0.214465	0.302054	0.27958	0.488453	1.27097	0.972658	0.517043	0.62087	0.352786	0.325659	0.543222	0.871431	1.60567	1.47812	0.906105	0.652275
LNC_000454	lincRNA	1.41737	0.840758	0.218803	0.210166	0.00439285	0.468261	0.84907	0.832785	2.10909	0.638024	0.0532905	0.17345	0.311773	1.22836	1.10313	0.720179
LNC_000455	lincRNA	1.99182	1.18708	0.476138	0.68652	3.22822	3.31982	3.95864	2.99585	2.54087	0.544011	0.688197	0.920594	3.13616	2.50362	2.92207	2.10851
LNC_000456	lincRNA	1.97316	0.832302	0.534884	0.518408	1.54425	1.10454	0.983027	1.59356	2.86145	1.79587	0.374455	0.193384	1.78394	2.66833	2.08196	0.545375
LNC_000457	lincRNA	0.975093	0.106464	0.0205923	0.566001	0.271392	0.598637	1.02709	0.495549	2.37669	0.536558	0.108922	0.414265	0.305632	0.299627	0.452619	0.551725
LNC_000458	lincRNA	0.000166232	0.000176394	0.0972188	0.00144103	0.978721	0.489441	0.286599	0.270909	0.000350205	0.000182372	0.19379	0.156352	1.45345	0.602286	0.00253982	0.000698095
LNC_000459	lincRNA	0.462757	0.612264	0.421474	0.546542	0.138243	0.0945764	0.157206	0.0540533	0.481878	0.745596	0.534019	0.307682	0.187419	0.104079	0.0681304	0.0348852
LNC_000460	lincRNA	0.330414	0.130887	0.587402	0.609366	0.504412	7.3951e-05	1.7e-05	0.448034	0.000381216	0.296761	0.308345	0.126439	0.194112	0.21148	0.513875	0.659466
LNC_000461	lincRNA	0.216172	0.235883	0.0830392	4.31014e-05	0.408222	0.272427	0.858092	0.0979964	0.804316	2.493e-05	0.00166615	0.204564	0.396072	0.42506	0.0045638	0.00402087
LNC_000462	lincRNA	0.183955	0.36763	0.245923	0.00125856	9.665e-06	0.375375	6.11339e-05	8.12005e-05	0.0481908	0.409666	0.324415	0.182527	0.245783	3.485e-06	0.0527225	0.137096
LNC_000463	lincRNA	0.242476	0.0651495	2.66762e-09	2.065e-07	1.22511e-06	0.0365674	0.100557	0.0756149	0.0790204	0.165828	7.95e-07	0.0290268	0.0543667	0.296572	0.0457471	4.12e-11
LNC_000464	lincRNA	0.202182	0.615043	0.0909398	1.91e-05	9.50015e-06	0.32418	0.0367648	0.0495414	0.261026	0.21361	0.130745	0.0821671	0.0435607	0.31309	0.141549	0.0068153
LNC_000465	lincRNA	0.547526	0.443187	0.0400435	0.0495627	0.20323	0.436438	0.123155	0.155705	0.61847	0.355429	0.10949	0.083046	0.0857705	0.221778	0.0486993	0.0382217
LNC_000466	lincRNA	0.954225	0.363721	0.0334981	0.071973	0.0764585	0.152284	0.313426	0.337251	1.204	0.732725	0.0962988	0.0461815	5.3e-19	0.426611	0.078212	0.071838
LNC_000467	lincRNA	0.307109	0.349437	0.0176251	0.0124244	0.0408584	0.254003	0.131787	0.0567512	0.660006	0.107599	0.0425893	0.0262725	0.117843	0.202929	0.116344	0.0429511
LNC_000468	lincRNA	0.107789	8.9e-06	0.00713055	0.0361531	0.0178602	0.113116	2.14503e-06	0.0123025	0.0710699	0.0562663	3.14e-08	0.0094561	0.00458311	0.353343	0.0964175	0.0966707
LNC_000469	lincRNA	0.193393	0.215161	0.0705515	0.20017	0.1594	0.154189	0.317831	0.196841	0.338425	0.273427	0.20016	0.26744	0.194923	0.426913	0.170554	0
LNC_000470	lincRNA	5.09236	2.27528	0.443835	0.649486	0	0.495758	0.327	0.144058	4.73727	3.07334	0.656953	0.146221	0.195448	0.314485	0.389453	0.188866
LNC_000471	lincRNA	0.363967	0.126347	0.795772	6.21462	1.63433	1.19705	2.1118	0.768551	0.077718	0.163221	1.06209	5.00474	1.52134	0.396624	1.14558	1.00028
LNC_000472	lincRNA	1.01263	0.432705	0.129084	0.261266	0.188715	0.451807	0.174241	0.316808	1.29665	0.632976	0.196032	0.226842	0.0966934	0.510317	0.109008	0.226204
LNC_000473	lincRNA	0.175231	0.149451	0.0413636	2.96085e-06	0.129698	0.0941052	0.113414	0.0715357	0.471634	0.252455	0.0895444	0.00546265	0.112235	0.040136	0.0917363	5.25e-06
LNC_000474	lincRNA	0.0820408	0.0651941	7.75003e-08	0.023876	0.054874	0.0397331	0.372983	0.000191252	0.123553	0.0635439	0.000179441	0.034542	0.144356	1.7935e-05	0.0580573	0.0468689
LNC_000475	lincRNA	0.0663665	0.143892	0.19073	0.0737595	0.0740615	5.835e-06	0.164154	0.145125	0.352456	9.5e-10	0.191824	0.157595	1.59e-05	0.236901	0.23706	1.015e-10
LNC_000476	lincRNA	0.350498	0.258787	0.0962241	0.134093	0.0918342	0.0531601	0.114069	0.0200313	0.453757	0.169581	5.9e-26	0.0836093	1.885e-33	0.115607	4.74e-05	0.0565405
LNC_000477	lincRNA	0.552403	0.135834	0	0	0.135437	0.137672	0.120649	0.0280553	0.673307	0.358867	0.0577415	0.0266468	0.029893	0.0589596	0.124109	0.0980034
LNC_000478	lncNAT	0.530456	0.573814	0.316112	0.294137	1.50704	1.74429	1.57361	2.34025	0.636043	0.90566	0.212465	0.217731	1.9629	2.04292	2.83272	1.37084
LNC_000479	lincRNA	1.46637	0.643941	0.844136	1.4952	0.751653	0.760123	0.50792	1.91957	1.30021	0.538192	0.857101	1.45592	0.87582	1.5739	0.603664	0.610834
LNC_000480	lincRNA	0.022313	0.443492	2.92856	1.95581	0.432086	0.144355	0.138083	0.0100473	0.0198724	0.326232	2.25089	1.34629	0.57372	0.0510585	0.122336	0.108114
LNC_000481	lincRNA	10.2811	7.31124	1.51797	1.03968	1.11614	0.813915	0	0	0	3.86511	0	1.55677	0	0.382795	0	0
LNC_000482	lincRNA	0.17477	0.376732	0.357645	0.23155	0.397336	0.46406	0.0382643	0.383883	0.0716959	0.0990968	0.268464	0.291402	0.24912	0.606513	0.256393	0.294017
LNC_000483	lincRNA	0.795424	0.824491	0.123052	1.0615e-22	0.461975	0.228213	0.413145	0.277993	1.5433	0.277628	0.080441	0.138866	0.403062	0.171862	0.218996	0.252875
LNC_000484	lincRNA	1.58406	0.927847	0.251324	0.27313	0.800034	0.358753	0.279757	0.184101	1.65275	0.814183	0.271995	0.324782	0.272813	0.607954	0.411294	0.176299
LNC_000485	lincRNA	0.439405	0.229892	0.334286	0.252457	0.185192	0.186856	0.405895	0.506377	0.639729	0.535316	0.0525334	0.154679	0.618363	0.388095	0.175249	0.403795
LNC_000486	lincRNA	0.0873297	4.52e-05	0.283222	0.285293	0.0260245	0.32554	0.458239	0.223965	0.0381656	0.0900456	0.330116	0.243469	0.106159	0.185716	0.131014	0.352121
LNC_000487	lincRNA	0.574785	0.241511	0.0887842	0.103421	0.0629335	0.077941	0.191413	0.166363	0.583987	0.302156	0.0559901	0.105184	0.125602	0.198114	0.0756105	0.05054
LNC_000488	lincRNA	0.45063	0.0875771	0.0999083	4.215e-11	0.0536375	0.2513	0.215456	0.415419	0.341172	0.278517	0.0785614	4.28e-05	0.195094	0.00285459	0.202872	0.000238646
LNC_000489	lincRNA	0.350857	0.463156	0.0895897	0.0934535	0.137301	0.339585	0.159991	0.131181	1.10734	0.182371	0.213785	0.0735465	0.0779946	0.127442	0.162476	7.7405e-05
LNC_000490	lincRNA	0.28401	0.0887837	0.124089	3.01e-10	4.105e-12	0.226369	0.054185	0.10983	0.545527	0.269652	0.0702243	0.041175	0.0576365	0.296738	0.038912	0.0459766
LNC_000491	lincRNA	0.58397	0.64017	0.345664	0.180997	0.204986	1.12352	1.29507	0.404291	0.231824	0.191759	0.322018	0.145016	1.44652	0.412868	0.495219	1.23354
LNC_000492	lincRNA	90.9643	75.3877	53.9839	50.2662	35.7597	28.8578	32.5228	18.08	73.5409	67.3952	46.6133	45.556	26.4931	19.4109	19.6301	16.0729
LNC_000493	lincRNA	5.9706	6.72621	4.31809	3.80348	4.89367	1.57724	2.68318	1.05834	5.97375	4.86111	5.43422	2.96411	1.66165	1.74752	1.76874	0.628691
LNC_000494	lincRNA	0.514865	0.280551	0.445049	0.35903	0.581763	0.18212	0.256379	0.469444	0.929058	0.932118	0.651785	0.483966	0.757006	0.294706	0.296534	0.202497
LNC_000495	lincRNA	0.346203	0.177197	0.144757	0.11198	0.0490515	0.12341	0.0705273	0.087428	0.591233	0.318955	0.151122	0.124879	0.0830439	0.108662	0.0659245	1.12e-06
LNC_000496	lincRNA	0.475198	0.294659	0.0538286	0.0675249	3.987e-06	0.0675853	0.149241	0.123175	0.467967	0.00821538	7.14e-07	1.6725e-06	0.0537098	0.147276	0.0214195	0.0255469
LNC_000497	lincRNA	0.368422	0.297988	0.119998	0.0915125	0	0.181909	0.0174502	0.119055	0.364572	0.233571	0.0712435	0.205467	0.0231708	0.107813	0.0238216	0.0620463
LNC_000498	lincRNA	0.765807	1.20534	1.06014	1.16088	1.31192	1.76016	1.75524	0.974131	1.28411	1.19081	0.528444	1.19927	0.834099	1.25332	1.16603	1.32567
LNC_000499	lincRNA	0.571484	0.56062	0.0799226	0.125015	0.307355	0.194406	0.272118	0.576617	0.953858	0.251185	0.0736978	0.23748	0.133149	0.0942739	0.243038	0.286511
LNC_000500	lincRNA	0.724695	0.388522	0.408311	0.170602	0.204392	0.528206	0.764617	0.797279	0.266769	0.20341	0.252019	0.0632355	0.420496	0.419345	0.806269	0.444543
LNC_000501	lincRNA	2.0928	1.33293	0.134248	0.0303051	0.112489	0.322468	0.646524	0.423134	2.06892	1.15123	0.190172	0.247134	0.108562	0.178594	0.474233	0.214594
LNC_000502	lincRNA	0.852728	0.598696	0.0825459	0.0150199	0.116744	0.306086	0.131538	0.242627	1.29114	0.432498	0.0769763	0.0648755	0.210221	0.499881	0.153483	0.118409
LNC_000503	lincRNA	0.000491075	0.0446144	0	0.189008	0.296099	0.652944	0.471337	0.562256	8.22595e-05	0.000480919	5.693e-05	1.02e-06	0.980889	0.381753	0.593418	0.844406
LNC_000504	lincRNA	0.0344571	0.051935	0	8.85e-16	9.15e-11	0.2056	0.266538	9.6803e-08	0.0632766	0.0586615	0.0594975	2.046e-05	0.13449	0.0692616	0.131887	5.90002e-11
LNC_000505	lincRNA	0.0663211	0.0103423	0	7.4e-16	0.281336	0.0076108	4.375e-05	0.471213	0.0160399	0.0661038	0.0156647	0.165688	7.47745e-05	0.451622	0.71702	0.56005
LNC_000506	lincRNA	1.52e-09	0.000186604	0	0.000284081	0.233313	0.190025	0.0992904	0.885058	2.9074e-08	4.32e-11	4.78e-09	0.14963	0.268462	0.60769	2.63521e-07	0.0949725
LNC_000507	lincRNA	3.42e-08	0	0.119444	1.18285	5.32876	4.4191	1.58277	0.534284	0	0	0.192016	2.08562	8.24227	2.4508	3.92741	0.168302
LNC_000508	lincRNA	0.0631563	0	0.0296531	1.43826	4.10365	4.07308	1.61037	0.427779	0	0	0.098694	1.77602	6.8735	1.35657	3.82797	0.094503
LNC_000509	lincRNA	0	25.4078	54.8146	45.1718	60.4296	46.5858	100.537	41.9051	5.51602	16.7152	34.9066	33.3067	43.3027	11.2771	24.5409	22.3774
LNC_000510	lincRNA	1.65011	1.31417	3.7513	3.36505	3.19574	2.5085	3.92978	4.00743	1.47228	1.5154	4.93409	2.85188	4.83145	2.98547	4.34	4.47077
LNC_000511	lncNAT	0.466488	0.325379	0	0.0829555	0.518201	0.856216	0.573381	0.245727	0.319123	0.379142	0.27564	0.13043	0.41488	0.625063	0.857022	0.303349
LNC_000512	lncNAT	0.434659	0.219459	0.146197	0.0654057	0.0747162	0.111291	0.056183	0.237439	0.560285	0.257293	0.223004	0.0425131	0.159918	0.175037	0.0807005	0.0838578
LNC_000513	lncNAT	0.508306	0.233917	0.0802405	0.200682	0.238656	0.216174	0.226705	0.179046	0.485992	0.241034	0.0773159	0.407443	0.199351	0.328389	0.286942	0.0965295
LNC_000514	lincRNA	1.39928	0.804325	0.979325	1.25074	0.0385377	0.663046	0.344016	1.065e-07	0.201921	0.274952	0.992236	0.990642	0.566622	0.510158	0.549645	0.624163
LNC_000515	lincRNA	4.12526	2.81584	0.731613	0.715338	1.95365	1.30466	1.26936	1.29668	7.43679	3.85086	1.20213	0.628699	1.39523	1.22629	1.44513	0.657898
LNC_000516	lincRNA	1.10012	0.850782	0.717027	0.101365	0.261105	0.643071	0.698036	0.64138	0.645696	0.794856	0.292571	0.409064	0.113313	1.48946	0.495514	0.411667
LNC_000517	lincRNA	0.000269115	1.24019e-05	2.86e-15	1.88075e-05	0.085166	0.779659	0.00276286	0.000269163	0.160403	0.00423647	0.139002	0.163382	0.000166857	0.00052643	0.937268	0.347088
LNC_000518	lincRNA	2.45019	0.945596	0.00130449	0.483435	0.859527	0.425836	1.0336	1.21942	4.29014	1.20045	0.123369	0.0331553	0.997308	0.313796	0.199937	0.20158
LNC_000519	lincRNA	0.851866	0.264844	0.671907	0.516765	0.328553	0.561211	0.080274	0.163521	0.28492	1.31341	1.10892	0.481747	0.648415	0.499764	0.633953	0.713501
LNC_000520	lincRNA	1.49621	1.30425	1.41242	1.65671	2.2188	1.28295	2.29851	3.6011	1.01578	0.799893	1.47545	1.75979	2.84289	2.85432	1.82329	2.90332
LNC_000521	lincRNA	0.356859	0.112543	0.028877	0.060381	0.0855324	0.0575353	0.293904	0.061926	0.428665	0.115884	0.0470327	0.0515586	0.425639	0.311665	0.141043	0.098234
LNC_000522	lincRNA	0.467985	0.178143	0.0361518	0.0489033	0.138528	0.177637	0.127073	0.209497	0.625675	0.169802	0.072964	0.0272308	0.0109137	0.232508	0.19103	0.165806
LNC_000523	lincRNA	7.44348	6.11068	1.62363	1.46269	2.183	2.98034	2.2392	2.7462	11.117	6.05544	2.48843	1.50427	1.54238	1.81667	2.83381	1.58084
LNC_000524	lincRNA	5.12406	4.04446	1.73811	1.10512	1.13997	1.99638	1.68386	2.90729	5.86294	4.6921	1.61042	1.05891	0.412895	2.27138	1.65243	1.72099
LNC_000525	lincRNA	3.263	2.37078	0.966738	1.25024	1.79537	1.95593	2.50633	2.71474	3.32249	1.61901	0.668426	1.11311	1.18532	1.16054	1.84806	2.12263
LNC_000526	lincRNA	0	0.0078147	0	0.0306298	0.962133	0.137997	0.0824851	0.0588509	0	0	0	0.0386469	0.688036	0.0826127	0.0454133	0.0156506
LNC_000527	lincRNA	0.305371	0.178394	0.0100147	0.0243341	0.0675632	0.27627	0.175281	0.181758	0.365472	0.202103	0.032488	0.0688849	0.0562655	0.298303	0.509664	0.271824
LNC_000528	lincRNA	2.59872	0.82291	0.0997622	1.575e-22	0.492061	0.306538	5.4e-28	0.50072	1.05622	0.750484	0.1974	3.545e-44	0.24902	0.0971705	0.800185	0.795098
LNC_000529	lincRNA	4.79769	2.93874	4.39243	3.88143	3.12581	3.06453	3.04831	1.78887	3.89427	2.88848	1.59384	3.29243	1.74594	1.0455	2.05429	1.36119
LNC_000530	lincRNA	3.15523	2.81072	2.85827	1.85248	2.41298	2.0815	0.756564	1.65243	3.34987	3.17021	2.49284	2.90573	0.943801	1.19449	1.82995	2.27851
LNC_000531	lincRNA	0.88146	2.45351	0.997363	0.00461494	1.32229	0.00137041	0.295016	0.449754	3.47234	3.55986	2.80636	1.39501	1.62461	0.393883	0.103072	0.00215311
LNC_000532	lincRNA	3.02741	1.83166	0.211322	0.231333	0.93022	8.1e-22	0.700585	1.83239	0.178972	0.923898	0.294929	0.856997	4.79001e-12	0.331657	0.750023	0.230258
LNC_000533	lincRNA	0.322184	3.61506e-06	0.429672	2.705e-06	9.78e-06	6.55e-16	0.0162686	0.0736909	4.93505e-06	7.05015e-06	0.72678	0.000111398	0.00309837	1.01511e-05	2.69995e-06	4.19e-10
LNC_000534	lincRNA	66.5866	43.4579	36.2446	44.5079	26.1385	18.5534	18.3914	16.2191	47.1067	39.3757	27.7259	32.9656	11.6823	12.4182	18.2459	11.8703
LNC_000535	lincRNA	34.4729	41.1626	26.4076	16.5228	20.4162	21.8492	19.0251	15.2164	33.3325	20.329	24.5818	29.8527	15.7437	8.57074	9.56585	12.2264
LNC_000536	lincRNA	0.371363	1.1618	1.883	1.07199	0.53989	0.84519	0.938256	0.632837	0.581565	1.00831	1.75218	0.862353	0.81129	0.306718	0.840361	0.566498
LNC_000537	lincRNA	0.381935	2.54346	3.2024	2.08223	1.16342	0.775616	0.440378	0.91287	0.7173	1.92726	2.77557	1.88863	0.911809	0.307648	0.849391	1.01472
LNC_000538	lincRNA	0.0362087	0.644525	1.04793	0.327576	0.306983	0.160739	0.0541901	4.795e-07	0.0659299	0.125931	0.629197	0.444479	0.239432	0.157989	0.389929	0.169349
LNC_000539	lincRNA	0.0129014	0.18766	1.60242	0.731939	0.116289	0.126517	0.0904607	0.0423697	0.022871	0.0861208	0.48704	0.386593	0.117177	0.0523005	0.0280595	0.0393008
LNC_000540	lincRNA	12.3399	9.96145	7.65295	6.5304	4.95486	7.06271	4.20751	3.82789	10.3525	11.5949	7.71493	6.75192	5.28257	4.91982	3.87147	2.48833
LNC_000541	lincRNA	0	1.82402	2.4056	0.954405	2.06997	4.15817	13.5172	6.55175	0	0	1.38746	1.48867	8.62372	3.0908	3.81642	0
LNC_000542	lincRNA	0.22151	0.151443	0.00913585	0.0486301	0.0616422	0.201616	0.179721	0.333786	0.402254	0.145223	0.0920572	0.0267146	0.176227	0.39232	0.183283	0.20973
LNC_000543	lincRNA	1.66724	1.45558	1.60955	0.914473	0.348278	1.0125	0.620306	0.568716	3.15369	1.89525	1.67972	1.07856	0.397413	1.03682	0.641131	0.446198
LNC_000544	lincRNA	1.04623	0.671633	0.385116	0.301893	0.215097	0.470058	0.262536	0.302776	1.20686	0.501575	0.328682	0.307721	0.116058	0.281465	0.266927	0.321083
LNC_000545	lincRNA	1.25662	2.27678	7.5161	8.73683	7.12121	9.10867	9.34187	7.45987	0.93817	1.89264	6.33053	7.57108	6.0861	6.40964	10.0651	9.26591
LNC_000546	lincRNA	3.055e-06	0.182496	0.928212	1.14777	0.76557	0.100075	0.0671565	0.0785022	0.0383262	0.100533	1.34111	1.07819	0.157499	0.32818	1.695e-05	0.291806
LNC_000547	lincRNA	1.07984	0.729064	0.0807285	0.318818	0.160697	0.0163172	0.162475	0.149463	0.847498	0.811961	0.120181	0.204549	0.0165032	0.0875903	0	0.0972882
LNC_000548	lincRNA	0	0	0	0.0320788	2.62e-13	2.51e-14	0	1.64e-14	0.50979	0.0467554	0	0.122705	2.8578	0.216421	1.56638	0.10414
LNC_000549	lincRNA	0	0	0	0	2.205e-05	2.185e-05	0	2.665e-05	0.438772	0.123324	0	2.055e-08	0.68774	4.43e-09	0.273278	3.565e-05
LNC_000550	lincRNA	0	0	0	0	0.0762445	0.167951	0	0.209868	7.6368e-05	0.0356107	0	1.58e-05	1.34446	5.14005e-05	2.14001	0.150353
LNC_000551	lincRNA	0.0269044	0.0287318	0.657871	1.11941	0.12042	0.0428077	0.044546	0	0	0.128078	0.874459	0.527358	0.358044	0	0	0
LNC_000552	lincRNA	1.34e-16	0.0224163	9e-13	0.318205	0.191062	1.95e-07	0.0944145	1.485e-19	0	0.0168245	0	0.189608	0.204834	0.0373066	0.121108	9.7e-09
LNC_000553	lincRNA	0.0329441	2.735e-11	2.99e-06	0.491779	1.14396	1.3241	1.00044	0.636606	0.0303824	2.17e-11	3.38e-06	1.32557	1.45064	0.971834	0.602321	0.303504
LNC_000554	lincRNA	4.095e-06	8.8e-06	0.080456	0.193924	1.1975e-05	0.0463942	9.55e-06	0.0252596	0.0506441	6.9e-06	0.0216373	8.25e-06	0.0287126	0.320127	0.0547273	0.466385
LNC_000555	lincRNA	1.35331	2.04028	5.02352	3.62173	3.89018	3.38107	3.4681	3.49608	1.46439	2.39933	3.81305	4.40664	3.06996	2.2309	4.04728	3.94615
LNC_000556	lincRNA	2.51371	1.95996	1.47538	1.0466	0.639759	1.33475	1.13423	0.571908	2.79469	2.28208	0.965358	1.15475	0.510347	0.80301	0.682983	0.792793
LNC_000557	lincRNA	1.44753	1.15704	0.46535	0.569711	0.526722	0.536408	0.328577	0.665017	2.50662	1.56843	0.719386	0.378097	0.586375	0.570607	0.505534	0.322084
LNC_000558	lincRNA	1.99204	1.65983	0.357353	0.438931	0.754869	0.754137	0.730421	0.613906	3.29164	2.27655	0.665453	0.667744	0.649976	0.567595	0.493908	0.826548
LNC_000559	lincRNA	0.911348	0.565172	0.023886	0	0	0.0788715	0	0.0249006	0.737416	0.308912	0	0	0	0.151749	0	0
LNC_000560	lincRNA	6.30815	2.91998	0.169408	0.051451	0.463199	0.883201	0.42444	0.733062	4.42401	3.17579	0.225235	0.260551	0.157123	0.97455	0.745885	0.527459
LNC_000561	lncNAT	2.26166	1.42806	0.0485449	3.915e-07	0.202433	0.390088	0.13715	0.598779	2.65205	1.77298	0.728765	0.42183	0.268823	0.637949	0.205931	0.233122
LNC_000562	lincRNA	6.49091	5.35025	5.17516	7.49811	5.08066	5.76416	4.40015	4.01478	7.02032	6.5886	6.39468	8.07003	4.97068	4.02941	4.74895	3.50238
LNC_000563	lincRNA	1.45805	1.8451	7.51389	7.95745	3.59952	3.74261	2.47255	2.0146	1.23108	1.94646	8.07672	9.32804	3.3414	2.56261	2.65526	2.32835
LNC_000564	lincRNA	4.33534	2.483	1.07155	0.830439	1.48569	1.03132	0.90894	1.31008	5.94332	3.51279	0.981857	1.02008	1.05887	0.731325	1.03428	0.582381
LNC_000565	lincRNA	0.227445	0.0474356	1.13463	2.63464	0.374661	0.115181	0.447611	3.61e-06	0.298224	0.544092	0.719479	1.14093	0.311585	0.490566	0.217484	0.112459
LNC_000566	lincRNA	0.0339189	0	0	0	0.0937998	1.32538	1.06635	2.82196	0	0	0	0	0.075348	1.3695	2.35783	2.58481
LNC_000567	lincRNA	7.58915	7.257	3.11591	1.89854	1.04815	2.1776	1.64372	1.48297	7.84463	6.7189	1.78187	1.46765	0.329053	1.14893	0.649107	0.410362
LNC_000568	lincRNA	0	0.0329212	0.0408674	1.02756	17.6091	17.1973	9.15103	2.7575	0.0515846	0.0286452	0.236769	2.8399	21.1498	8.41181	7.60558	2.28678
LNC_000569	lincRNA	0.139806	0.209869	1.10298	1.81003	0.908966	1.172	1.77649	0.936973	0.277322	0.279722	0.996385	1.34197	0.83409	0.379648	1.68547	1.19857
LNC_000570	lincRNA	1.7924	2.2142	8.22764	10.6367	8.67487	7.92687	10.2856	8.52697	2.20623	2.96943	7.01456	11.388	8.0816	5.36903	9.82958	9.64792
LNC_000571	lincRNA	0.438524	0.78827	0.55957	0.591746	0.202541	0.308047	0.345529	0.08449	0.631387	0.233441	0.714418	0.854046	0.07733	0.224771	0.289196	0.205311
LNC_000572	lincRNA	0.0238017	0.517215	2.32601	1.20565	0.0416674	0.031682	0.0146354	0	0.0361163	0.41623	2.0757	0.750077	5.39e-08	0.0111807	0.0129298	0
LNC_000573	lincRNA	0.082421	0.184349	1.80075	1.13965	0.172401	0.0701835	0.0311931	0.0479114	0.0564509	0.263942	2.8101	0.7459	0.0948729	0.0751545	0	0
LNC_000574	lncNAT	7.55337	7.05737	7.27348	7.6854	3.68086	2.54478	2.78914	1.87868	6.16456	6.75081	5.08075	5.0506	2.53132	2.2098	1.75042	1.35807
LNC_000575	lincRNA	3.70131	2.99245	1.42584	0.955877	1.14549	1.59908	1.72643	2.21217	4.86083	3.31629	1.01492	1.1969	0.935603	1.16156	1.66128	1.51232
LNC_000576	lincRNA	0.424482	0.221776	0.343401	0.288577	0.377097	0.283178	0.283814	0.118915	0.449336	0.407121	0.45038	0.267324	0.356668	0.177076	0.347168	0.41842
LNC_000577	lincRNA	0.087097	0.062011	1.37827	1.23776	0.877897	0.2267	0.215645	0.54781	0.0243981	0.16554	0.607104	0.417324	0.45224	0.161736	0.339709	0.128922
LNC_000578	lncNAT	0.0567495	0.13483	0.220036	0.89017	0.706174	0.678365	0.62548	0.553697	0.0928781	0.100648	0.171509	1.2264	0.074957	0.957749	0.209017	1.24957
LNC_000579	lincRNA	1.04633	0.59085	0.079809	0.150656	0.517397	1.61184	0.80358	0.706244	0.77121	0.457977	0.0601339	0.130951	0.546064	1.00595	2.01742	0.25158
LNC_000580	lincRNA	2.044	1.11204	0.333365	0.0716867	0.431733	0.515505	0.624923	0.514064	2.13856	1.23312	0.226181	0.333683	0.673754	0.526636	0.617607	0.319089
LNC_000581	lincRNA	14.1975	15.8348	34.1021	30.8697	21.1502	11.1617	15.0175	6.28211	11.4507	17.4421	32.133	29.7137	19.5252	9.33337	10.8396	8.34358
LNC_000582	lncNAT	0.192216	1.53856	3.99272	1.48102	0.503949	0.057006	0	0.053406	0.229864	2.17918	2.03004	1.94881	0.493611	0	0.220274	0
LNC_000583	lncNAT	17.689	19.1534	14.4528	12.3129	12.0178	7.6779	4.79442	6.42781	18.3895	19.7672	22.3363	16.0569	9.93647	4.26483	8.87894	4.31298
LNC_000584	lincRNA	0.13358	0.078505	0.0770606	0.058081	4.665e-07	0.0960566	0.0845838	0.0922786	0.391105	0.112502	4.64e-07	0.0408195	2.069e-07	0.0247142	7.755e-07	2.22e-07
LNC_000585	lincRNA	0.447367	0.69504	0.802095	0.963031	0.448256	0.389096	0.489524	0.702692	0.368157	0.57169	1.0109	1.29265	0.32016	0.489562	0.728119	1.12523
LNC_000586	lincRNA	0	0	0	0	0.288148	1.00566	0.659149	1.59984	0.0410981	0	0	0	0	0.761182	1.3269	0.672044
LNC_000587	lincRNA	0	2.38682	52.1992	17.4173	2.38964	0	0	0	0	0.836735	15.7657	9.10163	1.86749	0	0	1.0235
LNC_000588	lincRNA	1.036	0.895741	0.314261	0.444717	0.80672	0.994212	0.620107	0.366936	1.78076	1.86796	0.776876	0.523145	0.213845	0.264907	0.195408	0.425
LNC_000589	lincRNA	1.43574	1.51938	0.18879	0.182375	0.399156	0.133183	0.190436	2.915e-05	1.0248	1.23447	0.258136	0.266021	0.171972	0.156938	0.724031	0.160147
LNC_000590	lincRNA	6.79471	2.62712	1.23409	0.662878	0.806847	0.716048	0.727051	0.317039	6.05419	3.67115	1.40565	1.01102	0.612679	0.788039	0.437909	0.54393
LNC_000591	lincRNA	6.16329	6.49135	0	0.7395	0	0	0	0	2.98771	3.63537	0	0	0	0	0	0
LNC_000592	lincRNA	0.0642869	0.089811	0	0.0940104	0.441365	0.722167	0.431718	1.69823	0.033279	0.0762629	0	0.121812	0.154305	0.554258	1.09835	1.91231
LNC_000593	lncNAT	0.757219	1.36925	7.38911	7.57273	2.36336	1.22326	1.32071	1.19953	0.680025	3.22279	3.40624	2.29218	2.37899	1.82303	2.95003	1.78368
LNC_000594	lncNAT	0	0	0	0	0.505705	0.149146	4.08376	1.52568	0	0	0	0	0.333476	0.208485	2.50933	1.60842
LNC_000595	lncNAT	0.813546	0.38851	0.250217	0.412289	0.333967	0.406409	0.675515	0.379992	0.676937	0.922629	0.322793	0.434774	0.359802	0.265115	0.584884	0.767181
LNC_000596	lncNAT	0.0280989	0.0358914	0.132509	0.472942	0.443631	0.332431	0.435674	0.242199	5.745e-07	0.137868	0.480497	0.438977	0.163564	0.680369	0.998052	1.69416
LNC_000597	lncNAT	5.895e-07	0.0341825	0.0592157	0.474239	0.0289659	1.818e-05	0.04116	1.27183	5.26e-07	0.0180187	0.0290203	0.355486	0.0810698	0.0239651	0.0335137	0.777794
LNC_000598	lncNAT	2.65132	3.46265	2.13406	2.97585	1.54542	1.55943	2.77859	2.02785	2.07397	3.65702	2.68512	2.72964	1.7578	1.46477	2.85037	2.78531
LNC_000599	lincRNA	1.57429	1.7359	2.4173	2.68275	1.47386	0.669866	0.392741	0.555489	1.52613	2.89558	1.51489	2.20425	0.918571	0.945834	0.986744	0.854414
LNC_000600	lincRNA	0.335935	0.468085	3.92261	7.63419	4.02413	4.36427	4.75185	7.64246	0.357922	0.241784	4.48581	7.41432	3.58108	4.23012	5.62363	7.33107
LNC_000601	lincRNA	0.98199	1.19021	0.552086	0.633912	0.639212	1.07017	0.999356	1.00557	2.33851	0.98985	0.486529	0.471801	0.501825	1.14127	0.506197	0.774398
LNC_000602	lincRNA	0.924589	0.625671	0.938441	0.894365	0.833018	0.384605	0.428422	0.843641	1.3702	0.960784	1.11613	0.800424	0.557873	0.845722	0.517084	0.150043
LNC_000603	lncNAT	0.979265	0.378619	0.179069	0.0700217	0.207476	0.146585	0.225928	0.270211	1.38346	0.398615	0.216158	0.157676	0.673366	1.30837	0.299617	0.118813
LNC_000604	lincRNA	0.884559	0.393674	0.632443	0.604543	0.342264	0.677681	0.506352	0.487714	0.839708	0.566101	0.282386	1.0326	0.401736	0.293538	0.506713	0.560383
LNC_000605	lincRNA	0.0659305	0.406722	1.21808	0.555542	0.275012	0.636639	0.29361	0.0610915	0.148298	0.295864	0.519944	0.924559	0.241681	0.235934	0.173722	0.278633
LNC_000606	lincRNA	0.829391	1.9216	3.33471	3.12347	2.55133	1.24977	1.52457	0.863437	1.06194	1.66815	3.2458	3.28198	1.98256	0.636741	1.00113	1.13815
LNC_000607	lincRNA	8.56081	4.27749	10.3839	11.8257	10.1176	3.72039	6.01055	1.86693	8.8408	10.1125	11.3099	13.2841	8.37184	8.13183	8.44179	6.11646
LNC_000608	lincRNA	0.122583	0.055711	0.146996	0.410209	0.216323	0.153592	2.545e-06	1.7565e-05	0.0640057	4.395e-06	0.0805866	1.6855e-06	3.255e-06	9.085e-07	8.34e-06	5.35e-07
LNC_000609	lincRNA	0.160847	0.00161145	0.00676142	0.125861	0.802954	0.130151	1.62721	0.523797	0.00353076	0.176982	0.117297	0.487325	0.795955	0.333476	0.639521	0.450862
LNC_000610	lincRNA	0.097367	9.9e-09	2.43e-07	1.51e-07	1.045e-15	3.785e-19	4.02e-25	0.174574	2.355e-101	3.1555e-68	2.665e-16	7.35e-07	0.265834	3.395e-06	1.34e-14	1.45e-54
LNC_000611	lincRNA	0.118296	0.00555571	0.047825	0.313847	0.627097	0.469546	0.313263	3.73e-06	0.684353	0.0334004	0.0935115	0.107969	0.322136	0.368751	1.085e-14	9.7e-16
LNC_000612	lincRNA	0.0195316	0.0359881	0.0397128	0.0405225	0.356213	0.209536	0.0378245	0.035089	0.017898	0.164512	0.0434535	0.0329092	0.0167341	0.0330883	0.402389	0.0467954
LNC_000613	lincRNA	0.909131	0.107836	0.104874	0.178268	0.12706	0.353849	0.438269	0.45618	0.63746	0.109294	0.127748	0.0988991	0.323375	0.380128	0.32878	0.215795
LNC_000614	lincRNA	0.268763	0.118267	4.44e-20	1.04e-06	0.059616	0.203161	0.389428	0.127059	0.146228	6.3788e-34	1.455e-08	0.128578	0.280618	0.637112	0.112267	0.162329
LNC_000615	lincRNA	3.79833	3.40018	3.84798	3.20286	2.52041	2.39473	2.55698	2.47579	2.9912	3.63565	4.47503	3.10237	2.38881	1.96663	2.38443	2.63274
LNC_000616	lincRNA	0.097268	1.51e-10	0.214815	0.30446	0.307154	0.0740326	0.18365	0.000144047	2.91502e-07	2.03e-08	0.286391	0.00964975	0.0618095	0.0997885	0.16936	0.00111396
LNC_000617	lincRNA	3.03574	2.06858	0.344333	0.249692	0.236281	0.765352	0.493804	0.758788	3.71312	2.12035	0.469637	0.363614	0.437883	0.612178	0.581002	0.473405
LNC_000618	lincRNA	0.128854	0.0779045	0.118627	0.211048	0.15525	0.522227	0.0554415	0.552361	4.72e-77	0.183395	0.023489	0.222444	0.249225	0.0064113	0.219578	0.359884
LNC_000619	lincRNA	1.59228	1.37684	0.502478	0.854012	1.91076	4.81077	2.41359	2.84598	1.94503	2.56618	0.743286	0.995672	1.94939	2.81154	3.40111	1.93671
LNC_000620	lincRNA	0.822361	0.453028	0.40773	0.379847	0.505979	0.650832	0.520572	0.527309	0.82225	0.530477	0.266537	0.299507	0.69503	0.479056	0.511703	0.392277
LNC_000621	lincRNA	0.327906	0.288338	0.0709869	0.133023	0.31742	0.31922	0.337013	0.356937	0.660264	0.298052	0.155037	0.164517	0.0853841	0.237354	0.170608	0.122728
LNC_000622	lincRNA	0.233512	0.475237	0.544374	0.589743	0.327531	0.468776	0.532748	0.572564	0.202594	0.249877	0.411659	0.439707	0.418891	0.385463	0.559058	0.760759
LNC_000623	lincRNA	13.4101	7.32819	3.18485	2.7849	3.16003	4.18128	3.74552	2.74287	15.6603	7.25881	3.48545	3.54768	2.76622	3.3734	2.99382	1.69473
LNC_000624	lincRNA	0.613692	0.331264	0.0859302	0.058702	0.139783	0.0908062	0.0583246	0.0581165	0.520226	0.572623	0.383437	0.144759	0.0233229	0.179534	0.0494537	0.0690835
LNC_000625	lincRNA	1.64861	1.17108	0.299958	0.516496	0.867868	1.20448	0.736194	0.534209	3.01893	1.35891	0.383298	0.629682	0.577163	0.740073	0.974984	0.378561
LNC_000626	lincRNA	0.430143	0.370351	0.861182	1.19972	0.706632	0.401197	0.826985	0.799622	0.720704	0.671496	0.448124	1.35854	0.897625	0.272242	0.706098	0.896838
LNC_000627	lincRNA	3.78579	2.33001	1.88862	2.37294	2.38084	2.34246	2.13817	1.35213	3.46194	2.50647	1.99171	2.39814	2.50787	1.33426	2.95797	1.37987
LNC_000628	lincRNA	5.40051	3.04054	1.05501	1.00654	1.44494	1.22842	0.621282	0.330333	4.34341	2.59384	0.93935	1.78771	0.889559	0.506756	0.329234	0.193249
LNC_000629	lincRNA	1.22569	0.758773	0.0387369	0.134464	0.105211	0.229903	0.150354	1.621e-06	2.03312	0.687585	0.271124	0.193561	0.252397	0.313919	0.316654	2.205e-06
LNC_000630	lincRNA	3.05e-06	1.595e-06	3.065e-05	0.152855	1.595e-05	1.17e-05	0.137044	0.880024	2.265e-06	7.9365e-16	5.69e-06	0.117729	0.13915	7.60105e-07	4.3691e-06	0.23687
LNC_000631	lincRNA	3.71756	4.38598	10.7505	12.4117	13.0581	9.06323	7.17244	7.42507	3.91773	4.60916	12.607	15.4437	16.1721	9.21624	9.67803	10.3799
LNC_000632	lincRNA	0.18999	0.124522	0.130633	0.21973	0.628624	0.663531	0.797306	0.890612	0.320173	0.144112	0.080212	0.288449	0.740592	0.975262	0.905072	0.774577
LNC_000633	lincRNA	0.302645	0.104914	0.067137	0.016467	0.0791125	0.13882	0.0973895	0.204788	0.495478	4.31e-05	0.127861	2.402e-07	0.199045	0.204259	3.4025e-06	5.05309e-06
LNC_000634	lincRNA	0.702224	0.459468	0.115001	0.0108692	0.0236308	0.0726152	0.130678	0.0575949	0.660969	0.466915	0.156821	0.0641676	1.8205e-07	0.0495317	0.125011	0.0115777
LNC_000635	lincRNA	1.24165	1.34408	0.962218	0.383892	0.383467	0.363746	0.264141	0.249498	1.03875	1.15763	0.970929	0.475885	0.220344	0.231146	0.0553474	0.129287
LNC_000636	lncNAT	0.0374847	0.0889242	1.17721	1.40905	1.84455	1.12955	1.0854	1.28433	0.0158442	0.162281	1.09543	0.88468	2.10421	0.80127	0.87678	0.508502
LNC_000637	lincRNA	2.40392	1.47093	0.492301	0.481023	0.552428	0.417814	0.668966	0.455228	2.41508	1.25284	0.271692	0.459903	0.307455	0.502851	0.474455	0.360866
LNC_000638	lincRNA	0	0.805227	2.9925	1.85319	1.00035	0.069713	0.0657812	0	0	0.359063	1.82541	1.0769	0.594538	0.090915	0.0216288	0
LNC_000639	lincRNA	3.03161	5.2666	11.6116	10.7685	7.54194	6.50476	8.89455	10.7745	4.72525	5.06517	11.5572	9.05033	11.7621	9.61858	7.67864	9.25484
LNC_000640	lincRNA	0.376684	1.19434	3.76021	2.92958	2.33713	2.29753	0.447796	1.40815	0.563538	0.867236	2.15143	1.6035	1.613	0.402871	0.255942	0.65856
LNC_000641	lincRNA	0.23874	0.384723	0.542812	0.514397	0.543544	2.425e-06	0.230654	0.208178	0.502544	0.284135	0.286786	0.360028	0.138758	0.0751143	0.087807	2.6455e-06
LNC_000642	lincRNA	3.49234	5.12558	9.60633	8.57752	5.37947	4.8049	3.87871	4.93488	2.43316	5.08758	8.2476	8.28918	4.42516	2.90593	3.32397	5.19847
LNC_000643	lincRNA	1.57114	1.10325	0.865459	0.949887	0.81716	0.691221	0.216454	0.221136	0.962812	1.23241	1.02197	1.74519	0.327695	0.356906	0.387434	0.108967
LNC_000644	lincRNA	0.22087	0.373684	0.421276	0.408192	0.263263	0.0620956	0.246292	0.282311	0.231923	0.32174	0.743521	0.215524	0.398795	0.315849	0.261814	0.33616
LNC_000645	lincRNA	0.443172	0.946489	1.72365	0.825922	0.623105	1.10522	0.949263	0.538693	0.827439	0.571489	1.73404	1.30915	1.20641	0.600062	0.915045	0.292986
LNC_000646	lincRNA	0.214392	0.0967464	0.0253589	0.0528218	0.14653	0.232617	0.316553	0.444661	0.289888	0.0695562	0.0354202	0.0452237	0.545799	0.59062	0.347815	0.298216
LNC_000647	lincRNA	0.846445	0.473986	0.122905	0.0933712	0.211516	0.273703	0.235562	0.197832	1.00013	0.589433	0.157668	0.115392	0.197806	0.17408	0.354913	0.159666
LNC_000648	lincRNA	0	0.241779	2.83213	2.84772	0.702048	0.155222	0.319348	0.107221	0	0.194691	1.20001	1.47946	0.682686	0.0646835	0.327778	0.249014
LNC_000649	lncNAT	0.0464332	0	0	0	0.262715	0.464205	0.754588	0.781783	0	0	0	0	0.32435	0.234766	1.06223	0.400908
LNC_000650	lncNAT	0.0241856	0.043249	0.0391295	0.164248	1.83779	1.46596	0.74602	0.43676	0.0320644	0.110789	0.101259	0.299888	2.44873	1.14496	1.14136	0.376711
LNC_000651	lncNAT	1.93e-05	2.33e-05	0.0766596	0.12621	2.1157	2.03159	1.17784	1.16819	1.725e-05	2.04e-05	0.082666	0.359059	1.82842	1.70803	1.88648	1.19607
LNC_000652	lincRNA	0	2.62211	4.70708	3.47776	0.763054	0.459644	0.23653	0.133268	0.0758397	1.81085	2.70874	2.48186	0	0.236981	0	0
LNC_000653	lincRNA	2.9467	7.57967	1.82298	1.479	0.85749	2.96863	0	0.69468	2.98771	6.90883	0	2.66626	0.54664	2.50933	0	0
LNC_000654	lincRNA	0.673452	0.385223	0.883127	0.549785	0.897402	0.859811	1.03801	0.644063	0.640732	0.344732	0.721915	0.666782	1.04357	1.34366	0.854416	1.04816
LNC_000655	lincRNA	0.376375	1.47575	1.36404	0.799494	1.69736	0.271865	0.274215	0	0.460212	1.61519	1.69803	0.717032	1.43592	0.0935485	0.464433	0.509699
LNC_000656	lncNAT	0.569738	0.680426	0.141822	0.270038	0.54649	0.147012	0	0.242077	1.94726	0.747559	0.377475	0.730547	0.23477	0.372251	0	0.162059
LNC_000657	lincRNA	0.723452	0.482387	0.384667	0.498762	0.508096	0.397267	0.262332	0.249564	0.678426	0.623185	0.399593	0.614631	0.824098	0.000522344	0.0607345	0.0962574
LNC_000658	lincRNA	1.24228	0.924021	0.551427	0.521981	0.396616	0.350455	0.412512	0.183152	1.43426	0.726978	0.629811	0.387705	0.258289	0.514117	0.375881	0.34719
LNC_000659	lincRNA	0.2784	0.261135	0.270419	0.320599	0.316133	0.33006	0.246146	0.257462	0.402577	0.406685	0.246084	0.284164	0.265561	0.166352	0.352179	0.362158
LNC_000660	lincRNA	1.20291	0.613065	0.199939	0	0	0	0	0	1.32527	0.111698	0	0	0	0.40174	0	0
LNC_000661	lincRNA	27.6657	41.9999	42.5053	35.1791	37.0157	31.6253	29.4926	26.7128	26.807	33.3936	34.8444	34.4522	24.5871	20.5241	35.1023	32.7788
LNC_000662	lincRNA	3.86311	2.66665	0.944363	0.632154	1.09749	1.73231	1.61213	1.71711	5.09769	3.38448	1.24618	0.704198	1.15101	1.34687	1.77649	2.1328
LNC_000663	lincRNA	0.252348	0.236339	0.192584	0.121126	0.0847782	0.164018	2.555e-06	0.15957	0.325572	0.34147	0.264997	0.710518	2.501e-05	0.10605	0.391375	0.336697
LNC_000664	lincRNA	0.819187	0.478332	0.162517	0.322482	0.32187	0.17623	0.259366	0.141478	1.75043	0.431795	0.243034	0.144089	0.212179	0.129802	0.138528	0.0815437
LNC_000665	lincRNA	0.224554	0.169833	0.166673	0.155978	0.0938765	0.17217	0.0836371	0.00480225	0.617216	0.00158718	0.0612963	0.205591	0.00513928	0.0818284	0.00328811	0.0592787
LNC_000666	lincRNA	0.360477	0.161129	0.0872038	0.189814	0.090855	0.0386486	0.0495089	0.129656	1.513e-05	0.322171	0.120707	0.107848	0.150538	0.0329559	0.0511515	0.0178749
LNC_000667	lincRNA	0.748398	1.25478	0.297937	1.52098	0.513179	1.02462	1.00915	0.437285	1.92885	0.623444	1.05063	0.749653	0.142255	0.355618	0.205495	0.469421
LNC_000668	lincRNA	0.457749	0.241073	0.312717	0.26124	0.393959	0.455785	0.176088	0.735748	0.344896	0.301745	0.226618	0.19346	0.208112	0.250531	0.059944	0.306411
LNC_000669	lincRNA	0.275348	2.15705	3.49986	2.52142	1.77868	3.31975	3.59314	2.24845	1.27746	2.1133	3.09957	2.6874	0	1.49061	0	1.3497
LNC_000670	lincRNA	5.79305	2.89316	1.07209	0.855517	1.45201	1.10998	0.469456	1.05999	3.60656	3.99287	1.26005	0.718827	0	1.27831	0	0.900291
LNC_000671	lincRNA	2.585e-07	2.563e-06	0.17713	0.530393	0.0921222	5.5965e-07	0.529035	0.0832143	0.131494	0.160549	1.14028	0.278143	0	0.511865	0	5.0735e-07
LNC_000672	lincRNA	1.04233	0.788349	0.286594	0.406058	0.43988	0.3617	0.340191	0.471921	0.536046	0.812947	0.497364	0.304804	0	0.366412	0	0.17
LNC_000673	lncNAT	0.232007	3.015e-40	0.019069	9.75e-37	0.055126	0.260125	0.216028	0.0224026	0.351872	0.281667	5.2e-18	1.4398e-07	3.9713e-08	3.29e-06	0.315474	0.227591
LNC_000674	lncNAT	0.286973	6.35e-41	0.039822	2.485e-36	0.088448	0.102622	0.082482	0.317196	0.709445	0.168493	1.065e-17	2.27085e-07	0.360441	0.0992343	8.35e-21	3.935e-06
LNC_000675	lncNAT	0.134651	0.195709	1.00953e-06	0.450039	0.228017	0.000541555	0.12426	0.076839	0.125444	0.173298	0.737142	0.0180561	2.7735e-09	1.60846e-07	0.0678445	1.405e-08
LNC_000676	lncNAT	1.92431	0.553813	0.204776	0.0458757	0.205088	0.446252	0.191772	0.0389941	1.77472	0.601703	0.136001	0.27895	0.116068	0.138427	0.419797	0.175764
LNC_000677	lncNAT	6.23841	3.42837	1.46117	0.211587	1.08309	1.96944	1.29192	1.19903	6.98542	3.76642	0.661091	0.621713	0.444847	1.37862	0.950761	0.654039
LNC_000678	lncNAT	0.05691	0.000928321	6.25e-05	0.000639599	0.075306	0.0013119	1.1025e-05	0.173339	0.343998	0.000110679	0.131258	0.000145151	0.0530795	0.419719	0.00053554	0.151094
LNC_000679	lncNAT	0.867904	0.195557	0.275987	0.0597171	0.0594677	0.446272	0.0978463	0.088875	0.73299	0.659167	0.11134	0.0373144	0.129883	0.0215	0.329773	3.52503e-05
LNC_000680	lncNAT	0.519229	0.157317	1.15e-14	1.105e-08	4.34e-05	3.09e-21	1.3425e-10	1.986e-15	0.197697	9.15157e-16	1.34e-14	2.46e-06	6.45715e-19	0.178482	1.5e-05	0.0470969
LNC_000681	lncNAT	1.32031	0.832964	0.0586706	0.0440554	0.120435	0.0043468	0.144384	0.279082	1.47465	0.512659	0.131781	0.126137	0.2478	0.162676	0.296602	0.042118
LNC_000682	lincRNA	0.736653	1.1446	0.845618	0.744057	0.509889	0.567484	0.506912	0.444258	0.924285	1.31509	1.16325	1.02936	0.460535	0.436555	0.359137	0.49738
LNC_000683	lincRNA	2.11756	1.7392	0.78018	1.1136	0.423738	1.2266	1.05252	0.731272	3.01247	2.08112	1.56043	0.560899	0.272665	1.06302	0.746024	1.25143
LNC_000684	lincRNA	1.72063	0.978023	0.232231	0.19673	0.345021	0.566912	0.298181	0.515485	1.92572	0.974727	0.192794	0.275211	0.338556	0.407458	0.476464	0.282983
LNC_000685	lincRNA	0.375642	4.07873	7.08888	2.86105	1.32689	0	0	0	0.593065	3.80337	1.33716	2.7379	0	0	0	0
LNC_000686	lincRNA	0.794528	0.500049	0.0418499	0.0375497	0.0345008	0.116227	0.0966912	0.114952	0.789514	0.466044	0.0853166	0.0166855	0.0767532	0.135523	0.0641227	0.0820066
LNC_000687	lincRNA	2.58861	2.00588	3.03598	2.60357	2.01977	1.4564	1.58275	2.12323	1.73264	1.53051	2.38937	1.35123	2.91326	2.99683	1.90566	2.13843
LNC_000688	lincRNA	11.7264	18.9574	52.9074	73.6877	83.3175	84.7166	89.8784	87.2415	10.1936	17.9717	47.9322	63.3966	79.7039	67.7651	113.802	118.063
LNC_000689	lincRNA	2.68618	2.49085	0.326742	1.31389	2.50244	5.53101	3.99132	4.09317	3.30654	2.45566	0.526324	1.54933	2.81206	3.7325	4.66585	5.21084
LNC_000690	lincRNA	1.58115	1.47245	0.245208	0.566637	0.399933	0.775212	0.4386	0.279747	2.35339	1.38552	0.130764	1.05991	0.268502	0.346239	0.285367	0.113566
LNC_000691	lincRNA	0.748062	0.282361	0.0294278	0.0197906	0.0450239	0.0735429	0.0340536	0.0326267	0.725624	0.286911	0.038432	0.0443912	0.0507039	0.13867	0.0348238	0.0338377
LNC_000692	lncNAT	0.163565	1.17e-05	2.08e-09	0.0727417	4.746e-05	2.56684e-06	0.0502769	0.0408847	0.409022	7.41e-07	3.17e-07	0.0334774	5.65e-06	0.286133	0.062753	0.103952
LNC_000693	lincRNA	1.83332	0.598195	0.0142539	0	0	0.0825451	0.0463508	0.0448349	1.25596	0.691382	0.064773	0.0421577	0	0.176835	0.173144	0.082056
LNC_000694	lincRNA	2.70631	2.24871	2.10639	1.90177	2.41518	2.10093	2.30586	2.0038	1.39225	2.97454	2.43403	2.78628	0	1.58618	0	2.31773
LNC_000695	lincRNA	0.0431528	0	0	0	0	0	0	0	0.352073	0	0	0	0.109698	0	0.329789	0
LNC_000696	lincRNA	0	0	0	0	0	0	0	0	1.06865	0	0	0.0182316	3.86604	0	7.40239	0
LNC_000697	lincRNA	0.0625038	0.0557745	1.91556	2.14199	0.096413	0	0.0310723	0	0.0180162	0	1.35442	1.1313	0.216172	0.0288309	0	0
LNC_000698	lincRNA	0.843391	0.0727876	0	0.0338167	0.211529	0	0.0307618	0	0.51728	0.406469	0.0336291	0	0	0.0355178	0	0
LNC_000699	lincRNA	23.2398	49.8903	62.1919	54.0303	33.5455	23.2942	25.2703	24.3742	18.9181	39.1957	54.1512	43.468	22.4756	16.9001	27.2045	32.8235
LNC_000700	lincRNA	0.208011	0.223644	0.374617	0.487182	0.216165	0.110813	0.132812	0.146309	0.080716	0.207709	0.361621	0.553289	0.0667435	0.108322	0.14606	0.0829064
LNC_000701	lincRNA	0.013686	0	0	0	0.0208021	0.189975	0.196052	0.519752	0	0	0	0	0	0.268634	0.476788	0.61714
LNC_000702	lincRNA	0.977731	1.18655	0.210743	0	0	0.138568	0.216068	0.123081	1.00322	0.670409	0.084655	0.0385921	0.0562465	0.0391	0.235615	0.0594955
LNC_000703	lincRNA	6.74799	16.1768	39.239	39.7287	36.117	27.4045	29.0168	30.0881	5.3186	16.2699	30.938	35.0561	11.7087	19.8529	13.2592	26.1333
LNC_000704	lncNAT	0.227239	0.137731	0.0440379	0.059731	0.0699522	0.0612695	0.0288942	0.0728831	0.427574	0.116648	0.0749894	0.0390032	0.0788314	0.075892	0.201727	0.0669693
LNC_000705	lncNAT	0.545975	0.922076	1.72531	1.93205	1.36848	1.73015	1.29767	1.49546	0.323041	0.673863	1.08331	2.07954	1.69357	0.412414	1.10283	1.00116
LNC_000706	lincRNA	1.38373	0	0	0	0	0	0	0	1.84194	0.25962	0	0	0	0	0	0
LNC_000707	lincRNA	1.2053	0.813293	0.13475	0.0080759	0.347299	0.640748	0.271221	0.382539	1.74428	0.948058	0.135923	0.134744	0.250852	0.479483	0.339561	0.202554
LNC_000708	lincRNA	0.275902	0.116727	2.28522e-05	0	0.138087	0.357683	0.311888	0.658505	0.0347326	0.357599	1.845e-06	1.105e-14	0.0950884	0.357282	0.66645	0.225024
LNC_000709	lincRNA	1.67201	0.754261	0.0507535	0.0373774	0.0798381	0.179757	0.0577082	0.0759766	1.26151	0.487459	0.0216225	0.0361514	3.105e-07	0.0655148	2.5415e-07	6.385e-07
LNC_000710	lincRNA	1.42468	0.613579	0.0654568	9.05395e-05	0.0584441	0.190373	0.0872636	0.153216	1.01107	0.483811	0.0206622	0.0391827	0.042557	0.102387	0.11429	0.0527697
LNC_000711	lincRNA	2.77008	2.24315	2.36131	1.2748	1.41661	1.92525	1.62704	1.15189	3.66819	3.52147	2.60561	1.06429	1.46291	0.592218	1.15524	1.00813
LNC_000712	lincRNA	24.4768	24.0622	10.7753	8.55185	9.90605	9.99412	4.23154	7.35384	34.0064	26.8426	8.76806	8.21365	5.8339	10.4573	5.2142	6.09899
LNC_000713	lincRNA	2.61537	2.15481	4.17423	4.62531	3.05492	3.63344	1.87977	2.93366	2.36415	2.11736	3.78334	3.24972	2.85127	3.04851	2.53784	0.988038
LNC_000714	lincRNA	1.9875e-06	0.111827	1.25402	1.4127	1.80192	2.16298	1.32165	1.16528	1.3165e-06	0.0129396	1.23657	1.13624	1.87508	1.13347	1.93476	1.12984
LNC_000715	lincRNA	0.231882	0.560337	2.08828	0.410152	1.66851	0.818196	0.819219	0.11589	0.282614	1.67e-06	1.64864	0.983581	1.03568	1.25002	1.39622	0.392172
LNC_000716	lincRNA	2.3198	1.62977	0.434105	0.279761	0.833118	1.08479	0.711258	0.711606	3.45864	1.78467	0.438316	0.358623	0.872065	1.17291	0.524322	0.595858
LNC_000717	lincRNA	0.963404	0.268462	0.453812	0.244726	0.000244813	0.594531	0.948688	0.0221886	1.36065	0.48923	0.397343	0.971085	0.429044	0.000314862	9.83e-06	0.539161
LNC_000718	lincRNA	0.850162	0.739389	0.205351	0.365032	0.197916	0.253509	0.294254	0.448689	0.704894	0.588137	0.192753	0.221593	0.224394	0.433276	0.277706	0.198154
LNC_000719	lincRNA	0.839976	0.630388	0.0981016	0.104907	0.0288397	0.045472	0.165334	0.0315946	1.50352	0.340248	0.0441012	0.056441	0.0664935	0.0564319	0.0736911	5.36e-08
LNC_000720	lincRNA	20.6926	14.7137	4.18756	3.75877	1.05925	2.15247	1.4561	1.50829	27.955	14.7505	3.49462	2.4135	0.441693	1.49392	0.893133	0.985229
LNC_000721	lincRNA	0.315175	0.0437274	0.702203	3.58367	1.67998	0.123021	0.132337	0	0.135059	0	0.777402	5.49554	0.960419	0.064832	0.237784	0.393284
LNC_000722	lincRNA	1.76684	1.20655	0.913968	0.680522	0.373157	0.610828	0.319291	0.17312	2.3729	1.33015	0.443728	0.489959	0.182674	0.209416	0.400732	0.136228
LNC_000723	lincRNA	1.045e-05	8.4176e-05	2.665e-06	1.51e-06	0.21988	0.223912	0.390444	0.310363	1.475e-05	0.105013	0.0401199	0.0460235	0.175287	0.0748432	0.0729578	2.315e-06
LNC_000724	lincRNA	6708.56	9722.5	30963.5	37099.7	65681.4	25835.8	2770.86	14790.7	2510.03	10820.8	14246.1	18447	42801.4	4654.44	0	4587.06
LNC_000725	lncNAT	2716.34	5040.82	22272.8	37566	47388.6	47659.9	32983.6	18299	1446.38	6357.56	11610.4	21515.5	34009.9	35476.5	49871.8	37823
LNC_000726	lincRNA	0.33958	0.165659	0.357507	0.437179	0.84059	0.569357	0.474835	0.33194	0.341905	0.541095	0.476186	0.580286	0.628455	0.61798	0.336664	0.469745
LNC_000727	lincRNA	2.70026	3.05697	3.33902	2.99364	3.03173	2.42913	2.56499	1.09973	3.36876	3.33268	4.42282	4.24255	3.2795	2.1736	3.04373	1.68021
LNC_000728	lincRNA	0	0	2.08763	1.68492	1.31163	0.152463	0.441929	0	0	0	0.845562	1.38888	1.28573	0	0	0.93055
LNC_000729	lncNAT	0.111208	0.089802	0.972327	0.153826	0	0.0125346	0.0132358	0	0.0395368	0.129445	0.767373	0.173944	0.0235533	0.0219963	0.0322443	0.0286384
LNC_000730	lincRNA	31.8678	31.3548	93.7348	38.7571	106.538	59.8812	50.1526	73.7073	21.0897	18.5647	60.1347	49.209	50.0088	28.4407	28.3879	43.6035
LNC_000731	lincRNA	2.83207	1.23375	0	0.221764	0.000663305	0.495769	0.000416641	0.260657	2.19699	0.868316	0.30118	0.314763	0.265197	0.408008	0.366171	0.161188
LNC_000732	lincRNA	0.693704	0.633336	0.066234	0	0.171532	0.0792054	0.387221	0.24759	0.905702	0.352979	0.0687067	4.89e-06	0.13918	3.6935e-06	0.185971	0.0950575
LNC_000733	lincRNA	0	0.0380344	0.296165	0.168015	3.395e-07	0.101056	0.154734	0.318712	1.7e-06	0.161363	0.00158686	0.0903857	0.0592232	4.075e-11	1.22e-13	0.00214131
LNC_000734	lincRNA	1.675e-08	0.134164	0.279934	0.157166	0.939988	0.897676	0.811554	0.561009	1.48e-06	0.0911112	0.083532	0.211029	0.743477	0.581384	0.6057	0.483347
LNC_000735	lincRNA	0	0.000115247	0.0859354	1.5982e-11	0.293205	5.57115e-05	0.380036	0.175523	1.755e-12	5.70078e-16	0.0991891	0.0308443	0.546536	0.353715	0.0733685	0.100443
LNC_000736	lincRNA	0	2.585e-09	1.22003e-13	2.4765e-06	0.693043	0.00329168	1.145e-12	0.0764385	6.45e-10	9.95e-08	5.59e-06	0.00024237	0.00149819	0.00938295	2.08e-14	0.0230739
LNC_000737	lincRNA	0.00703845	2.12e-07	0.000243799	1.12001e-05	0.590843	5.15945e-05	0.216738	0.112695	0.00902895	0.00278669	0.0350824	1.19506e-17	0.238866	0.00134248	0.000525482	0.00416156
LNC_000738	lincRNA	0	0.072664	2.89205e-05	0.104957	1.0422	2.8998	3.79929	3.94048	0.0166187	1.44e-05	0.239353	0.329298	1.82219	1.94692	3.95114	3.614
LNC_000739	lincRNA	8.3e-10	3.466e-06	0.0608	9.10081e-08	0.444666	0.187482	0.0423636	0.00110324	1.96e-07	1.18e-05	2.485e-06	0.0139491	0.800762	0.227262	0.37345	0.0420978
LNC_000740	lincRNA	7.95e-06	0.0185195	5.44e-06	0.00477796	0.0971203	0.354929	0.17567	0.0925714	2.01e-19	4.85884e-08	0.0122778	5.8e-18	0.101986	0.333031	1.11001e-05	0.0836782
LNC_000741	lincRNA	2.0785	2.09283	1.20351	0.817498	0.906745	1.38149	0.776315	0.691464	2.7573	2.79312	1.05958	1.39707	0.671863	0.574617	0.83024	0.507302
LNC_000742	lincRNA	1.50021	1.12495	2.74929	2.05358	1.60027	1.23686	1.62377	1.97741	1.0619	0.693194	2.30748	1.19463	1.76487	1.56538	2.20573	1.54998
LNC_000743	lincRNA	3.21647	5.48996	7.59967	7.82175	8.36477	7.64577	8.43933	10.0285	2.96234	3.53401	9.04686	7.99881	9.50052	5.10058	8.65579	9.44327
LNC_000744	lncNAT	0.844183	0.371838	0.0687955	0.0369319	0.0960669	0.17795	0.146178	0.122046	1.08586	0.432967	0.129116	0.0787816	0.0808812	0.144601	0.114	0.0485046
LNC_000745	lincRNA	0.736703	0.0799207	0.0464236	0.0487714	0.033481	0.0512235	0.0254519	0.119717	0.539508	0.402112	0.00101541	0	0.0654225	0	0	0
LNC_000746	lincRNA	0.65678	0.272651	0.217232	0.142898	0.147589	0.072545	0.1127	0.0650955	1.2692	0.59861	0.138843	0.0614611	0.045913	0.297096	0.187215	0.0948385
LNC_000747	lincRNA	0.0386186	0	0.0631305	0.0637895	0.142668	0	0.868535	0	0	0	0.0579185	0.162201	0.2492	0	0.242073	0
LNC_000748	lincRNA	2.20325	1.34433	0.916349	1.31698	1.75793	1.94019	1.04781	1.28959	2.27666	1.52053	1.11965	1.94281	1.18231	1.04933	1.37882	0.548959
LNC_000749	lncNAT	93.7349	52.71	138.34	100.441	142.597	101.538	152.657	148.492	50.3011	17.4841	53.9638	107.243	109.347	59.7659	48.9554	41.0002
LNC_000750	lincRNA	0.47095	0.261942	0.0829874	3.66161	6.14649	6.48433	4.32847	2.03363	0.332358	0.271686	0.146366	5.02042	6.22246	3.45632	3.37842	0.965352
LNC_000751	lincRNA	2.59634	1.10283	0.372065	0.294059	0.477002	0.720721	0.864096	0.531413	2.03896	1.27284	0.309887	0.414176	0.478046	0.851468	0.645058	0.538722
LNC_000752	lincRNA	6.15e-30	1.545e-08	1.9563e-07	0.0626536	0.0330908	3.23e-05	0.0826829	0.289246	3.76e-32	0.000271289	0.215121	0.133673	0.00025252	4.985e-09	2.7305e-08	0.145291
LNC_000753	lincRNA	0.0073688	0.405044	3.6685e-05	4.85e-06	0.176967	4.15e-05	3.296e-06	5.366e-06	0.200427	0.0124866	8.05e-06	2.62e-06	0.0662625	4.255e-05	0.0865654	7.969e-06
LNC_000754	lincRNA	11.3987	9.8895	3.18111	2.17051	5.33253	7.54641	4.566	4.0069	16.1046	11.2061	3.35425	3.64365	4.85653	7.03399	5.10721	3.26921
LNC_000755	lincRNA	0.692207	0.452929	0.0527765	0.107846	0.108239	0.174588	0.160519	0.216413	0.676815	0.299644	0.229472	0.198014	0.145751	0.309389	0.235407	0.237847
LNC_000756	lincRNA	0.573932	0.578757	0.582486	0.654177	0.595406	0.230805	0.363482	0.492845	1.01835	0.7981	0.718073	0.71341	0.192738	0.134985	0.312157	0.195994
LNC_000757	lincRNA	0.537381	0.372532	0.215258	0.226087	0.165637	0.135475	0.159925	0.171289	0.501051	0.396833	0.30784	0.239726	0.326517	0.282385	0.141294	0.0866698
LNC_000758	lincRNA	0.044	0.211542	0.0057318	0.0246027	0.351683	0.120584	6.815e-06	5.25046e-06	0.168014	0.219569	2.03728e-05	0.292542	0.0921915	0.173002	0.043049	2.1639e-05
LNC_000759	lincRNA	0.0955825	0.00231067	0.0018645	0.0515297	0.00344408	0.00708968	1.8135e-06	2.88532e-06	0.276774	0.0021718	0.327361	0.0319137	0.00583375	0.00716539	0.0052308	1.01835e-05
LNC_000760	lincRNA	8.185e-06	0.350909	0.00697788	1.54e-06	0.0305204	0.140754	0.297635	1.1815e-05	0.0520615	4.57e-14	0.0797993	0.000133167	0.22495	3.27e-37	0.00895205	0.0440338
LNC_000761	lincRNA	0.125497	0.0643465	0.526052	0.492391	0.000139036	8.85e-11	0.144244	0.091243	0.0595055	0.0245284	0.0860745	1.16e-53	0.271198	3.795e-46	1.285e-32	0.053381
LNC_000762	lincRNA	0.847255	0.512901	0.310529	0.165936	0.366352	0.331819	0.37104	0.171396	1.20512	0.61148	0.345358	0.276849	0.522527	0.225167	0.257198	0.099396
LNC_000763	lincRNA	1.50487	1.14157	0.793017	0.778158	0.765829	0.560941	0.907812	0.108558	0.90013	1.5126	0.436763	0.343768	0.621116	0.981942	0.742247	0.426421
LNC_000764	lincRNA	0.716336	0.539121	0.34884	0.279979	0.000210366	0.782296	2.65e-06	0.225477	2.03148	0.191889	0.749787	0.4863	0.336361	2.045e-06	6.51465e-05	4.1e-06
LNC_000765	lincRNA	5.47189	3.97171	2.97437	2.90619	3.74854	2.96967	3.11433	2.60505	3.24006	5.1294	2.89219	2.35417	2.46272	2.80087	2.92606	2.95915
LNC_000766	lincRNA	1.60446	0.875853	0.0947151	0.0250321	0.304633	0.570454	0.346905	0.645774	2.24528	0.874351	0.0902967	0.309897	0.474931	0.681685	0.456396	0.545362
LNC_000767	lincRNA	0.477893	0.351152	0.0715061	7.3266e-05	0.137715	0.15337	0.000193651	0.209813	0.657906	0.231672	0.0655695	7.93345e-05	0.276969	0.533017	0.583181	0.738515
LNC_000768	lincRNA	0.376609	0.281032	0.0335098	0.0177586	0.0972066	0.289239	0.484015	0.072443	0.125616	0.455714	0.0716871	0.0263269	1.2641e-05	4.7835e-06	0.260394	0.360187
LNC_000769	lincRNA	1.55949	5.40804	1.34105	0.81147	1.53744	1.40917	3.44963	1.58114	6.10726	2.45209	0	0.61878	0.72686	5.71532	2.07594	0.457025
LNC_000770	lincRNA	10.6136	29.3481	58.3631	47.5021	25.018	20.9594	22.1615	30.6486	10.4313	22.5599	55.163	33.1719	51.9498	59.0456	22.2715	32.4402
LNC_000771	lincRNA	0.818209	0.673501	0.398508	0.184982	0.161103	0.191614	0.238114	0.193022	1.18077	0.538312	0.346251	0.24967	0.173193	0.144336	0.136854	0.146724
LNC_000772	lincRNA	0.324512	0.360995	0.181031	0.300797	0.216284	0.502232	0.212467	0.183801	0.345456	0.319667	0.260786	0.198892	0.215718	0.063658	0.305119	0.107852
LNC_000773	lincRNA	0.32905	0.310721	0.288764	0.313869	0.203611	0.4521	0.381048	0.406218	0.434484	0.870578	0.864478	0.264933	0.505826	0.316163	0.40364	0.372064
LNC_000774	lincRNA	1.15041	0.767585	1.02145	1.03908	1.19943	1.12469	1.49273	0.842623	0.681982	0.785259	1.05211	1.36095	0.664837	0.979515	1.14052	1.10452
LNC_000775	lincRNA	1.27599	0.827477	0.448539	0.564306	0.271128	0.397213	0.414386	0.362028	1.83767	1.00894	0.560881	0.69048	0.413536	0.330163	0.258351	0.350103
LNC_000776	lincRNA	2.03638	0.987027	0.329231	0.17148	0.346535	0.417569	0.599423	0.427009	2.36262	1.33901	0.24044	0.244311	0.337043	0.504518	0.309492	0.34343
LNC_000777	lincRNA	4.02283	2.10921	0.147232	0.0616275	0.614609	1.05595	0.947259	1.01421	5.39045	1.91569	0.801333	0.224546	0.800268	1.95561	0.98013	0.65962
LNC_000778	lincRNA	0.042758	0.00301848	0.182039	0.323777	0.000151023	0.00070595	3.845e-05	0.0336056	9.53215e-05	0.276775	0.000487889	0.236056	2.185e-05	2.515e-05	3.675e-05	0.00669105
LNC_000779	lincRNA	0.0491501	0	0	0.0792345	0.102605	2.34166	0.084151	0.817019	0.0432488	0.096377	0	0.340034	0	0.679619	0.767493	0.246168
LNC_000780	lincRNA	0.491959	0.146885	0.000185433	0.00010462	0.20278	0.000200261	4.025e-05	5.755e-05	0.000253648	0.195341	0.000197227	0.000163837	0.000174311	0.371776	0.35186	0.000156006
LNC_000781	lincRNA	0.851017	0.329838	0.071372	0.0299772	0.111821	0.294623	0.212098	0.0749534	1.00232	0.442823	0.0921169	0.0561541	0.331274	0.395676	0.126975	0.0313648
LNC_000782	lincRNA	2.95484	1.94433	0.256959	0.0507785	0.370569	0.959526	0.706963	0.895309	4.17492	2.10776	0.37442	0.18169	0.0388701	0.468622	0.327873	0.268875
LNC_000783	lincRNA	1.56065	1.14775	1.41829	1.07263	1.1269	1.2045	0.978295	0.79707	2.20708	1.71232	1.05876	0.992149	0.810653	0.68606	0.890732	0.487373
LNC_000784	lincRNA	0	0	2.0474	0.482301	0	0	0	0	0	0	2.63294	0.108344	0	0	0	0
LNC_000785	lincRNA	0.550326	0.168777	0.156116	5.965e-08	0.05269	0.0246264	0.0576999	0.0657273	0.437563	0.220895	0.140773	0.147448	0.000337354	8.6855e-07	0.0243654	0.0308092
LNC_000786	lncNAT	2.44446	1.46199	0.739996	0.376273	0.501577	0.124892	0.274858	0.0121039	2.69344	1.8907	1.14409	0.219668	0.262242	0.274649	0.0948513	0.0841069
LNC_000787	lincRNA	0.000456803	0.0433453	8.4642e-05	2.00503e-12	3.125e-05	0.0570723	0.00631495	0.0298597	0.349063	0.101936	0.000268501	2.195e-05	0.129035	0.073536	0.0615254	0.000231909
LNC_000788	lincRNA	0.078047	0.233523	0.323802	0.236027	0.426548	0.433514	0.33785	0.54518	0.152519	0.140702	0.275944	0.270454	0.545246	0.118768	0.312855	0.307513
LNC_000789	lincRNA	0.909414	0.678761	0.218478	0.122219	0.177322	0.340992	0.323668	0.164131	1.01682	0.549157	0.219432	0.21402	0.254039	0.48954	0.395464	0.179745
LNC_000790	lncNAT	0	0	0	0	0.141767	0.119043	1.23228	1.50441	0	0	0	0	0.305034	0.32796	1.73839	3.11904
LNC_000791	lincRNA	0.416038	1.44402	3.0486	1.56748	1.74941	1.14079	1.68954	2.42254	0.649691	1.61543	1.57828	0.761192	1.5821	2.83768	2.91369	2.08169
LNC_000792	lincRNA	82.9788	89.7696	123.102	168.592	254.346	197.101	359.457	361.432	97.0425	79.1479	144.027	195.207	434.263	296.82	331.842	418.759
LNC_000793	lincRNA	1.98109	2.63523	4.19795	4.19404	5.94172	4.46011	5.67443	6.06906	1.98635	2.09275	4.05839	4.53754	6.24743	4.50858	4.56865	5.95636
LNC_000794	lincRNA	9.88907	9.70763	11.7174	10.2846	5.17439	5.66553	3.76512	6.47917	11.124	18.749	11.2292	13.1842	6.41534	12.3354	6.75187	4.63282
LNC_000795	lincRNA	1.38201	2.99541	7.98475	8.77209	7.51014	5.0307	6.15997	5.406	1.46881	2.76144	9.39518	8.10993	17.5518	12.803	6.56802	8.56639
LNC_000796	lincRNA	4.88415	7.15188	10.6388	9.77135	9.68917	9.05656	10.8976	17.1037	4.67981	4.5237	6.53472	8.78991	7.35027	5.16949	9.48628	13.7862
LNC_000797	lncNAT	0.0221655	0	0	0	0.273803	0.746827	0.000402601	0.958522	0	0	0	0.0582587	0.979456	0.402341	1.5254	1.17033
LNC_000798	lncNAT	8.09015e-05	0	0	0	1.24574	0.804626	2.29493	0.853421	0	0	0	0.000174122	0.519126	1.01186	0.296453	0.598557
LNC_000799	lincRNA	0.52119	1.61591	0.104964	0.1247	0.496498	0.178572	0.273743	1.3515e-05	0.278263	0.724258	4.3145e-05	0.130871	0.212818	6.7362e-05	6.172e-05	0.49759
LNC_000800	lincRNA	2.53934	1.77017	0.600524	1.123	1.27269	1.52679	1.37077	1.73481	2.34626	2.95776	1.14382	1.10208	0.770245	0.759637	0.861959	0.945879
LNC_000801	lincRNA	0.0748068	0.849807	2.35111	0.719813	0.254503	0	0	0	0	0.267453	1.39478	0.504533	0.0369123	0	0	0
LNC_000802	lincRNA	0	1.15809	9.15606	0.777565	0	0	0	0	0.503255	0.488349	2.37132	5.44305	0.571785	0	0	0
LNC_000803	lincRNA	3.83202	2.57913	2.08261	1.38789	0.581418	1.13146	1.12216	0.697184	4.06637	3.11742	1.84812	2.24973	0.996142	0.933972	1.12222	0.933818
LNC_000804	lincRNA	0.0281802	0.42466	3.23335	0.706959	0.0419688	0.0447809	0	0	0	0.374474	1.00277	0.370795	0.053122	0	0.0575465	0
LNC_000805	lincRNA	2.56621	1.1463	0.347105	0.334158	0.619603	1.02007	0.609766	0.582119	2.06731	0.945568	0.547268	0.451254	0.388709	0.34552	0.225658	0.767792
LNC_000806	lincRNA	0.431408	4.0114e-05	0.805937	0.0237163	9.8e-07	3.785e-05	6.3979e-05	0.130738	0.195037	0.352688	0.11804	0.284278	0.052506	5.3e-06	0.254685	0.299869
LNC_000807	lincRNA	0.254488	1.81518e-05	0.34825	2.475e-07	0.253502	0.078749	0.0284388	0.0303962	1.175e-06	0.0643865	0.000523265	4.9755e-06	0.0646706	0.00078417	0.000369697	0.121807
LNC_000808	lincRNA	0.152839	0.397464	0.165252	0.760559	1.84661	1.10422	1.36963	0.828348	0.532827	0.216488	0.424696	0.294331	0.982034	1.10187	0.697761	0.494165
LNC_000809	lincRNA	0.777737	0.427713	0.396434	0.214311	0.289915	0.280106	0.233035	0.29011	0.889587	0.639509	0.2072	0.150054	0.153761	0.190882	0.169824	0.223535
LNC_000810	lincRNA	0.260284	0.237027	8.15e-07	0.331277	2.055e-06	0.0667405	0.14585	0.0600547	0.346711	0.0789354	1.035e-08	0.000669705	1.29071e-06	0.107502	2.915e-05	2.56e-06
LNC_000811	lincRNA	8.49e-06	0.115347	0.193857	0.217145	0.40249	0.0033028	0.0604097	3.025e-05	1.086e-06	0.252129	0.469712	0.620749	0.00088503	2.75e-16	0.177306	3.46e-05
LNC_000812	lincRNA	3.85884	3.49718	3.32763	2.53585	2.20427	3.02825	2.8141	2.4831	3.21455	4.13392	2.97087	3.16205	1.13572	1.55058	0.431235	2.09631
LNC_000813	lincRNA	0.0520348	0.198836	0.701164	0.533845	0.307964	0.296775	0.282313	0.160804	0.0344768	0.184152	0.701457	0.482983	0.145381	0.40608	0.252521	0.111894
LNC_000814	lincRNA	2.28133	2.97222	1.97243	2.32919	1.77923	1.9871	1.4928	1.4216	2.19294	2.87788	1.77842	2.43512	1.31692	1.60543	1.67816	0.885103
LNC_000815	lincRNA	0	1.02348	3.35779	1.28716	0.199871	0	0	0	0.0224435	0.327497	1.46211	0.596091	0.202535	0	0	0
LNC_000816	lincRNA	2.48252	0	0	0	0	0	0.169604	0	2.024	0.098585	0	0	0	0.116863	0	0
LNC_000817	lincRNA	5.51152	5.90297	2.6031	8.87204	24.1705	12.7586	28.6604	14.2971	5.38277	3.27468	4.27367	16.7158	14.3357	2.99073	13.3594	9.32219
LNC_000818	lincRNA	0.460929	0.243558	0.292992	0.202911	0.161697	0.307231	0.339041	0.348156	0.620669	0.33962	0.278463	0.136006	0.275122	0.70701	0.316334	0.310561
LNC_000819	lincRNA	1.68057	1.56126	2.43189	1.51853	0.810824	1.36983	1.37147	0.889401	2.2455	1.12379	2.00392	1.30167	1.25773	1.98588	0.802447	0.772914
LNC_000820	lincRNA	2.58131	1.75912	0.410351	0.194488	0.598859	0.637695	0.936592	0.672198	3.11126	1.391	0.421797	0.443392	0.523788	0.336672	0.377696	0.466144
LNC_000821	lincRNA	2.685e-05	9.4e-06	0.239046	0.0544147	1.8655e-05	0.70983	0.115745	0.0356438	4.31125e-08	0.4375	0.0295924	9.155e-08	5.1355e-06	1.22759	0.146097	6.35275e-05
LNC_000822	lincRNA	3.39577	3.77068	1.43354	1.30597	0.833358	1.22485	0.708639	0.897478	1.98985	1.77424	1.35858	1.99496	0.455924	0.735643	0.736074	0.38863
LNC_000823	lncNAT	5.80692	3.80082	1.19388	0.638806	0.241627	0.638607	0.444383	0.401234	4.93792	4.92985	0.870819	0.484783	0.244756	0.332676	0.447058	0.358272
LNC_000824	lincRNA	2.60677	3.0813	5.6364	5.45402	5.36467	4.83498	5.69153	6.54475	2.34257	2.67671	5.23591	5.07954	6.99579	5.46883	5.62556	6.10405
LNC_000825	lincRNA	3.35814	1.95884	1.01579	1.08726	1.42641	1.69675	1.34333	1.38817	4.46328	2.33101	1.14448	1.20993	0.975534	1.25501	1.52418	1.40776
LNC_000826	lincRNA	0.674686	1.69529	1.92616	1.81569	0.251673	0.515391	0.494648	0.154953	0.803181	1.25802	2.25404	1.54615	0.159366	0.398335	0.219083	0.139929
LNC_000827	lincRNA	23.0548	23.2095	44.5905	56.245	52.6332	46.7668	49.651	44.5359	23.4558	25.3922	44.662	58.7981	47.3805	32.6914	55.3139	58.9468
LNC_000828	lincRNA	0.995032	1.13825	0.31524	0.40729	0.651338	0.527953	0.268699	0.187217	1.6782	1.21705	0.218164	0.45279	0.373042	0.286615	0.3641	0.132838
LNC_000829	lincRNA	1.11411	3.64289	3.69462	2.29544	0.42388	1.08953	0.871106	0.80293	2.53882	1.84223	3.943	3.0844	0.538352	1.76993	1.09832	0.895411
LNC_000830	lincRNA	2.61489	2.93206	0.750323	0.280759	0.0630361	0.255074	0.147724	4.585e-07	4.94829	1.77235	1.33864	0.852419	0.0527531	0.69146	0.0415208	3.89e-07
LNC_000831	lincRNA	0.127696	0.116697	0.0623728	0.0442683	0.303895	1.25265	1.31128	1.70248	0.137146	0.0847753	0.0638815	0.251526	0.150939	1.35725	1.75815	1.47355
LNC_000832	lncNAT	0.532695	0.31384	0.489276	0.480799	0.417633	0.349869	0.309518	0.717738	0.731509	0.435505	0.479484	0.37507	0.440084	0.492798	0.405078	0.401724
LNC_000833	lncNAT	0.974951	0.800101	0.696846	0.581223	0.843637	0.83017	0.966913	0.69494	1.28481	0.604432	0.496852	0.684585	1.09919	1.04647	0.552551	0.44676
LNC_000834	lincRNA	1.89553	2.05836	12.1823	18.9102	10.0281	5.5499	7.75371	4.24417	1.8483	2.22202	13.1911	17.6868	8.79595	6.35492	6.86318	7.02747
LNC_000835	lincRNA	17.879	26.881	106.364	155.311	84.3407	47.514	51.8841	30.3985	15.5875	24.6677	103.398	162.702	73.6133	33.7651	54.6366	44.5482
LNC_000836	lincRNA	0.44192	0.125642	0.0206752	0	0.178201	0.334319	0.494232	0.402551	0.520956	0.446907	0.0222382	0.0411779	0.196429	0.300754	0.254922	0.198651
LNC_000837	lincRNA	0.36238	0.260149	0.0470731	0.0582067	0.130447	0.352045	1.37544	3.15813	0.433026	0.18792	0.0576011	0.0500751	0.0417513	0.383568	1.07352	2.53049
LNC_000838	lincRNA	1.1425e-07	1.278e-07	0.0107789	0.0318365	3.8095e-07	0.0404161	0.07298	0.313901	1.68e-07	4.175e-07	6.65e-07	0.000130528	1.815e-07	0.0640407	0.0602224	0.322246
LNC_000839	lincRNA	0.43643	0.405979	2.045e-08	0.109144	0.0332126	0.214624	0.0776204	0.134989	0.714521	0.359034	0.0596342	0.0379792	0.0989176	0.202906	9.7e-09	0.0203007
LNC_000840	lincRNA	5.23e-06	0.0711261	0.265823	0.0938393	1.31e-06	3.825e-06	0.0648659	4.17e-06	0.00454549	0.156255	1.39e-06	0.425687	0.0735939	5.92e-06	0.102068	1.695e-06
LNC_000841	lincRNA	2.72546	2.2949	4.06163	4.04569	3.69419	3.34453	2.40292	3.289	3.3036	2.70719	2.84624	2.9899	2.20697	1.50296	3.75359	2.99757
LNC_000842	lincRNA	41.6421	35.9163	59.2356	57.1839	23.4151	25.2775	20.4547	17.4946	39.4507	41.0333	57.51	57.6609	19.2843	20.5602	20.3275	21.1376
LNC_000843	lincRNA	0.0740025	1.95e-27	0.242785	0.141405	0.239596	0.199818	0.15269	0.481095	5.85e-06	0.293061	0.461571	2.105e-06	0.10834	2.73766e-57	0.325007	0.679553
LNC_000844	lincRNA	3.15002	1.77806	2.43983	1.86933	3.23767	3.95397	1.97382	7.65954	1.68098	1.1036	1.46315	1.19489	2.05222	4.04136	4.32517	1.27143
LNC_000845	lincRNA	3.36362	2.39632	0.613091	0.428905	0.485354	0.545253	0.335312	0.363192	7.04208	2.0741	0.451404	0.268952	0.18879	0.417015	0.109455	0.206014
LNC_000846	lincRNA	0.145438	0.827866	1.22797	0.824539	1.07637	0.934013	0.456475	1.25371	0.4162	0.502846	0.513562	0.946288	1.30176	0.585295	1.25858	1.4472
LNC_000847	lincRNA	1.71314	2.57295	4.00074	4.237	3.49526	2.69792	3.54522	4.61174	1.63409	3.65358	3.67744	3.60858	3.35155	2.83125	3.98166	5.2073
LNC_000848	lincRNA	1.32249	1.93098	3.20361	3.34681	3.68687	3.0812	3.90819	4.49647	1.42747	0.98089	3.61048	3.46041	3.70878	4.32647	3.64413	3.80056
LNC_000849	lincRNA	0	0.063338	0.744479	1.40817	0.381914	0	0	0.0495435	0	0	0.321272	1.66581	0.476629	0.0775385	0	0
LNC_000850	lincRNA	1.65014	1.062	0.398155	0.26829	0.121459	0.395644	0.210994	0.240348	1.37324	0.94577	0.26917	0.224898	0.286691	0.0976786	0.176119	0.125212
LNC_000851	lincRNA	0.814989	0.916616	0.986526	1.18744	1.03173	0.926455	1.13893	0.653737	0.527956	0.654089	0.696165	0.993107	0.854602	0.792072	1.47282	1.12092
LNC_000852	lincRNA	0.629845	0.531689	0.393972	0.216401	0.355023	0.326493	0.631209	0.351492	0.72717	0.663339	0.493271	0.33997	0.314639	0.374565	0.0716755	0.160623
LNC_000853	lincRNA	1.57349	1.75201	0.641795	0.554145	0.37699	0.710592	0.425805	0.299624	2.44115	2.1697	0.599938	0.621829	0.328861	0.362848	0.187009	0.204553
LNC_000854	lincRNA	2.14485	3.25678	5.00413	6.98375	5.41367	3.72189	4.4343	6.94875	1.78244	4.62338	5.46067	6.14287	7.24129	3.92248	4.85909	8.23493
LNC_000855	lincRNA	3.23136	2.47107	3.65725	2.91019	4.62429	3.72785	5.70561	5.29633	2.68209	1.84135	3.90787	2.835	4.91839	6.38715	3.82619	4.48688
LNC_000856	lincRNA	1.16294	1.8153	4.32024	4.19043	4.01863	3.88025	5.56792	3.72501	1.86354	2.28975	4.62597	5.10954	6.52309	4.90457	4.06236	6.21546
LNC_000857	lincRNA	0.702921	0.512092	1.26829	1.14235	0.784794	0.852082	0.933713	1.32228	0.658154	0.50939	1.05625	0.822365	1.55003	1.25634	1.18912	1.04551
LNC_000858	lincRNA	73.6023	249.266	283.27	428.846	257.585	308.963	361.548	441.281	27.2516	61.4182	221.459	342.252	215.514	125.906	191.248	191.591
LNC_000859	lincRNA	1.16624	3.67455	8.52067	12.0311	12.5891	11.3993	15.8621	17.246	1.46705	3.33793	7.40439	9.50244	16.5172	12.7966	12.6534	16.2705
LNC_000860	lncNAT	0.167787	0.645159	1.61979	1.0483	1.5507	1.19773	1.56399	2.27337	0.482703	0.487771	1.56515	1.19544	3.45923	3.00178	1.43871	2.12745
LNC_000861	lincRNA	0.596494	0.27376	0.185604	0.497222	0.857376	0.667228	1.36248	1.13089	0.374762	0.286432	0.356293	0.806874	0.59008	0.420577	1.42298	0.0326184
LNC_000862	lincRNA	0.87989	0.997094	2.63487	3.91849	5.84091	4.41411	5.02363	4.9385	1.06122	0.913683	2.95844	3.6679	7.00848	4.26058	4.85826	5.30157
LNC_000863	lincRNA	24.8552	25.8259	41.349	32.8054	38.9333	26.2483	37.4809	25.9489	17.5794	21.7982	39.2184	36.3569	37.49	22.1718	30.7291	31.0241
LNC_000864	lincRNA	13.3936	10.6628	10.7479	7.2554	11.3502	8.0835	10.617	11.6254	14.8487	9.9357	12.7142	7.50577	18.5932	16.0241	11.2215	12.3162
LNC_000865	lincRNA	36.1159	45.6135	64.1746	66.5043	68.0089	54.3175	56.6717	59.2152	39.8759	29.2968	66.8623	67.6771	63.9908	41.5345	43.1534	39.6426
LNC_000866	lincRNA	49.1225	62.2549	115.182	131.387	185.545	184.107	233.168	328.813	48.6815	40.7341	96.5971	133.305	174.415	100.151	174.33	201.825
LNC_000867	lincRNA	10.7722	11.971	13.979	10.4773	15.1397	14.8523	18.8697	19.6533	8.15143	7.86846	13.8209	14.9944	22.4299	21.8106	15.3733	14.7218
LNC_000868	lincRNA	19.6523	13.8934	21.6865	33.8744	25.9435	27.4004	26.7053	19.0482	14.661	12.754	20.0874	14.5264	36.2107	17.4092	18.7251	16.7325
LNC_000869	lincRNA	3368.71	3075.27	2203.2	1626.92	1477.91	1494.7	1270.93	1507.89	2609.23	1464.38	1388.03	1311.3	1105.45	608.996	1061.29	1141.34
LNC_000870	lincRNA	0.143381	2.54504	5.07077	6.56608	4.93362	3.53212	5.25211	8.27102	0.547156	1.82469	7.28147	4.81483	7.49571	6.07021	4.61282	8.34859
LNC_000871	lincRNA	0.31811	0.61814	1.43419	1.7364	1.35076	0.895846	0.888685	1.86017	0.0818585	0.263862	0.870109	0.782387	1.76582	2.59809	0.838735	0.734047
LNC_000872	lincRNA	0.504198	0.468065	0.280544	0.157358	0.126703	0.135058	0.126655	0.0889001	0.556793	0.775273	0.614648	1.135e-05	0.177168	0.406461	0.119069	0.092582
LNC_000873	lincRNA	1.28543	0.665398	0.718155	0.793661	0.288961	0.535489	0.712897	0.349984	0.583396	0.658841	0.453746	0.832767	0.194975	0.130083	0.312969	1.82e-05
LNC_000874	lincRNA	6.09713	5.82775	3.72806	3.04496	4.00739	3.38985	3.21288	2.18438	6.67457	5.24997	3.09121	3.96894	2.94819	2.52391	3.15659	2.24096
LNC_000875	lincRNA	0.157112	0	0.904053	2.74378	0.217204	0	0	0.723365	0	0.134258	1.0312	1.00653	0	0.202529	0	0
LNC_000876	lincRNA	90.815	70.7009	76.8475	76.5002	55.3817	45.4924	16.3569	34.5917	65.5654	360.053	37.3849	27.6592	28.9448	103.821	56.6365	36.4683
LNC_000877	lincRNA	0.899131	2.63781	2.54261	2.45986	3.98937	2.21444	4.58064	3.737	0.930782	1.25158	3.37417	1.87274	2.25484	2.46312	4.13899	4.06256
LNC_000878	lincRNA	6.44027	8.6915	11.2513	7.85309	7.79308	8.02305	7.99901	4.10858	8.96808	8.3734	10.289	15.4205	8.29777	5.5672	10.112	8.12685
LNC_000879	lincRNA	1.67074	1.13479	2.9906	3.22159	1.76052	2.13777	2.45833	1.67866	2.10542	1.18709	2.878	2.8586	1.74938	1.63103	2.05515	2.04615
LNC_000880	lincRNA	3.156	1.17307	0.44281	0.436088	0.62239	0.953505	0.674653	0.340213	2.18843	1.54989	0.458717	0.46262	0.365349	0.723626	0.557528	0.176663
LNC_000881	lincRNA	0.557625	0.281612	0.0377687	0.0503115	0.0757236	0.298559	9.595e-06	0.198935	0.538028	0.449802	1.515e-05	0.0781347	9.9795e-06	0.639035	0.122035	1.33e-06
LNC_000882	lincRNA	0.333878	0.113037	0.0401997	0.133389	0.508367	0.223794	0.279207	0.30412	0.294599	0.177434	0.0952972	0.153703	0.571192	0.764672	0.359325	0.186382
LNC_000883	lincRNA	0.322176	0.817294	0.989081	1.78477	0.39883	0.452539	0.634988	0.48943	0.328753	0.459163	1.18393	1.4322	0.725796	0.755864	0.528789	0.389054
LNC_000884	lincRNA	1.13721	1.45327	2.21631	2.61301	1.30672	1.23012	0.713828	0.623994	1.44432	1.70529	1.87057	2.26755	1.18093	0.533435	0.936902	0.789839
LNC_000885	lncNAT	0	13.1225	329.492	665.276	848.394	222.985	230.215	200.168	0.142376	14.1392	422.971	651.975	968.418	279.685	272.344	244.555
LNC_000886	lincRNA	0.085841	0.0370405	0.964639	2.94719	3.10058	2.44845	2.13143	1.68142	0	0.0507582	0.403596	3.75189	3.47639	1.4833	1.9667	1.4204
LNC_000887	lincRNA	0.0123742	0.0137021	0.0726824	0.157792	0.531788	0.43583	0.472745	0.436893	0.0390729	0.0134524	0.102403	0.258276	0.787488	0.693117	0.589455	0.30653
LNC_000888	lincRNA	0.066231	0.0432336	0	0.149032	0.293896	0.25314	1.36439	1.52242	0	0	0	0.260325	0.155317	0.128241	1.47109	1.16827
LNC_000889	lincRNA	3.655	0.464257	0	0	0	0	0	0	0.510225	0.701862	0	0	0	0.340519	0	0
LNC_000890	lincRNA	8.75e-10	0.813365	0.80452	3.84e-05	3.29293	3.91124	2.72627	3.09051	0.218283	2.69178	1.38043	1.82643	1.78782	2.61542	3.94635	2.34692
LNC_000891	lincRNA	0.0128471	9.6327e-05	0.0982045	0.0789064	0.651776	0.772335	1.02124	1.59477	0.423018	0.170233	0.178201	0.0554416	2.1335	2.57546	1.25258	0.637443
LNC_000892	lincRNA	10.7987	9.13985	3.94581	1.74843	0.23399	1.05486	2.06379	1.16317	12.641	7.16624	5.3882	1.28976	0.839418	0.00045265	1.45882	2.28439
LNC_000893	lincRNA	8.45e-10	5.51288e-05	0.00120623	2.06313	2.1658	3.44342	3.61794	3.52618	0.00703236	0.00399502	0.793663	2.12157	3.04845	6.27782	2.48845	2.41322
LNC_000894	lincRNA	3.11964	2.05637	0.95509	0.61959	1.26239	1.43013	1.33566	1.05999	3.54176	1.94645	1.0211	1.10556	1.18537	1.18681	1.20084	0.78495
LNC_000895	lincRNA	0.0644345	0.288129	0.146177	0.0668463	0.10861	0.106708	0.15078	0.143047	0.269469	0.106343	0.308502	0.053189	0.435402	0.404938	0.176768	0.0276973
LNC_000896	lincRNA	1.17045	0.622497	0.175334	0.0843755	0.217674	0.297825	0.28042	0.000291982	1.6512	0.933574	0.209221	0.22738	0.122458	0.140082	0.36747	0.250009
LNC_000897	lincRNA	0.101519	0.194296	0.27557	0.435322	0.191934	0.415056	0.216328	0.62432	0.021716	0.0692325	0.473205	0.489939	0.412579	0.250996	0.263794	0.375527
LNC_000898	lincRNA	0.0551705	2.875e-08	0.320283	0.0273703	0.355756	0.311951	0.153903	0.332002	0.000624305	0.0326004	0.199227	1.015e-07	0.145222	0.0326675	0.019752	0.126756
LNC_000899	lncNAT	1.55966	0.959214	0.573298	0.23587	0.585667	0.747299	0.642884	0.114733	1.41672	2.04193	0.389224	0.483403	0.112507	0.705465	0.556612	0.542899
LNC_000900	lincRNA	0.366733	0.00644085	0.000328679	0.02904	0.118603	7.125e-05	0.117194	0.0610635	0.372403	0.168879	0.000596485	0.0943863	0.000211426	0.0404205	0.00229402	0.0922223
LNC_000901	lincRNA	0.136249	0.0693785	0.191257	0.183996	0.0457265	0.00059857	0.520917	8.1636e-05	0.138584	0.0791845	0.0947795	0.243926	0.139064	0.278077	0.169768	0.0248349
LNC_000902	lincRNA	4.26854	2.93585	1.02212	0.488295	0	0.0449078	0.0203765	0	5.1944	3.42511	1.96844	0.621055	0.0208228	0.02391	0	0.0214976
LNC_000903	lincRNA	2.26096	1.68687	3.34335	3.96609	5.64867	8.82876	9.79141	7.78448	2.49477	2.55282	4.3899	3.46816	5.66456	5.40761	11.0925	9.82468
LNC_000904	lincRNA	2.05741	2.2999	2.12993	2.074	2.31393	3.74123	3.71279	3.02501	3.36967	2.72626	2.15443	1.85288	2.3132	1.64578	3.25427	3.06119
LNC_000905	lincRNA	0.259152	0.205064	0	0.0467152	0.103285	0.232469	0.233282	0.598566	0.0747841	0.110963	0.0421353	0	0.16798	0.165542	0.688012	0.84289
LNC_000906	lncNAT	0.981631	1.38338	1.10821	1.16292	1.54512	2.00589	2.01604	1.51866	1.24577	1.33535	1.318	1.48374	1.56973	1.45878	2.05199	1.62615
LNC_000907	lincRNA	1.44527	2.05776	0.60217	0.414403	0.509883	0.670894	0.797424	0.561055	3.26053	1.13296	0.441368	0.431225	0.468033	0.420882	0.553864	0.373327
LNC_000908	lincRNA	5.31286	7.23444	7.57889	7.24961	6.85753	6.20341	5.24137	3.09998	5.05717	8.51859	7.6688	7.51723	7.26853	5.24863	7.36818	4.75669
LNC_000909	lincRNA	3.94129	5.71959	10.6653	11.64	9.34468	5.39748	6.53616	2.48231	2.83791	5.48876	7.92765	9.18586	4.74834	2.6448	3.85945	2.88101
LNC_000910	lincRNA	0.806987	0.427128	0.184025	0.222905	0.00310382	0.7965	0.0894964	0.225762	0.731976	0.0017101	0.00147115	0.365389	0.865633	0.0967399	0.230758	0.526498
LNC_000911	lincRNA	0.199287	0.724446	0.678886	0.134107	0.314913	0.211217	3.955e-05	0.282501	0.000691928	0.771298	0.517734	0.173484	0.109651	0.177002	0.344797	5.42e-05
LNC_000912	lincRNA	0.40721	0.420596	0.225034	0.123248	0.414338	0.124993	0.259435	3.595e-15	0.264829	0.273966	0.17006	0.26724	8.9e-08	0.153254	0.164401	0.0573175
LNC_000913	lincRNA	32.3282	49.0688	67.8374	68.0897	66.6795	40.1096	45.7232	20.3879	28.4894	44.0944	59.5761	60.3428	67.5335	34.3444	38.9871	30.1076
LNC_000914	lncNAT	0.433816	0.406602	0.0550419	0.0745941	0.131066	0.169921	0.168353	0	0.786419	0.336025	0.0756318	0.0653663	0.0425019	0.051696	0.103195	0.135157
LNC_000915	lincRNA	50.2737	32.9228	29.1807	26.7363	24.9297	19.285	24.9043	13.969	41.5922	36.6147	31.8034	21.0373	18.0072	17.7703	19.8927	13.9703
LNC_000916	lincRNA	1.47604	0.885428	0.479564	0.474128	0.268083	0.253074	0.498165	0.187413	2.13184	0.692108	0.285432	0.108126	0.395955	0.474804	0.409904	0.143006
LNC_000917	lincRNA	0.746574	0.263056	0.289666	0.450925	0.100016	0.170954	0.192107	0.140241	0.816585	0.400207	0.238123	0.24326	0.347253	0.12148	0.0931593	0.0486381
LNC_000918	lincRNA	1.15412	0.748755	0.342033	0.0153495	0.15517	0.283968	0.143502	0.150945	1.61326	0.863452	0.238073	0.553169	0.0484262	0.976795	0.318377	0.331346
LNC_000919	lincRNA	1.20997	1.23072	0.367443	0.52086	0.295528	0.30632	0.581824	0.0711377	1.02743	1.93909	0.346881	0.368991	0.150905	0.0165207	0.215111	0.062163
LNC_000920	lincRNA	1.78998	0.768638	0.263563	0.00077857	0.00434048	0.0995354	6.0515e-17	0.00444467	1.53212	0.653423	0.891646	0.434463	9.2069e-05	0.245161	0.0272052	0.164008
LNC_000921	lincRNA	1.23377	0.833511	0.078729	0.122339	0.0768704	0.246884	3.5395e-06	0.181421	1.54318	0.778381	0.0791347	0.127084	0.0431848	0.178571	0.126503	1.12e-05
LNC_000922	lincRNA	1.27019	0.70514	0.218074	0.154455	0.121895	0.0860092	0.307012	0.20851	1.46816	0.322318	0.329386	0.215907	0.459202	0.811499	0.178788	0.153231
LNC_000923	lncNAT	0.823627	0.649713	0.237102	0.274649	0.679288	0.776663	1.05913	1.19659	1.40399	0.415543	0.232653	0.187476	0.478529	0.620296	0.58803	0.628889
LNC_000924	lincRNA	1.12551	0.952353	0	0	0.294795	0.373809	0	0	0.83554	0.741	0.146733	0.0645385	0	0.296123	0.18964	0
LNC_000925	lincRNA	0.727187	58.1931	0.117269	0	0	0	0	0	0.790018	52.3311	0.555339	0	0	0	0	0
LNC_000926	lincRNA	8421.95	44668.7	162159	177080	95362.9	65714.6	53238.2	15305.3	4043.89	43322.8	75949.6	102041	75637.2	48356.6	74566.1	64575.2
LNC_000927	lincRNA	54.1616	110.711	239.696	157.139	183.126	100.516	38.089	17.0724	29.5508	266.989	112.358	57.6645	82.8046	74.5213	51.0213	27.8746
LNC_000928	lincRNA	3.64398	5.24256	3.14535	6.08763	2.13523	1.84531	1.67897	0.60624	2.70979	3.32105	2.57601	2.76626	1.27894	1.14334	1.36008	0.74502
LNC_000929	lincRNA	1.20058	0.990259	1.41159	1.02936	0.818026	0.530898	0.846799	0.55043	1.9784	1.43761	0.506228	0.834933	0.112015	0.413189	0.000910845	0.341017
LNC_000930	lincRNA	1.47448	0.282494	0.407078	0.860576	0.505143	0.27809	0.167128	0.14998	1.06285	0.259485	1.29302	0.98652	0.851042	0.53819	1.29962	0.0810607
LNC_000931	lincRNA	19.3785	26.59	32.9674	48.6557	74.9295	19.3093	99.2136	73.7048	16.8709	16.2303	74.0486	49.9202	29.0047	34.1872	38.5759	40.499
LNC_000932	lincRNA	0.14146	0.412025	1.10434	0.443431	0.153411	0.698866	0.383595	0.765351	0.0690041	0.670929	0.989591	0.565446	0.462417	0.674018	0.781477	0.819208
LNC_000933	lincRNA	0	0.0784173	0.76776	0.215945	0.210917	0.0663394	0.0312931	0.0669516	0.0090717	0.041459	0.679701	0.750028	0.138256	0.0519978	0	0.0557852
LNC_000934	lincRNA	0.355113	0.0772903	0.132876	0.121537	0.140578	0.187638	0.221359	0.111592	0.324129	0.406703	0.0637561	0.302706	0.062427	0.0777542	3.605e-07	0.184385
LNC_000935	lincRNA	0.060848	2.14e-09	6.0919e-08	0.182247	0.077641	0.121551	0.0959106	3.3e-05	0.172068	0.096947	2.106e-10	0.0611045	0.170311	0.336192	2.105e-07	0.0670852
LNC_000936	lincRNA	5.49626	4.3537	4.84095	3.36375	2.99216	4.37053	3.36298	2.49905	4.19178	3.99696	4.75438	4.45252	4.36979	3.52398	3.88124	3.27262
LNC_000937	lincRNA	10.6626	6.66931	1.01711	0.561354	0.776757	0.888424	0.655475	0.53021	8.28112	6.03382	1.33481	0.560615	0.0656195	0.451795	0.466202	0.204924
LNC_000938	lincRNA	2.06278	1.3195	0.63363	0.410195	1.13573	0.825398	0.663249	0.209246	2.6482	1.68643	0.572894	0.5253	0.202049	0.148751	0.787421	0.260891
LNC_000939	lincRNA	0.341096	1.13003	2.87478	1.74151	1.92083	1.33411	2.08767	2.41636	0.662125	0.958395	1.86181	2.12642	4.3384	4.08279	2.68465	3.19684
LNC_000940	lincRNA	3029.67	3934.53	8692.53	7565.77	13217.9	11964.3	25973.5	12441	2882.31	1471.33	4761.21	11227.7	5401.05	8865.64	18541.7	20625.7
LNC_000941	lincRNA	2.95275	3.88458	6.72373	6.9271	7.8213	6.68643	9.03153	10.7084	3.44179	3.41374	5.92322	7.45748	8.37472	9.85279	8.15862	9.86951
LNC_000942	lincRNA	6.55694	4.19313	3.60625	2.12287	0.466386	0.791762	0.354023	0.367031	10.9418	4.75071	3.82934	1.65381	0.3135	0.837298	0.246246	0.303465
LNC_000943	lincRNA	0.000375911	3.5e-05	3.155e-05	4.975e-06	0.075927	0.717673	0.000336447	0.129442	0.115324	6.247e-05	1.8915e-05	6.28e-06	0.000161152	0.368667	0.000369512	0.26274
LNC_000944	lincRNA	3.72014	2.28268	0.793004	0.649261	1.39797	1.13229	0.947414	0.956428	4.17532	2.324	0.947908	0.703307	1.23566	1.38497	0.772794	0.822273
LNC_000945	lincRNA	3.08871	1.67244	0.775381	0.391645	0.192031	0.594054	0.777857	0.390267	5.09009	2.10243	0.761192	0.573217	0.744187	1.45248	1.26314	0.000245471
LNC_000946	lincRNA	3.41046	2.87335	0.75409	0.773069	1.35723	1.54354	1.93297	1.03622	3.94599	2.36621	1.22653	0.732544	1.14877	1.15502	1.52146	0.682687
LNC_000947	lincRNA	1.45611	1.96102	5.97497	6.87235	4.74991	4.78092	5.55497	4.53242	1.53048	2.26092	6.99143	7.25678	5.08517	4.18565	5.61924	5.56551
LNC_000948	lincRNA	0.622976	1.15082	2.6871	2.46676	2.34901	1.4625	2.09445	1.68085	0.553266	0.93298	3.35637	2.80117	1.66088	1.15516	1.70885	2.22964
LNC_000949	lincRNA	3.91514	2.53646	1.18894	1.3336	4.42314	5.02961	3.81268	4.51956	3.08173	2.50524	0.967008	2.10173	3.99411	2.7752	4.05987	4.08704
LNC_000950	lincRNA	2.04082	1.32966	0.640202	0.815624	1.16683	1.08511	1.25076	1.22913	2.61693	1.94028	0.794675	1.17949	0.91266	1.21239	1.60242	1.08485
LNC_000951	lincRNA	0.747196	0.970984	1.65081	1.13338	1.36288	1.42003	0.980739	1.30915	0.91449	1.02988	0.900745	1.39783	1.31967	1.05826	0.911657	1.07377
LNC_000952	lncNAT	3.83242	2.66715	0.857462	1.72216	2.46398	4.25967	2.1696	3.60816	4.77568	2.92173	0.881526	2.12161	1.9204	3.21275	3.37204	2.00312
LNC_000953	lncNAT	0.108252	0.0329472	0.212987	0.544244	0.943239	0.690825	0.926435	0.401999	0.0462387	0.0715835	0.222716	0.802714	0.531813	0.413888	0.415888	0.0283178
LNC_000954	lncNAT	0.68927	0.578466	0.171942	0.129249	0.663903	0.363063	0.270892	0.416606	1.78878	0.474762	0.134444	0.129151	0.339043	1.10705	0.498161	0.470098
LNC_000955	lncNAT	0.995679	0.467127	0.0484187	0.153756	0.00202039	0.367663	0.609209	0.406072	0.220567	0.392569	0.0660925	0.104018	0.445038	0.0743464	0.25402	6.78665e-05
LNC_000956	lncNAT	0.187235	0.11442	0.00013266	0.0240612	0.0248515	0.544022	0.0636335	0.233824	0.143471	0.25719	0.0165022	0.0599385	0.0957658	0.623805	0.334145	0.203578
LNC_000957	lincRNA	9.62542	10.7744	15.4644	21.8423	13.1517	7.92798	10.3326	7.69901	9.86672	9.71657	15.4901	19.7022	9.34537	4.63234	8.08762	7.41204
LNC_000958	lincRNA	0.769468	0.918498	0.122852	0.271689	0.744542	0.696235	0.912104	0.797412	0.912369	0.581506	0.307582	0.385132	0.916672	1.39202	0.651725	0.422683
LNC_000959	lincRNA	1.87059	1.14283	0.46032	0.326238	0.804791	1.25449	1.17253	1.05649	2.0944	1.62379	0.218301	0.403058	0.355154	0.51077	1.17445	0.854444
LNC_000960	lincRNA	1.455e-05	0.00087214	2.032e-05	5.015e-06	5.58e-06	1.658e-05	5.11e-05	2.3875e-05	2.07e-05	0.093863	4.34e-05	0.0130364	0.267173	0.373035	0.136295	0.000275692
LNC_000961	lincRNA	0.78077	0.620221	0.138826	0.178375	0.621112	0.9278	0.656179	0.522461	0.867129	0.385703	0.228504	0.288987	0.345994	0.55879	0.739702	0.41966
LNC_000962	lincRNA	4.06e-50	0.0253237	8.45e-135	0.032239	0.189264	0.343401	0.195535	0.525384	5.2e-09	0.0363718	0.100422	0.130874	0.52414	0.35562	0.317223	0.429352
LNC_000963	lincRNA	2.25235e-45	1.435e-58	0.152861	4.905e-39	0.960698	2.57073	1.36055	2.29969	0.190154	6.85e-59	0.127216	0.171126	1.42927	1.23561	1.80206	1.43456
LNC_000964	lincRNA	0.098093	0.175724	0.112047	0.090478	0.40468	5.3657e-05	0.118436	0.139439	0.00687325	0.0889024	0.072581	0.054369	0.283736	0.165494	0.203415	0.348798
LNC_000965	lincRNA	8.35e-16	0.052394	0.180823	0.0581992	0.248139	0.160438	0.219267	0.52123	1.705e-27	0.0687605	0.116746	8.80955e-05	0.54203	0.473462	0.155887	1.255e-08
LNC_000966	lincRNA	0.184642	0.0565635	0.096651	0.172898	0.192504	0.993151	0.423004	0.272014	0.385441	0.0518985	0.0416513	0.254762	0.192921	0.392856	0.363467	0.548991
LNC_000967	lincRNA	0.058784	3.835e-31	0.0473554	0.211317	0.412186	0.967434	0.279502	0.0232947	4.34e-19	4.53e-88	1.02e-05	0.145336	0.748119	0.436654	0.681105	0.694292
LNC_000968	lincRNA	0.0207151	0.0165043	1.055e-58	3.72e-28	0.123053	0.428646	0.0482798	1.63011e-47	8.4e-73	6.45e-216	1.325e-120	3.735e-09	3.37e-05	0.215343	5.5e-53	1.165e-45
LNC_000969	lincRNA	0.000242131	1.58e-10	1.95e-80	0.0259724	1.33002e-41	2.805e-18	3.675e-34	1.525e-21	9.4e-280	0	2.315e-181	0.045026	0.094658	0.181813	1.075e-33	0.545785
LNC_000970	lincRNA	0.291652	0.139166	0.0249191	0.128933	1.10812	1.15127	1.08299	1.6001	0.545127	0.116463	0.105046	0.191823	0.982367	1.22221	0.969253	0.665475
LNC_000971	lincRNA	0.415385	0.0270799	0.11747	0.206188	1.42923	1.53805	1.06819	1.58628	0.401584	0.0166174	0.000138304	0.412457	2.21431	0.981933	1.51995	0.706294
LNC_000972	lincRNA	0.0084472	0.180588	0.143611	0.0776178	0.0306905	0.263555	0.297115	0.310423	0.00136631	0.131605	0.0786531	0.0530604	0.0270589	0.841039	0.0815003	0.313069
LNC_000973	lincRNA	0.0086009	0.11565	0.220201	0.0310103	0.0870749	0.304665	0.260065	0.3733	0.306009	0.113118	0.305133	0.0657272	0.105598	1.08663	0.111307	0.340344
LNC_000974	lincRNA	0.065865	3.888e-08	4.845e-17	1.931e-08	6.328e-07	0.000440352	0.200725	0.5918	0.295168	1.90195e-19	6.7074e-19	4.205e-05	0.132069	5.5505e-06	0.000252212	0.439197
LNC_000975	lincRNA	0.331168	0.29867	0.233316	0.167581	0.934707	1.33342	1.78835	2.12932	0.0172521	0.157215	0.108071	0.315333	1.02822	1.61764	1.40545	1.3806
LNC_000976	lincRNA	0.402773	0.158034	0.157341	0.253614	1.07426	1.63725	1.69415	3.13156	0.559751	0.0669336	0.214904	0.328899	2.12206	2.7812	2.09746	1.94858
LNC_000977	lincRNA	0.050268	0.0286571	3.875e-08	7.8012e-07	4.24e-07	2.0165e-06	0.000101174	5.6943e-05	0.53235	0.173545	2.11e-07	1.315e-06	3.5665e-09	1.5035e-07	4.455e-06	1.915e-06
LNC_000978	lincRNA	1.74606	1.87314	1.42224	2.52951	5.95421	13.5168	9.63667	8.90073	3.31447	1.34204	0.621957	1.55081	5.28207	6.97837	7.30139	9.7208
LNC_000979	lincRNA	1.72273	0.519876	0.525678	0.486802	0.48627	0.300353	0.609473	0.0129602	1.20396	1.04267	0.364776	0.469481	0.112465	0.128764	0.204715	0.147182
LNC_000980	lincRNA	1.262	0.579047	0.429431	1.02268	6.455e-06	0.24274	0.356507	0.181417	1.80217	0.704267	0.444249	0.649014	0.309866	0.435075	0.167888	4.045e-06
LNC_000981	lincRNA	4.01408	2.93139	1.56773	0.755826	1.53417	2.51641	1.9621	2.47478	3.20036	2.57842	1.15803	1.25399	1.81005	2.25603	2.21741	2.10306
LNC_000982	lincRNA	1.33872	0.629058	0.071128	0.078545	0.0361884	0.136952	0.170129	0.173548	2.42444	0.784967	0.113289	0.169393	3.535e-12	0.223918	0.0570157	0.126876
LNC_000983	lincRNA	2.08351	1.09329	0.0422259	0.0841031	0.0188432	0.321664	0.0833217	0.212493	3.71633	2.01254	0.147913	0.218577	0.0573775	0.426557	0.213466	0.000138793
LNC_000984	lincRNA	2.69046	0.523176	0.0592708	0.0459712	0.0205991	0.077318	2.63e-05	0.07005	3.60053	1.86823	0.440514	0.0704168	0.0509211	0.113358	7.12e-06	0.103809
LNC_000985	lincRNA	0.916429	0.990471	0.102075	0.051953	0.0541266	0.0432018	0.0756015	1.41001e-07	0.61971	0.0823509	0.00488836	0.00173497	0.0356415	0.0494375	0.125263	3.855e-05
LNC_000986	lincRNA	1.07343	0.391977	0.203586	0.0320573	0.01976	0.0357189	0.0720559	0.196671	0.895784	0.16829	0.22617	1.09e-05	3.46e-06	0.197326	0.128868	0.181021
LNC_000987	lincRNA	0.579611	0.336083	0.0334101	0.0320535	5.945e-07	0.0761886	0.0668446	4.56e-07	0.683862	0.1366	6.175e-06	6.3995e-07	0.118906	1.308e-06	4.43e-07	0.029709
LNC_000988	lincRNA	0.602912	1.15349	0.0576655	0.0432326	0.0992676	0.112915	0.0503055	0.133927	1.15929	0.431053	0.0896819	0.0531629	8.50066e-18	5.5258e-07	0.0226304	0.0913245
LNC_000989	lincRNA	2.17474	1.04358	0.392799	0.18431	0.093861	0.38631	0.107913	0.0380089	2.24296	1.10375	0.413936	0.292235	0.0240496	0.446443	0.0780718	0.0807518
LNC_000990	lincRNA	1.14026	0.862101	0.135445	0.089207	0.0279171	0.0866594	0.107787	0.109011	1.75189	0.920722	0.141816	0.121489	0	0.169555	0.0726015	0.0563505
LNC_000991	lincRNA	6.47239	2.86859	0.873646	0.404799	0.234443	0.681478	0.362748	0.60124	8.17806	2.57038	1.09238	0.515173	0.164983	0.680517	0.271124	0.333019
LNC_000992	lincRNA	1.50622	1.50267	0.511861	0.129747	0.414092	0.458224	0.0862255	0.204671	2.20155	0.958211	0.403297	0.195242	0.154793	0.195083	0.466249	0.20695
LNC_000993	lincRNA	38.0673	22.7482	5.73787	3.33883	5.2772	9.56016	5.1748	6.93251	36.0451	19.6629	8.69546	3.89734	2.92763	5.75106	7.14369	5.33135
LNC_000994	lincRNA	0.773667	0.621103	0.5702	0.342074	0.256945	0.855289	0.523508	0.278567	1.47769	0.824643	0.499426	0.536021	0.131649	0.410077	0.298037	0.239346
LNC_000995	lincRNA	0.137776	0.0583639	2.525e-05	0.0470038	0.124036	0.0942543	0.000366119	3.09e-05	0.0930595	0.105474	0.0694267	0.113163	0.21071	0.500482	0.254262	0.000296013
LNC_000996	lincRNA	0.457782	0.315132	0.140863	0.0761859	0.101375	0.170086	0.329879	0.417626	0.701128	0.155981	0.0423807	0.0846106	0.192412	0.116363	0.129222	0.23644
LNC_000997	lincRNA	0.307557	0.289177	0.194085	0.0796025	0.110635	0.0481431	0.0456689	0.174536	0.213449	0.233725	9.35e-07	0.106947	0.170678	0.303934	2.965e-06	0.0962557
LNC_000998	lincRNA	0.903476	1.0464	0.339413	0.096123	0.12331	0.317541	0.29182	0.375891	1.39363	1.0083	0.110139	0.278151	5.25e-06	0.39184	0.0860355	0.0852338
LNC_000999	lincRNA	0.579453	0.700629	0.355588	0.178967	3.525e-07	0.127318	0.0392845	0.155412	0.753624	0.394694	0.353461	0.314912	0.000389638	0.302089	0.228218	0.121491
LNC_001000	lincRNA	0.505502	0.27733	0.136738	0.159267	0.0868379	0.127078	0.239096	0.0965024	0.427376	0.482588	0.417085	0.411701	0.162	0.185962	0.264051	0.17705
LNC_001001	lincRNA	1.43596	0.6441	0.227857	0.171724	0.0712525	0.33413	0.205044	0.201632	1.07164	0.931541	0.451773	0.367528	0.116204	0.173475	0.289239	0.188607
LNC_001002	lincRNA	2.2132	0.979386	0.726997	0.517254	0.160334	0.421464	0.263894	0.383265	1.77717	1.64563	0.776809	0.730098	0.262352	0.39673	0.298656	0.209053
LNC_001003	lincRNA	4.27632	2.98278	0.574369	0.870837	0.746716	1.00953	0.524657	0.492408	6.84024	2.44531	1.0752	0.731319	0.510115	0.440894	0.90412	0.263
LNC_001004	lincRNA	1.32256	1.30989	0.445698	0.341284	0.704314	1.06964	0.933761	0.972145	2.81365	1.0685	0.348314	0.382193	0.561035	0.538046	0.974709	0.686125
LNC_001005	lincRNA	0.975847	0.686993	0.0861306	0.0833341	0.5113	1.06254	0.620215	0.4295	2.23832	0.691018	0.215116	0.137648	0.330602	0.297669	0.469948	0.320378
LNC_001006	lincRNA	1.02536	0.560875	0.270784	0.356749	0.618451	0.337305	0.727337	0.297209	0.874264	0.882373	0.254439	0.232648	0.405829	0.276091	0.659973	0.420396
LNC_001007	lincRNA	8.965e-06	0.198616	0.294605	0.421563	0.266686	0.68075	0.391693	0.768838	0.00854639	0.204003	0.0600269	0.341523	0.334959	0.10516	0.432975	0.584024
LNC_001008	lincRNA	1.18002	0.779586	0.125999	0.0452055	0.260663	0.31722	0.055455	0.16425	1.62939	0.533664	0.108947	0.115111	0.0752064	0.325318	0.24406	0.0519025
LNC_001009	lincRNA	0.237102	1.46442	2.42014	0.204516	0.17881	0.0545861	0.100086	0.0430723	0.183496	1.5544	2.22595	0.248927	0.0781566	0.179901	0.0752887	0.113606
LNC_001010	lincRNA	3.20485	1.71541	0.131507	0.0287343	0.0840785	1.37158	0.434336	1.52951	3.4447	1.31914	0.419157	0.148943	0.213069	1.30391	1.04008	1.22477
LNC_001011	lincRNA	2.3538	1.32668	0.0540947	0.0308513	0.0462973	0.537203	0.114813	1.24133	2.56039	0.833632	0.092063	0.278305	0.049743	0.733838	0.456354	1.08026
LNC_001012	lincRNA	2.17566	0	1.99605	3.05748	0.52663	2.82374	2.24953	4.9622	0.921807	0.589357	0.46838	2.54568	0.72922	1.27311	2.09415	2.24157
LNC_001013	lncNAT	0.166617	0.0361361	0.051544	0.292892	0.283413	0.610436	1.31712	2.06022	0.197538	0.062533	0	0.308323	0.284598	0.732323	1.0636	2.89983
LNC_001014	lincRNA	9.86823	15.2843	46.2072	47.3605	57.844	39.3873	51.3087	57.5138	12.4148	13.509	43.2772	50.0358	102.432	69.6281	48.8169	58.9774
LNC_001015	lncNAT	12.9764	13.5544	15.3221	13.0071	15.8741	19.0585	23.1968	20.7974	13.7374	13.1582	8.74744	16.435	19.9106	42.3684	23.6103	23.6425
LNC_001016	lincRNA	0.698539	1.61943	1.68837	1.79485	0.973479	1.57899	1.21922	2.28769	0.970846	1.98205	1.70485	1.35166	1.87838	7.62068	2.90189	2.34155
LNC_001017	lincRNA	3.75955	4.66902	6.36375	3.97697	4.74738	7.07146	7.93619	18.5835	3.97548	4.45649	6.77877	4.07988	4.47978	7.63772	10.0038	13.3294
LNC_001018	lincRNA	3.46909	3.57572	4.49118	4.95042	5.82624	6.91177	7.28729	8.28554	2.90694	2.91637	5.12478	4.76895	7.33979	6.55714	7.17943	8.92373
LNC_001019	lincRNA	0.786926	0.384254	0.100238	0.0714844	0.153565	0.130694	0.148636	0.142902	0.938651	0.409759	0.127344	0.103641	0.149335	0.187047	0.115946	0.0767484
LNC_001020	lincRNA	0.866239	0.781285	0.64334	0.345461	0.248304	0.275116	0.272323	0.213806	1.42176	0.470436	0.43492	0.184103	0.224638	0.250161	0.113316	0.0445034
LNC_001021	lincRNA	0	5.49457	43.7167	28.7728	13.2051	2.81094	0	0	0	0	5.94735	9.16257	0	1.36647	3.75877	0
LNC_001022	lincRNA	1.66985	1.23772	0.100165	0.106568	0.347954	1.2375	0.637575	0.449673	1.91985	1.04919	0.181689	0.0794695	0.337649	0.325381	0.54875	0.702575
LNC_001023	lincRNA	1.5162	0.557984	0.432762	0.000278851	0.000288896	0.172668	0.000412423	0.0002576	1.06065	0.656247	5.06e-06	5.29e-06	0.000336237	0.000243321	0.00030199	9.3e-07
LNC_001024	lincRNA	2.30732	3.45338	1.43838	0.587622	0.540466	0.175685	0.439293	0.484267	3.7468	3.16789	1.83746	1.14021	0.105876	0.230093	0.663404	0.54325
LNC_001025	lincRNA	0.0966682	0	0.110677	0.70229	0.663264	0.902457	1.00489	1.39295	0.126652	0.167133	0.309752	0.592224	0.562485	0.375331	1.25257	0.769811
LNC_001026	lncNAT	0	0	0	0	0	0.0499226	0.211914	1.10289	0	0	0	0	0.0969625	0.0442961	0.402453	0.774906
LNC_001027	lincRNA	0.512311	0.440513	0.0842273	0.0984651	0.199447	0.236895	0.169313	0.614217	0.572151	0.465591	0.208098	0.112216	0.261734	0.123785	0.214493	0.252047
LNC_001028	lincRNA	3.21886	2.13735	0.446026	0.319606	0.468606	0.967815	0.824099	0.735504	3.30393	2.20117	0.773503	0.508182	0.39767	0.980083	0.80689	0.469588
LNC_001029	lincRNA	1.34771	0.818893	0.318882	0.167577	0.459906	0.663717	0.351401	0.202824	1.80783	1.08352	0.279332	0.580979	0.347887	0.167573	0.494003	0.508209
LNC_001030	lincRNA	1.605e-05	4.055e-05	5.857e-06	0.0124936	0.0198466	0.190372	0.0129366	0.0173846	0.554883	2.634e-06	0.0103321	0.0127478	0.0323408	0.0104017	0.0157427	0.0179681
LNC_001031	lincRNA	0.692807	0.590525	0.256016	0.0135831	0.100082	0.233072	0.0370209	0.0205224	0.71401	0.372226	0.118361	0.0285398	0.018207	0.08012	0.117045	0.0192969
LNC_001032	lincRNA	0.525254	0.57254	0.163697	0.0683071	0.0962038	0.062671	0.0670813	0.129581	0.401265	0.323835	0.0401412	0.085439	0.125627	0.0430401	0.0569935	0.105358
LNC_001033	lincRNA	0	0.359065	2.75947	5.43921	0.0314072	0	0	0	0.0176343	0.424258	3.8384	3.44471	0	0	0	0
LNC_001034	lincRNA	0.0473534	5.0864e-06	2.48e-15	6.4e-11	0.393983	0.0757735	1.565e-15	5.9e-07	0.109016	0.229052	0.425837	0.087136	0.057331	5.5e-06	1.17e-12	0.136976
LNC_001035	lincRNA	0.334015	9.3e-06	1.05e-06	0.195983	0.111977	0.114597	0.474741	0.56367	0.427733	7.75e-10	0.516344	0.0854235	0.539173	0.264144	1.21503	0.309715
LNC_001036	lincRNA	0.314105	0.344394	0.568903	0.811513	0.0734494	1.01017	0.716737	1.30309	9.8455e-05	0.480189	0.47459	0.669069	0.14936	0.555252	0.713874	1.73217
LNC_001037	lincRNA	1.09972	0.751434	0.941933	1.64759	2.52572	2.42508	2.46408	2.91536	0.273319	0.826244	0.000459821	1.39943	2.63314	1.56411	2.50425	3.86319
LNC_001038	lincRNA	0.347421	0.23367	0.00421162	0.0565967	0.0551899	0.0109544	0.172019	0.320757	1.58221	0.0150608	0.104852	0.0137623	6.1e-06	4.44052e-05	6.7427e-05	2.2969e-06
LNC_001039	lincRNA	0.297178	0.150814	0.028352	0.0229511	0.103443	0.236459	0.352613	0.488649	0.475865	0.189284	0.0653504	0.0496477	0.191688	0.340745	0.306708	0.328817
LNC_001040	lincRNA	0.706681	0.447093	0.0620945	0.149983	0.346084	0.259283	0.192289	0.257636	1.01046	0.517327	0.113055	0.197181	0.392423	0.355013	0.461958	0.365123
LNC_001041	lincRNA	0	0.744395	2.63455	0.654564	0.187303	0.012495	0	0	0.0142202	0.353857	1.10702	0.325042	0.0454111	0	0	0
LNC_001042	lincRNA	4.54996	5.55293	0.512448	0.513038	4.49526	10.8495	8.00257	19.5181	4.23522	8.5099	1.21162	0.889296	4.58622	10.2655	23.8567	10.4684
LNC_001043	lincRNA	0	8.3956e-05	1.76649	1.40535	4.165e-05	0.390933	0	0	0	7.19178e-05	0.428239	1.41393	0.23903	0	0.079768	0
LNC_001044	lincRNA	0	1.78666	3.48038	0.983398	0.556912	0.0498578	5.85e-07	5.84e-07	0	1.3608	2.99793	1.45919	0.229689	3.215e-07	1.323e-06	3e-07
LNC_001045	lincRNA	0	0.93287	1.97463	3.75277	1.08708	0.938101	0.0734655	0.571157	0	0.567709	1.16376	2.13742	1.21493	0.318327	0.200228	0.0722465
LNC_001046	lincRNA	1.03559	0.846767	1.92775	1.87923	2.13003	1.74765	1.95724	2.21379	0.663747	0.679401	2.19982	1.67611	1.84865	2.00119	1.57004	2.61743
LNC_001047	lincRNA	1.21252	1.00206	1.63221	1.38855	1.85698	1.51272	2.25463	1.90193	0.936157	0.731695	1.42922	1.35431	2.54218	2.20757	1.79764	1.50621
LNC_001048	lincRNA	5.30195	3.15911	0.632167	0.381083	0.0312006	0.0229932	0.067952	0.096536	5.07695	2.88949	1.16017	0.488621	0	0.0478789	0	0.0322657
LNC_001049	lincRNA	1.00869	1.87479	2.64669	1.83649	1.66824	1.81297	1.32225	1.38515	1.7209	2.08478	2.50868	2.08364	1.54034	1.61078	1.46261	1.7723
LNC_001050	lincRNA	2.20438	1.23876	0.92763	0.504377	0.453786	1.45197	0.920899	0.0418448	2.0449	2.14353	0.859187	0.724849	0.587047	0.424669	1.11615	0.527981
LNC_001051	lincRNA	0.743537	0.576816	0.109956	4.055e-09	0.0743369	0.128517	0.323225	0.267014	1.45086	0.796829	0.343089	0.103386	0.407181	0.0189538	0.154474	0.275077
LNC_001052	lincRNA	1.94778	1.62442	0.123431	0.959329	0.762135	0.622806	0.663579	1.06252	1.10622	1.19587	0.535765	0.167854	0.214879	0.51795	0.213458	0.0821987
LNC_001053	lincRNA	1.24739	0.90479	0.000208748	0.45603	0.00232227	0.000757403	0.0305115	0.091231	0.43948	0.0350504	6.66915e-05	0.27147	0.1461	0.435145	0.0818363	0.29467
LNC_001054	lincRNA	0	0	0	0	1.4515	2.80583	2.34689	2.26097	0	0	0	0.0486595	1.79167	0.351229	2.7701	1.24951
LNC_001055	lincRNA	7.75515e-05	6.695e-39	0.971094	0.989855	0.692225	1.3527	0.948704	0.301728	8.55e-06	5.9508e-16	0.254511	0.990339	0.322932	0.685941	0.724504	1.13586
LNC_001056	lincRNA	0.657277	0.366251	0.298457	0.895861	1.00234	1.3915	1.31644	1.72115	0.440508	0.371617	0.665897	1.07866	0.745939	1.45819	1.94475	1.74329
LNC_001057	lincRNA	0.0898489	3.33e-06	0.0952327	0.243751	1.367e-05	0.000230596	0.172049	0.440694	0.0519952	0.000478436	0.121426	0.0865676	0.256148	0.308572	0.451741	0.182134
LNC_001058	lincRNA	0.224833	0.301299	0.136855	0.0692285	0.425872	0.652388	0.406268	0.24058	0.497936	0.224713	0.118953	0.0531878	0.26664	0.00956948	0.00879166	0.0116188
LNC_001059	lincRNA	0	0.381471	2.04671	0.473351	0.0288755	0.0306979	0	0	0.0161915	0.129274	0.650693	0.327401	0.0648881	0	0	0
LNC_001060	lincRNA	8.28134	5.01886	1.03345	0.701531	1.63612	1.86125	1.77597	2.42125	10.518	3.19862	1.61875	0.993741	1.64467	2.43309	1.81485	1.30145
LNC_001061	lincRNA	4.63406	2.71721	3.66448	2.87092	5.556	5.46341	6.09722	4.52956	4.06607	2.98624	4.34725	3.68932	3.76497	4.33356	5.15413	3.74123
LNC_001062	lincRNA	1.6252	2.11334	0.319645	0.354128	0.462413	0.58999	1.6e-07	0.545495	1.54484	1.29293	0.0209541	0.60167	1.01211	0.301099	0.415758	0.19555
LNC_001063	lincRNA	1.14293	0.909659	0.280589	0.322823	0.338435	0.507808	0.478187	0.582448	1.65833	0.749416	0.418803	0.349295	0.443018	0.528979	0.331774	0.356066
LNC_001064	lincRNA	0.21645	0.230125	0.181358	0.0675255	7.95168e-08	0.000106269	0.033264	0.0645495	0.0958142	0.134404	4.435e-05	0.059038	9.95025e-06	3.07479e-19	2.155e-05	0.0411566
LNC_001065	lincRNA	0.184019	0.199548	8.85e-16	3.685e-08	1.41e-05	4.72002e-20	2.735e-06	0.110311	0.0636375	0.107782	0.286087	0.0449448	9.85e-09	0.0541445	1.684e-12	0.125144
LNC_001066	lincRNA	1.02012	0.461237	0.334283	0.243013	0.174503	0.285261	0.164013	0.21162	0.99708	0.354229	0.335339	0.153153	0.129785	0.056958	0.229308	0.27152
LNC_001067	lincRNA	0.513423	0.32434	0.782147	0.736428	1.60784	0.957053	0.680399	1.35293	0.387692	0.388304	0.365603	0.650046	1.12161	0.789301	1.35853	0.748806
LNC_001068	lincRNA	0.235982	0.246919	6.28435e-05	0.0479572	5.068e-05	9.5e-06	0.135488	4.62315e-06	0.377928	0.145782	1.95501e-11	0.0189312	3.035e-06	3.765e-05	4.47e-06	0.0903729
LNC_001069	lincRNA	0.148434	0.254093	0.29672	0.199507	0.129725	0.389506	0.217834	0.0436144	0.192036	0.0989299	0.0927735	0.16456	0.067977	0.582428	0.203689	0.117327
LNC_001070	lincRNA	0.166468	0.514069	0	0	0	0.0782715	0	0.0727825	0.957379	0.149572	0.234626	0	0	0.132431	0	0.076668
LNC_001071	lincRNA	5.29832	6.48385	4.14453	2.72419	1.37257	2.62616	2.03863	2.82197	6.25257	4.85587	4.28776	3.26292	0.708197	2.85837	4.11684	3.36512
LNC_001072	lincRNA	4.8822	3.46969	1.65671	3.46685	5.57199	3.14075	6.52886	5.35135	2.09479	3.30612	1.53031	5.84757	6.17868	6.89139	6.44775	5.10107
LNC_001073	lincRNA	0.870991	0.700784	1.72784	1.81978	0.55057	1.15335	1.37453	1.85502	0.539072	0.720284	1.43837	1.6367	1.69951	1.4941	2.5279	2.52038
LNC_001074	lncNAT	399.843	159.955	23.77	9.41368	20.1247	34.6644	16.3475	7.72199	321.572	260.519	34.9297	19.5694	10.596	43.6111	39.8077	7.08473
LNC_001075	lincRNA	22.7397	28.1506	50.1534	46.1511	61.0466	45.6293	62.0007	57.8766	23.3681	26.2271	49.5053	47.1288	84.3442	43.8242	47.7531	48.0705
LNC_001076	lincRNA	0.575898	0.582147	0.275884	0.0800462	0.000267012	0.358395	0.257963	0.251111	0.915049	0.667129	0.373462	0.238376	0.223965	0.432828	0.139588	0.209339
LNC_001077	lincRNA	0.821357	1.11257	0.569246	0.44023	0.204624	0.380547	0.482218	0.313837	1.56968	0.763952	0.45272	0.291172	0.292059	0.311661	0.583086	0.746213
LNC_001078	lncNAT	0.90378	0.762194	0.294395	0.166511	0.434813	0.725677	0.271919	0.362243	1.2473	0.578608	0.332601	0.261239	0.572719	0.614796	0.181402	0.106329
LNC_001079	lncNAT	0.901896	0.552836	0.155634	0.150842	0.476477	0.51564	0.350363	0.196348	1.06462	0.51367	0.110072	0.162533	0.429793	0.373516	0.187569	0.111057
LNC_001080	lncNAT	0.117911	6.9e-06	0.0421798	0.334777	0.860561	1.58206	0.891182	0.206429	0.000162894	8.6509e-05	0.134717	0.193955	0.957742	0.812383	0.306303	0.22605
LNC_001081	lncNAT	0.57652	0.363646	0.0473795	0.174523	0.482625	0.829418	0.476514	0.203678	0.865845	0.488827	0.114646	0.243656	0.378572	0.791006	0.262622	0.199598
LNC_001082	lncNAT	1.7186	1.00805	0.390121	0.170517	6.81e-07	0.141698	1.276e-06	2.20235e-07	2.04951	1.17802	0.214773	0.175157	3.08e-07	6.055e-07	2.2835e-07	3.09e-06
LNC_001083	lincRNA	8.73384	19.5934	26.984	21.2893	24.2401	16.3361	17.5887	18.8559	7.59459	19.4343	25.9494	24.5057	21.3527	12.2378	23.2223	23.6932
LNC_001084	lincRNA	2.89744	1.16195	0.0958038	0.130592	0.527142	0.393076	0.337784	0.182034	4.09244	1.23835	0.404278	0.161587	0	0.130476	0.237662	0.184028
LNC_001085	lincRNA	0.621912	0.344733	0.104807	2.94e-05	6.25e-06	0.00083532	0.141405	0.437323	1.5935e-05	7.38e-06	0.238748	0.103757	0	0.0286204	0	0.00123317
LNC_001086	lincRNA	3.86782	5.92197	14.5149	17.921	14.5487	7.65036	9.70199	4.86564	4.2892	5.58486	10.5256	14.6381	10.9526	4.41119	6.52544	5.20128
LNC_001087	lincRNA	1.17456	0.717651	0.0398783	0	0.0502588	0.038975	0.0493144	0.012987	1.21318	0.692753	0.130054	0.0164871	0.0063096	0.0413842	0.0088733	0
LNC_001088	lincRNA	2.10722	1.08623	0.269948	0.140186	0.0478913	0.490645	0.0465933	0.249737	2.91887	1.24116	0.384518	0.250695	0.289239	0.450619	0.37948	0.0474498
LNC_001089	lncNAT	0.502516	0.332728	0.197219	0.0987002	0.112432	0.261842	0.1275	0.0607468	0.782247	0.468354	0.166042	0.154911	0.069235	0.183522	0.152673	0.0937755
LNC_001090	lncNAT	0.129638	0.0689374	0.187013	1.3818e-06	0.098022	0.0584145	0.0370081	0.357641	0.0677585	0.0878469	0.135072	0.114654	0.0406	0.0642465	0.492389	0.344352
LNC_001091	lncNAT	0.513122	0.591917	0.61703	0.371968	0.389893	0.788617	0.463782	0.193721	0.421995	0.537932	0.236396	0.426642	0.269091	0.379253	0.220888	0.126404
LNC_001092	lncNAT	0.190911	0.396377	0.0338053	0.143494	0.000534812	0.0209719	0.0112806	0.0965575	0.494778	0.116561	0.312594	0.148567	0.0292769	4.305e-05	0.0171556	0.152747
LNC_001093	lincRNA	1.77286	0.221453	0.00803695	0.0967075	0.00515066	0.0328078	2.9438e-05	8.4865e-05	1.78382	0.461456	0.0230432	0.030688	0.0139444	3.345e-07	0.0215428	0.0223415
LNC_001094	lincRNA	0.714388	0.120049	0.0209393	0.00596663	0.0261957	4.235e-08	0.0583434	0.0201376	0.785007	0.091955	0.0147363	0.0257421	0.0192784	0.0325627	0.00800447	3.28e-08
LNC_001095	lincRNA	0.578902	0.36725	0.121982	0.0883351	0.371763	0.241692	0.214185	0.252961	0.736874	0.391498	0.164737	0.110334	0.245598	0.289047	0.24328	0.192026
LNC_001096	lincRNA	15.186	10.638	8.64007	7.66706	7.83657	9.73373	9.1271	7.59197	14.2655	10.5786	6.49955	8.33154	9.2748	7.64156	8.17796	6.07878
LNC_001097	lincRNA	2.47271	2.07926	7.31501	7.08692	9.91103	6.74342	9.81485	8.60616	1.87788	2.07149	7.09844	8.8751	7.81124	4.79113	9.37546	7.89934
LNC_001098	lincRNA	333.874	462.233	886.044	1193.1	1871.94	1485.92	1404.95	1710.66	328.034	523.565	1004.62	1439.81	1642.11	1219.69	2362.91	2617.9
LNC_001099	lincRNA	18.6976	41.3827	109.542	88.6185	101.958	79.1808	86.1672	85.2849	22.3404	34.2677	96.2225	73.8678	112.076	53.2373	63.0719	79.1682
LNC_001100	lincRNA	1.28449	3.95201	15.5122	15.2833	21.3745	36.5003	52.7746	43.4922	1.07524	3.09518	19.7112	14.9671	39.2041	33.2161	25.3064	65.3552
LNC_001101	lincRNA	30.6722	72.9962	206.391	193.081	185.197	126.934	180.601	171.685	35.4404	50.1475	210.397	208.525	252.089	161.348	156.216	179.012
LNC_001102	lincRNA	0.869771	0.65186	1.63411	1.4139	0.385727	0.807954	0.526486	1.82328	0.731141	0.470494	1.26662	1.261	0.895021	1.06668	0.971077	1.53798
LNC_001103	lincRNA	1.77367	2.36043	5.7904	3.27863	6.84337	3.9377	3.66492	4.52076	0.948392	2.18255	5.37734	3.76003	7.2976	6.74881	2.69582	3.51728
LNC_001104	lincRNA	93.5787	114.927	3.02976	0	0	7.5547	7.40615	0	52.5414	48.1277	2.63412	7.5069	0	0	0	1.70145
LNC_001105	lncNAT	0.0590737	0.121778	0.332031	0.126076	0.303181	0.307586	0.441972	0.455636	0.0370963	0.0524602	0.211704	0.188595	0.161867	6.283e-05	0.277197	0.20039
LNC_001106	lncNAT	0.0133366	0.00658233	0.0172372	0.143526	0.280664	0.21521	0.234202	0.303401	0.0131181	0.040001	0.125	0.193473	0.573423	0.468606	0.296057	0.289241
LNC_001107	lincRNA	4.22254	0.277607	0	0	0	0	0	0	1.00271	0.349235	0	0	0	0	0	0
LNC_001108	lincRNA	6.2343	14.5591	24.6707	24.213	18.1932	12.6423	14.7944	7.87184	6.50497	10.7691	22.7597	21.059	15.0544	8.29225	13.0242	12.8003
LNC_001109	lncNAT	9.15e-306	2.525e-103	0.244885	0.339028	1.78e-78	0.27824	5.85e-101	1.18e-53	0	1.795e-92	5.85e-118	0.052801	0.149031	8.45e-89	3.275e-38	3.725e-32
LNC_001110	lncNAT	4.39e-19	0.0611895	6.936e-16	1.07398	0.760206	0.261348	0.0547605	0.0464753	1.445e-18	0.162539	0.000484161	1.26476	0.146166	0.24237	0.277749	0.129856
LNC_001111	lncNAT	8.65e-19	7.9e-10	0.713515	1.35719	0.166611	0.0417081	9.835e-11	0.377919	6.5e-23	5.96101e-05	1.22846	1.16598	1.04957	0.060243	0.208456	0.222796
LNC_001112	lncNAT	0.14482	0.440802	0.791732	0.292014	0.283089	0.417556	0.41616	0.00264596	0.00020904	0.00015709	0.803557	0.788434	0.0172162	0.387123	0.367868	0.000296591
LNC_001113	lncNAT	0.83093	0.299645	0.000363987	0.398518	0.309731	0.34935	0.296603	0.55442	0.946336	0.727277	0.000332976	0.000203446	0.59806	0.496797	0.27421	0.663853
LNC_001114	lincRNA	4.99087	7.13696	9.60226	8.12441	5.00961	3.88145	3.57164	1.82948	4.39545	6.58999	6.19698	7.68736	3.32757	2.33925	2.9024	1.67007
LNC_001115	lincRNA	0.0309466	0.0357483	0.0442575	0.185733	0.0989675	0.784987	0.611181	1.0119	0	0.126553	0.0993098	0.304167	0.062464	0	0.585155	1.14748
LNC_001116	lincRNA	195.454	151.313	168.837	223.012	107.359	172.331	232.009	156.653	96.2351	61.4633	104.558	142.633	83.5729	52.3226	106.207	115.537
LNC_001117	lincRNA	9.42336	1.06218	0.47855	0	0	0	0	0	3.51322	0.579615	0	0	0	0.277241	0	0
LNC_001118	lincRNA	2.00043	1.84533	0.741932	0.993324	0.738662	0.829404	1.03902	0.795589	3.41863	2.67521	0.946428	0.503687	0.768374	1.34903	1.31002	0.55014
LNC_001119	lincRNA	0.930504	0.513	0.272736	0.333536	0.435208	0.651429	0.426769	0.55555	1.31089	0.578512	0.214605	0.275886	0.442316	0.654693	0.438059	0.223365
LNC_001120	lncNAT	0.614559	0.718372	0.656254	0.6605	0.214763	0.844199	0.418498	0.186526	1.0862	0.410717	0.553361	0.587863	0.340946	0.494603	0.4468	0.556752
LNC_001121	lincRNA	0.305625	0.177812	0.164629	0.300204	0.34878	0.449708	0.408095	0.469302	0.320068	0.172607	0.14773	0.308168	0.203113	0.372229	0.318357	0.388393
LNC_001122	lincRNA	0.740069	0.729406	0.392475	0.409862	1.0675	1.84423	1.78819	1.7481	0.918295	0.933562	0.962869	0.70118	1.29746	1.03024	1.31225	1.49755
LNC_001123	lincRNA	0.00291606	1.59759	0.494929	0.327884	0.882973	0.448342	0.771008	0.335605	0.00458891	0.000857642	0.000333957	0.581916	0.83573	0.163102	0.000245902	0.265471
LNC_001124	lincRNA	4.0013	1.01007	0.817039	0.642463	0.347881	1.29456	0.219348	0.585008	4.86909	2.18891	1.5328	0.713736	0.333315	0.710189	1.81845	0.594
LNC_001125	lincRNA	0.585632	0.26373	0.174234	0.233497	0.169963	0.211295	0.230308	0.347389	0.894014	0.470019	0.2246	0.292266	0.221272	0.221254	0.322701	0.136706
LNC_001126	lincRNA	3.235e-06	8.195e-06	0.344042	0.225688	0.168686	0.219396	0.485114	0.585962	0.0771933	0.177793	7.2e-06	0.376244	0.564272	0.0830749	0.131848	0.0940147
LNC_001127	lincRNA	0.055044	6.075e-06	0.256487	0.16719	0.121672	0.456558	0.293974	0.0109551	5.2955e-06	0.0381279	0.170701	0.392873	0.185446	0.418336	0.571269	0.500874
LNC_001128	lincRNA	0.739133	0.481158	0.707817	0.500513	0.983492	0.699717	0.679029	0.431428	0.65469	0.236937	0.756731	0.170009	0.287255	0.331616	0.939305	0.506974
LNC_001129	lincRNA	0.371411	0.201444	0.0805045	0.151464	8.769e-08	0.137113	7.9365e-11	0.0834381	0.55418	0.209419	0.242017	0.257588	0.0892775	5.4e-17	0.111793	6e-13
LNC_001130	lincRNA	0.204214	0.687831	1.61124	1.17359	0.326742	0.255997	0.231689	0.0826145	0.458158	0.626227	1.98036	0.525691	0.26475	0.00556902	6.955e-06	0.131187
LNC_001131	lincRNA	0.0851704	0.147424	0.336258	1.265e-05	2.015e-06	1.06325e-06	4.455e-06	6.5195e-07	0.0972858	0.0458944	2.145e-06	0.0849016	3.925e-06	0.082791	6.65331e-09	1.5099e-06
LNC_001132	lincRNA	0.751189	1.04949	1.54616	1.05403	0.854507	0.712667	0.643786	0.636999	1.13003	0.749002	1.72926	2.08962	0.593627	0.671714	0.797291	0.734604
LNC_001133	lincRNA	0.342399	0.266702	0.59418	0.351376	0.17767	0.153876	0.116284	0.165559	0.55159	0.188244	0.393953	0.496146	0.311833	0.297596	0.101116	0.068971
LNC_001134	lincRNA	0.657898	0.719961	2.15049	1.93539	0.580216	0.682103	0.34943	0.428822	0.979196	0.991456	2.31658	2.17984	0.709585	0.378698	0.340869	0.324323
LNC_001135	lincRNA	9.28685	12.2397	26.9428	35.2034	30.4594	18.5891	21.377	12.3823	9.95078	14.003	28.2912	34.883	33.4935	27.9028	22.8839	22.2194
LNC_001136	lincRNA	0.916751	0.407905	0.145541	0.314187	0.214008	0.267992	0.242792	0.283207	0.977712	0.605474	0.213775	0.0661975	6.885e-07	0.0876366	1.385e-06	0.203931
LNC_001137	lincRNA	1.39836	1.8226	0.508767	0.400748	0.717269	0.802739	0.467267	0.561318	4.21875	1.12092	0.468619	0.480959	0.502592	0.669099	0.517297	0.193945
LNC_001138	lincRNA	0.659556	0.355422	0.169713	0.56703	0.802724	0.553001	0.881963	0.826523	0.585759	0.703581	0.232847	0.640163	0.799627	0.766961	0.685634	0.442547
LNC_001139	lincRNA	1.26819	0.629047	0.104235	0.468905	2.07794	2.21155	1.24414	2.15699	1.6365	0.398579	0.161449	0.894303	1.46382	1.53329	1.52309	1.69488
LNC_001140	lincRNA	1.04141	0.420825	0.0949402	4e-05	0.400235	0.24862	0.245087	0.346122	1.10804	0.340317	0.176828	0.041756	0.058472	0.49985	0.339332	0.182612
LNC_001141	lincRNA	0.688268	0.51159	0.333457	0.250157	0.616146	0.641759	0.742795	1.23306	0.920992	0.810184	0.359692	0.568507	0.525528	0.712638	0.609534	0.508468
LNC_001142	lincRNA	17.1519	16.3194	20.2245	24.4665	14.4801	13.3533	10.6039	5.27068	18.7532	16.7148	18.1119	21.5652	9.74187	7.92251	8.01506	8.0025
LNC_001143	lincRNA	1.3504	1.26527	0.0414168	0.097003	0.395121	0.953431	0.287982	0.403432	1.44908	0.895252	1.1e-55	1.125e-33	0.570095	0.280597	0.205215	4.52136e-36
LNC_001144	lincRNA	2.30856	0.461522	0.720722	0.00104583	0.203743	0.00774229	0.00533291	0.00926154	1.01696	0.000850068	0.332677	0.692559	0.00125468	0.0319015	0.387601	0.00073101
LNC_001145	lincRNA	1.035e-118	4.21e-81	0	2.23e-173	1.27e-157	0.273839	0.0921085	0.123995	0.0317877	1.425e-156	1.765e-66	0.064946	2.145e-53	1.34e-21	0.724131	0.197176
LNC_001146	lincRNA	0.096434	0.845217	0.442331	0.0051099	8.7554e-20	0.00907905	2.07536	0.81589	5.55e-64	0.067329	0.816675	0.350749	0.000881667	1.31069	1.76649	3.65772
LNC_001147	lincRNA	0.00455171	9e-08	0.21868	0.130006	0.73617	0.323014	7e-10	0.106119	0.0498141	0.445375	0.217507	4.605e-05	0.000441243	0.105815	1.8e-10	7.35e-23
LNC_001148	lincRNA	7.5e-31	6.15e-18	1.41e-55	4.595e-06	8.85e-32	6.8e-29	5.1e-23	2.005e-23	3.365e-119	0.0511485	0.231792	1.78e-08	9.9e-19	1.335e-34	3.235e-24	0.481324
LNC_001149	lincRNA	0.442746	0.244282	0.79415	1.19895	2.10297	2.57314	1.75506	1.83407	0.868892	0.575927	1.30089	1.66566	1.28885	1.6466	1.85877	1.02764
LNC_001150	lincRNA	0.0776703	1.14611	2.70118	3.63143	3.18105	5.4487	2.29372	4.11952	0.247309	1.53465	2.02913	4.2582	2.98302	2.40609	3.22178	0.167465
LNC_001151	lincRNA	0.0112985	0.0069055	0	0.0086729	0.0866234	0.221502	0.331394	0.212248	0.0194185	0	0	0	0.010029	0.508988	0.239157	0.00998473
LNC_001152	lincRNA	0.000500535	0.000782375	0	0.00108793	0.00351405	0.314659	0.00604295	0.00593446	0.000822715	0	0	0	0.00158025	0.269217	0.557925	0.0768015
LNC_001153	lincRNA	0.202444	0.335758	0.0611755	0.939697	0.769999	0.239358	0.38465	0.0198824	0.220382	0.0868587	0.250833	1.21896	0.275819	0.152556	0.201566	0
LNC_001154	lincRNA	0.0251059	6.82e-09	0.0221165	0.590264	0.527837	0.119659	0.114747	0	1.615e-07	0.0877117	0.0589696	0.900417	0.175553	0.0489708	0.0301732	0
LNC_001155	lincRNA	0.162591	0.153008	0.0712446	1.20134	0.717068	0.3048	0.257437	0	0.143472	0.315943	0.151048	1.9534	0.537595	0.286938	0.166951	0.0207198
LNC_001156	lncNAT	0.712765	0.353085	0.382621	0.378927	0.373332	0.530642	0.445591	0.637245	0.748286	0.319701	0.365194	0.36195	0.383557	0.525716	0.520967	0.464824
LNC_001157	lincRNA	0.01652	0	0.0112044	0.0366342	0.672983	0.154526	0.424355	0.310474	0.0070352	0.0162254	0.0121085	0.0216076	0.319901	0.278744	0.325403	0.248121
LNC_001158	lincRNA	0.76961	1.65242	3.40158	6.08519	2.11599	2.48122	0.00112348	1.1665e-05	2.01312	2.47352	2.37602	0.000522491	8.5279e-05	0.000250863	0.316776	0.000122664
LNC_001159	lincRNA	2.20852	1.1438	0.329618	0.146147	0.588164	0.933268	0.649355	0.241783	2.68098	1.02319	0.295011	0.223534	0.238013	0.846126	0.454209	0.142791
LNC_001160	lincRNA	1.78673	1.47984	1.00057	0.356365	0.480604	1.02535	0.482533	0.594632	1.71053	1.36343	0.612285	0.224151	0.324308	0.500424	0.452268	0.143829
LNC_001161	lincRNA	0.180622	0.203138	0.888759	1.25429	0.27	0.265636	0.197423	0	0.515659	0.396408	0.464546	1.68982	0.194205	0.094337	0.698254	0.114087
LNC_001162	lincRNA	2.05452	2.84378	5.69337	12.523	11.8531	13.7217	22.0286	24.88	1.24494	4.06052	5.13266	13.4644	17.3603	8.31604	26.771	24.0783
LNC_001163	lincRNA	0.743975	0.908634	0.724203	2.91305	0.825897	0.401776	0.510565	0.338915	0.296445	0.447218	1.43589	1.6763	0.612847	0.490778	0.502927	0.955747
LNC_001164	lncNAT	0.0344882	1.42823	1.86187	1.57384	0.101833	0.0544645	0	0.114418	0.0288819	1.02695	1.257	2.43032	0.112721	0.0442961	0	0
LNC_001165	lincRNA	0.15948	0.295592	0	0	0	0.177952	0	1.94532	0.163933	0.185289	0	0	0	0.0368224	0	1.05994
LNC_001166	lincRNA	1.97391	0.876355	1.21337	0.617455	0.699382	0.367271	0.589012	0.857619	1.79101	2.42636	1.11967	0.75173	1.03249	1.04112	1.20256	0.855167
LNC_001167	lincRNA	2.45871	1.3997	0.620845	1.17395	1.36876	2.43523	1.9403	1.05143	3.95174	0.99908	1.21208	1.07427	0.73868	1.29568	1.46574	1.00124
LNC_001168	lincRNA	1.57075	0.184632	0.075205	0	0	0	0	0.066362	0.699904	0.364246	0.06863	0	0.0907285	0	0	0
LNC_001169	lincRNA	0.583025	0.324346	0.0299649	0	0.223752	0.239216	0.135051	0.100103	0.642428	0.363182	0.0355567	0.117708	0.097939	0.345944	0.182742	0.303997
LNC_001170	lincRNA	1.38495	0.957675	0.675976	0.774228	1.0367	0.887796	0.887357	0.587332	1.35554	1.31658	0.610285	0.78817	0.602025	0.639768	0.546409	0.400029
LNC_001171	lincRNA	0.776636	0.429735	0.0547765	0.0351105	0.0822065	0.161224	0.162448	0.123972	0.689237	0.398002	0.163607	0.0462779	0.0756032	0.12046	0.0986625	0.0759908
LNC_001172	lincRNA	11.444	14.8372	23.0651	26.1486	21.1173	14.7419	12.6242	8.17484	13.6122	16.8717	25.1264	32.9483	16.6425	10.3915	13.732	13.0534
LNC_001173	lincRNA	8.24798	14.3729	17.2116	23.548	16.1241	13.452	12.3607	10.9873	9.62084	8.41747	13.9576	21.9163	11.5446	8.96143	13.3284	15.4417
LNC_001174	lincRNA	0.108202	0	0.183942	0.121946	0.121933	0.196991	0.244801	0.265796	0.144699	0.055899	0.196445	0.187262	0.182252	0.200537	0.502965	0.140598
LNC_001175	lincRNA	27.9762	41.6395	82.7012	107.861	190.19	169.276	219.203	247.531	36.7618	52.3597	121.477	114.828	229.481	157.689	309.51	378.169
LNC_001176	lincRNA	4.43646	5.14501	6.60047	8.33188	9.99671	7.37128	6.29087	4.71331	4.23536	3.87821	5.96572	6.99946	8.2884	4.81829	6.46191	6.55312
LNC_001177	lincRNA	1.62029	1.9301	2.32326	2.85724	2.4648	2.93077	1.83078	2.25525	1.96224	1.47684	2.04638	2.63372	1.63153	0.822102	2.50385	1.7746
LNC_001178	lincRNA	0.209576	8.38778	5.57486	2.20446	0.046398	0	0	0.052149	0.157018	5.49348	3.07418	1.265	0.0443954	0	0	0
LNC_001179	lincRNA	0.0280809	0.591116	0.278923	0.36013	0.520532	0.38212	1.802e-06	0.15797	0.713666	0.641085	0.101739	0.381676	0.559072	0.000237922	0.000357734	0.000254654
LNC_001180	lincRNA	0.651549	3.665e-12	0.000323104	0.165358	0.000732166	0.0373561	1.02542	0.329885	0.00188832	7.0838e-06	1.48e-05	1.8105e-05	0.168457	0.454624	0.491995	0.206758
LNC_001181	lincRNA	0.989029	0.95086	0.785063	0.519481	0.368014	0.736293	0.310632	0.398104	1.11447	0.908522	0.878568	0.907468	0.169347	0.352778	0.061693	0.647984
LNC_001182	lincRNA	4.24175e-05	0.0103139	0.00681725	0.013597	0.014798	0.00733241	0.014583	0.00827248	0.205245	0.395974	5.62e-05	0.0115448	0.00250761	0.0081743	0.254216	0.0095577
LNC_001183	lincRNA	1.20726	0.853097	0.25737	0.2732	0.375236	0.255014	0.211282	0.21295	1.78588	1.03681	0.469424	0.291844	0.39637	0.309909	0.238105	0.238285
LNC_001184	lincRNA	0.502043	0.636701	0.427083	0.247103	0.399303	0.291795	0.582871	0.329465	0.912413	0.526593	0.443405	0.554357	0.327773	0.427658	0.344245	0.564343
LNC_001185	lincRNA	0.259177	0.750354	0.685337	1.01841	3.90203	2.3702	2.12303	2.01006	0.475308	0.358556	0.800955	1.6116	2.96748	1.53632	0.90945	1.10823
LNC_001186	lincRNA	2.53861	5.20319	9.42976	10.0081	8.93251	4.92934	6.38723	4.24619	2.3926	5.01924	9.08981	8.86182	8.57204	4.07524	6.86125	6.75078
LNC_001187	lincRNA	0.753041	0.196637	0.219596	1.1915e-05	0.165593	1.749e-05	0.370424	0.581239	1.13383	1.00204	1.885e-05	9.82e-06	6.94e-06	1.244e-05	1.17839	0.435267
LNC_001188	lincRNA	5.18653	3.51748	2.98033	2.35182	2.63843	3.89553	3.21307	3.44226	4.28958	2.62857	2.45337	2.39919	2.80537	2.81232	0.378555	3.71363
LNC_001189	lincRNA	0.736686	0.250814	0.101413	0.127243	0.432266	0.15657	1.255e-05	0.0848322	0.880493	0.823726	0.275907	3.775e-06	6.06e-06	0.127863	8.295e-06	0.0930579
LNC_001190	lincRNA	0.945995	0.637989	0.184685	0.324271	0.181122	0.120788	0.436521	0.159891	1.14819	0.465319	0.108807	0.498806	0.394053	0.180808	0.536189	0.153017
LNC_001191	lincRNA	0.20485	0.0241034	0.0571287	0.07084	0.103254	0.246757	0.116487	0.135999	0.138544	0.0849691	0.108663	0.092937	0.126749	0.333933	0.105953	0.109684
LNC_001192	lincRNA	0.446528	0.407519	0.586685	0.447983	0.360101	1.18464	1.13471	0.72983	0.497791	0.430777	0.40062	0.514169	0.530475	1.18418	2.06799	0.332503
LNC_001193	lincRNA	3.62568	2.51126	1.00908	1.25178	1.38698	1.66017	1.31875	1.20953	5.28142	2.95345	1.13026	1.27365	0.977756	1.377	1.22683	0.912277
LNC_001194	lincRNA	0.466502	0.252179	3.125e-59	0.116626	0.0817997	0.102355	0.0947875	0	0.352643	0.250941	0.0729394	0.0256722	0.0240915	0.144656	0.0422724	0.0585838
LNC_001195	lincRNA	18.0923	22.3303	24.5657	28.962	25.3971	22.7094	19.529	21.4884	23.9095	18.1489	20.6038	27.1538	15.4585	13.0351	19.9446	15.5388
LNC_001196	lincRNA	2.27351	2.03817	0.810582	0.909141	1.08322	1.12475	0.923793	0.901654	2.45679	2.20582	0.73539	0.716039	1.15633	1.3152	0.967241	0.753277
LNC_001197	lincRNA	1.4734	0.626325	0.621172	0.553106	0.378626	0.2785	0.211075	0.232263	2.46949	0.928362	0.937854	0.729258	0.167404	0.28828	0.338552	0.239006
LNC_001198	lincRNA	0	0	0	0	0	0	0	1.91109	0	0	0	0	0	0	0	0
LNC_001199	lincRNA	14.719	10.0419	7.05225	6.49609	9.45726	17.3734	14.8484	11.9901	9.44308	7.00103	5.16094	4.75701	7.36702	8.62038	10.6868	7.06168
LNC_001200	lincRNA	1.71205	1.80223	1.42292	0.890592	0.915428	1.07063	2.16054	1.11325	2.04023	0.960762	1.33043	0.70723	0.827598	0.733375	1.65962	0.883652
LNC_001201	lincRNA	4.23659	2.40404	1.90701	1.23364	5.39433	6.86431	2.7674	1.51175	5.99439	5.43291	3.83754	2.03298	3.18416	3.22663	1.04964	4.49751
LNC_001202	lincRNA	0.525631	0.236067	1.04567	0.610186	0.0282439	0.148695	0.0989202	0.105669	0.419555	0.516416	1.3126	0.65905	0.0425183	0.0939822	0.12883	0.0218846
LNC_001203	lincRNA	0.223645	0.308299	0.266398	0.242889	0.0204162	8.625e-05	8.895e-05	8.765e-05	0.864229	0.142896	0.121623	0.231794	0.0782608	4.802e-05	6.3639e-05	0.0568852
LNC_001204	lincRNA	1.35646	0.828992	0.666812	0.742289	2.52008	2.19078	2.13426	1.82072	1.33288	0.421939	0.554287	0.671037	2.79392	2.7466	1.87441	1.35652
LNC_001205	lincRNA	0.750458	0.414805	0.325516	0.130631	0.506275	0.628854	0.483409	0.399269	1.30596	0.525709	0.34776	0.318325	0.913543	1.055	0.554669	0.539728
LNC_001206	lincRNA	0	0	4.14729	0	1.8799	0	0	0	0	0	18.048	2.17735	0	0	0	0
LNC_001207	lincRNA	0.652999	0.280139	0.0880766	0.0750539	5.435e-06	0.000155791	0.349867	0.0654365	0.57929	0.0657929	0.154725	0.000148899	0.280794	0.359368	0.0461094	0.232635
LNC_001208	lincRNA	1.32986	1.29507	0.695492	0.421316	0.588984	0.547079	0.0720473	0.432624	1.17851	1.3153	0.462622	0.643097	8.7715e-05	0.000117161	0.338847	0.0993799
LNC_001209	lincRNA	0.431914	0.458447	0.335553	0.479776	0.698673	0.425297	0.498805	0.346412	0.26737	0.489927	0.202289	0.367563	0.419233	0.288923	0.47353	0.288567
LNC_001210	lincRNA	278.421	552.868	761.992	981.473	1016.61	815.132	1280.54	1151.8	222.163	242.988	545.532	888.32	849.894	389.688	680.02	684.419
LNC_001211	lincRNA	1.79895	3.14786	6.12969	7.6439	7.52002	5.88288	8.09222	8.64232	1.47051	3.97055	8.74061	6.50962	14.7363	9.10098	7.12382	7.03513
LNC_001212	lincRNA	0	0	0	0.0905565	0	0	0	0	0.0527705	0.229435	0.196148	0.083448	0	1.16644	0.123101	0
LNC_001213	lincRNA	0.1015	0.297697	2.67293	2.32018	2.39351	1.79392	3.40062	2.11266	0.0850464	0.183224	1.76359	2.47844	1.98856	0.892168	1.74252	2.36937
LNC_001214	lincRNA	0.0916102	0.230729	3.08481	2.49747	2.8743	2.35253	2.76644	1.91209	0.164869	0.503286	1.50721	2.13079	2.02855	1.21257	3.24901	2.81682
LNC_001215	lincRNA	4.81e-14	9.45e-09	0.567557	0.117083	0.385029	0.105107	1.34275e-05	1.3911e-16	1.85e-15	0.151387	0.06947	4.18e-06	0.383277	0.075061	5.5e-09	2.36e-08
LNC_001216	lincRNA	7.53828	4.25722	0.572194	0.452248	0.38573	1.08155	0.573132	0.513454	10.6333	3.93318	1.23905	0.745707	0.442846	0.81552	0.368893	0.166658
LNC_001217	lincRNA	0.272285	0.426351	0.451246	0.278482	0.343673	0.36068	0.136937	0.372744	0.111475	0.234878	0.258766	0.516062	0.341894	0.000294658	0.278109	0.182262
LNC_001218	lincRNA	0.814128	1.53743	1.41184	0.963964	0.673258	0.751027	0.808812	0.921121	0.848443	1.12546	1.31039	0.564168	0.00416984	0.418453	1.02826	0.818541
LNC_001219	lincRNA	0.370605	0.36443	0.632538	0.345255	0.301774	0.469689	0.55145	0.315386	0.560355	0.633598	0.750248	0.432367	0.299893	0.361818	0.506954	0.494748
LNC_001220	lincRNA	1.15878	0.462834	0.371751	0.143016	0.329224	0.38129	0.118226	3.315e-15	1.50267	0.666171	0.262811	0.100889	0.462128	0.247808	8.39e-19	0.108241
LNC_001221	lincRNA	0.156786	9.26e-06	4.565e-05	6.03135e-05	6.865e-05	0.00229603	0.00095067	2.33003e-05	0.000756225	5.81e-05	6.26735e-05	0.351347	0.136341	0.388741	0.000127996	0.000115393
LNC_001222	lincRNA	9.95126e-08	0.000339198	3.3705e-05	2.40501e-05	9.2665e-06	1.53e-06	0.217299	1.305e-08	0.0350053	2.03009e-16	2.735e-05	0.0311791	0.00458925	0.364203	2.32561e-06	1.94008e-06
LNC_001223	lincRNA	0.0678315	0.176496	0.199916	0.394502	0.159635	0.0608595	0.154393	0.000127788	0.163886	0.0581925	0.347566	0.00364768	0.322593	0.185458	0.0568545	0.0516189
LNC_001224	lincRNA	0.775023	0.783209	0.746308	0.658872	0.165241	0.457137	0.491988	0.365213	0.966956	0.530178	0.424272	0.41172	0.286801	0.544697	0.414246	0.395895
LNC_001225	lincRNA	0.220127	0.712417	0.113692	0.280072	0.362092	0.158035	0.257483	0.236491	0.494927	0.386622	0.384681	0.299787	0.170364	0.281284	0.236262	0.0141027
LNC_001226	lincRNA	0.181416	0.00056022	0.297442	0.0353552	0.0967592	0.330711	0.274262	0.062924	0.0533136	0.123044	2.56e-05	0.328616	0.384639	0.0343824	0.174348	0.287399
LNC_001227	lincRNA	0.574252	0.637777	0.80571	0.641058	0.620788	0.757416	0.447101	0.327487	0.713854	0.574191	0.708428	0.916098	0.18368	0.403059	0.503271	0.293185
LNC_001228	lincRNA	0.685473	0.684181	1.51425	2.09484	0.756141	0.776914	0.691593	1.52953	0.624993	0.802625	1.66037	1.28599	1.27672	1.06726	0.664055	1.94861
LNC_001229	lincRNA	3.49052	3.83772	2.29936	1.54689	1.49957	1.5299	1.43646	0.683488	4.45969	4.30212	2.13406	2.15194	1.69723	0.962796	1.11518	0.670857
LNC_001230	lincRNA	0.411502	0.546764	0.912	0.636186	0.716195	3.35e-06	0.302846	0.101102	0.819426	0.649477	0.530044	0.810193	0.70075	0.239722	0.255453	0.13106
LNC_001231	lincRNA	0.884379	0.977242	0.420967	0.17656	0.123809	0.589095	0.275102	0.199101	1.098	1.25284	0.277905	0.0949398	0.129191	0.328306	0.200079	0.0780522
LNC_001232	lincRNA	1.54737	0.737565	0.658831	0.786184	0.402015	0.688245	0.747638	0.635506	1.04273	1.02434	0.737645	0.677124	0.594333	0.842938	0.835195	0.382518
LNC_001233	lincRNA	0.503266	0.470553	0.388998	0.242519	0.329021	0.50815	0.337949	0.381072	0.929656	0.426974	0.402964	0.303816	0.304276	0.552735	0.586747	0.506796
LNC_001234	lincRNA	1.75928	0.298022	1.3736	1.4761	1.01086	0.605491	0.538826	0.311449	1.1902	0.233892	1.60304	1.97376	1.01387	0.451284	0.705664	0.409339
LNC_001235	lincRNA	0.00012731	0.179594	0.437556	0.480634	0.26267	0.000975447	0.000102481	0.309222	5.025e-05	0.314292	0.567995	0.0575024	0.000114983	6.05585e-05	0.000137722	0.340302
LNC_001236	lincRNA	2.07287	2.65375	3.42851	2.90755	1.99096	3.02096	1.97094	1.80564	2.08498	2.40622	3.19714	3.69889	2.74421	3.27395	2.86601	1.68562
LNC_001237	lincRNA	0.916584	0.615387	0.184772	0.0109518	0.0775308	0.168099	0.175581	0.0473606	1.70412	0.759209	0.123044	0.0532617	0.0970089	0.200321	0.0403853	0
LNC_001238	lincRNA	28.8963	10.9316	2.19752	0.997397	1.0275	2.61782	1.59817	1.93566	39.8038	12.7728	3.17197	1.12905	0.453609	2.0719	1.88004	1.62602
LNC_001239	lincRNA	10.5088	5.09315	0.817401	0.399025	0.626258	1.13658	0.66583	0.777521	18.2629	4.78924	1.23204	0.506635	0.379763	0.48104	0.465538	0.494524
LNC_001240	lincRNA	3.645e-122	0.087115	0.642377	0.00418268	1.2557	0.416236	1.01419	0.64005	2.035e-69	3.735e-37	5.2e-16	0.00214096	0.713209	5.7e-43	0.081587	1.24459
LNC_001241	lincRNA	0.656801	0.375761	0.201101	0.1795	0.191007	0.24304	0.164062	0.199418	0.580503	0.236432	0.114854	0.150401	0.211468	0.295046	0.121845	0.123993
LNC_001242	lincRNA	0.913855	0.892971	0.676688	0.554307	0.701794	0.91116	0.73862	0.959889	1.0939	0.842872	0.539922	0.612181	0.720606	0.571711	0.978001	0.778783
LNC_001243	lncNAT	0.0659305	0.672637	2.92186	1.48326	0.0439047	0	0	0	0.240771	0.906628	3.96452	0.692838	0.115906	0	0	0.0663255
LNC_001244	lincRNA	1.92407	2.71326	2.8788	1.8568	3.58274	3.12598	3.52559	3.51521	1.38796	2.40103	2.37263	1.52777	3.29459	2.82564	3.27988	2.1322
LNC_001245	lincRNA	0.0908874	0.25517	0.406091	0.427425	0.500297	0.536495	0.466212	0.222924	0.176375	0.22157	0.565738	0.402983	0.618665	0.0440598	0.137541	0.144298
LNC_001246	lincRNA	0.0835544	0.307439	1.81263	1.16607	1.44321	0.93222	0.680393	0.639163	0.0632277	0.612894	1.92163	1.79899	1.50571	1.05067	0.90825	0.313921
LNC_001247	lincRNA	0.99822	1.2998	0.895744	3.72532	3.12732	3.65138	3.85237	2.56799	0.793309	1.53442	1.70823	5.52247	2.05954	3.00755	2.51433	2.57698
LNC_001248	lincRNA	1.59037	2.245	1.26366	5.5902	8.67178	8.0033	6.23528	5.53113	0.754609	1.71322	1.99927	5.68342	7.14694	5.56861	5.24801	5.93854
LNC_001249	lincRNA	1.44124	1.55613	0.878931	0.413976	9.9818e-05	0.391714	0.738683	1.1385e-05	0.934297	0.627852	0.400498	1.875e-05	6.6825e-05	0.00074981	0.290328	0.356947
LNC_001250	lincRNA	0.117295	1.15458	0.000100085	0.271566	1.43935	1.17905	0.600787	1.35802	1.03809	1.40221	0.826476	1.47063	1.05793	1.92847	1.01519	0.580841
LNC_001251	lincRNA	0.0872355	0.272468	2.58639	2.17979	1.17033	1.39878	0.260488	1.18833	3.925e-05	1.91e-09	3.57e-05	0.284747	5.20335e-05	3.565e-39	5.5e-06	1.75748
LNC_001252	lincRNA	0.161809	0.0934849	0.0652579	1.4335e-08	0.186434	0.183981	0.338109	0.44513	0.152721	0.165723	0.0407996	0.071608	0.286382	0.200753	0.320153	0.137718
LNC_001253	lincRNA	0.127837	0.0343543	0.0130924	1.9395e-10	0.0862276	0.153161	0.211652	0.283898	0.0229622	0.0278064	0.101809	0.0520443	0.241011	0.157767	0.286065	0.189783
LNC_001254	lincRNA	25.7067	23.0983	6.22689	4.17619	27.1811	50.477	37.5827	44.7911	20.3695	39.8933	11.0133	12.285	12.1654	26.5454	57.2487	30.2016
LNC_001255	lincRNA	1.31194	1.47643	1.27148	1.27197	1.25792	1.09706	0.798706	0.806404	1.27882	1.12016	0.975642	1.37325	0.542058	1.00161	0.810658	0.713404
LNC_001256	lincRNA	7.60732	5.90146	2.41944	2.46622	1.85575	2.09753	1.57737	1.32984	7.85779	6.14834	1.92373	2.63524	1.95965	1.86994	1.39111	0.995918
LNC_001257	lincRNA	0.628068	0.522515	0.124583	0.015959	0.0494419	0.138082	0.712937	0.959536	0.746107	0.419505	0.0584008	0.128781	0	0.483052	0.927296	1.82818
LNC_001258	lincRNA	3.78413	2.4066	2.46059	2.25216	3.6819	2.97169	3.89084	4.06193	3.98803	3.19184	2.14343	2.34424	2.73768	1.84623	3.29194	3.45244
LNC_001259	lincRNA	4.95951	4.65504	2.43967	1.7422	0.930444	1.64072	0.950588	0.936934	4.88299	4.20974	2.0862	2.07004	0.658076	1.23424	0.860974	0.88423
LNC_001260	lincRNA	30.1463	208.525	158.478	92.1853	31.1697	6.19204	5.57775	3.76847	22.3925	88.8698	72.8449	44.6129	7.87871	3.76296	2.71151	3.07747
LNC_001261	lincRNA	0.751888	0.773724	1.30775	1.76154	1.47999	0.816456	0.771796	0.447649	0.960592	0.824323	1.6366	2.40099	0.798157	0.547146	0.731523	0.962035
LNC_001262	lincRNA	0	0.438598	7.82612	5.3263	1.1351	0.232297	0.373012	0.147537	0.063746	0.436647	6.47513	4.4345	0.879892	0.15958	0.208267	0.215693
LNC_001263	lncNAT	0.0635645	0.725132	0.859754	0.337545	0	0.0522335	0	0	0.0549595	0.777705	0.345786	0	0	0.053518	0	0
LNC_001264	lncNAT	1.31787	2.92297	12.0461	57.6213	73.1084	78.4134	75.197	77.3728	0.644242	3.27303	11.4973	62.0076	60.1694	42.2286	89.451	66.6881
LNC_001265	lincRNA	1.72913	2.16045	1.00558	0.999384	1.0915	1.51635	1.16298	0.278213	2.4772	1.8805	1.03565	1.05949	0.990563	0.679728	0.772571	0.571183
LNC_001266	lincRNA	4.15729	4.57268	4.48384	4.58501	4.23545	3.55418	3.9602	2.27371	3.44895	4.50602	4.08427	3.71111	3.57633	1.988	2.93876	2.59421
LNC_001267	lincRNA	4.4409	9.11933	38.8556	41.4218	21.7128	13.7511	17.414	12.411	5.21693	9.14613	29.885	30.552	14.4969	7.08011	14.267	17.7904
LNC_001268	lincRNA	25.448	18.2236	9.83036	6.60933	7.83462	8.82626	8.48042	7.99143	33.2823	17.6641	8.96508	5.89965	6.41814	7.08134	8.29852	5.49179
LNC_001269	lincRNA	0.0781568	0.861006	0.00860043	0.544109	0.333998	0.94566	0.215293	0.909938	0.347198	0.827049	0.00209641	0.366897	0.732312	1.66254	1.36319	1.43077
LNC_001270	lincRNA	19.9341	13.4906	9.62042	10.7043	12.6471	7.25374	8.37071	6.34688	15.7508	12.5483	8.49567	11.6559	6.67928	4.94816	5.39272	3.77013
LNC_001271	lincRNA	1.65161	1.24738	0.299484	0.198117	1.035	1.18818	0.90039	0.277888	1.41385	1.22672	0.742683	0.566469	0.607064	0.772267	0.523371	0
LNC_001272	lincRNA	0.0762374	0.41249	0.549845	1.02394	2.37005	3.73124	0.204253	0.0033151	0.0511621	0.345427	0.0736005	0.416725	2.9636	0.663006	1.75927	0.478646
LNC_001273	lincRNA	0.000139689	0.000103948	0.602904	0.000148619	0.67805	0.57332	3.30062	0.516962	0.000124899	0.0650871	1.16092	8.67285e-05	2.0776	0.454214	0.000107029	0.000147872
LNC_001274	lincRNA	5.755e-08	0.153032	0.641082	1.92875e-06	2.00528	2.915e-05	0.366165	0.551871	8.35e-08	1.32545e-05	0.354135	0.302117	0.180651	1.11933	0.718295	0.255408
LNC_001275	lincRNA	1.945e-08	0.000441089	0.000899021	0.000995135	0.0857771	0.529305	0.617365	0.452064	0	0	0.000561665	0.000833374	0.0439421	0.394738	0.84793	0.61122
LNC_001276	lincRNA	0.0492365	0.0156017	0.163888	0.0362102	0.65993	0.928848	1.05585	0.891145	0	0	0.0371702	0.0483332	0.700303	1.57109	1.57696	0.937426
LNC_001277	lincRNA	5.25864	3.96852	1.20236	1.75254	1.01999	1.79089	0.97184	1.1807	5.19974	3.94477	1.13521	1.86851	0.940043	1.02488	1.13029	0.942267
LNC_001278	lincRNA	0.917193	0.900983	0.283892	0.429314	0.463576	0.605101	0.415157	0.207535	1.17522	1.08506	0.485787	0.374128	0.242221	0.214415	0.40535	0.116626
LNC_001279	lincRNA	4.14781	1.82588	1.14062	0.530906	1.09397	0.842532	0.608842	0.720079	3.13181	1.34622	1.26406	0.804493	0.763914	0.465245	0.56682	0.240529
LNC_001280	lincRNA	0.405434	0.254775	0.0530803	0.181619	0.270903	0.362447	0.40897	0.287083	0.559681	0.271416	0.146867	0.105943	0.243015	0.326284	0.346423	0.286965
LNC_001281	lincRNA	0.497772	0.464406	0.274075	0.517224	0.417446	0.914423	0.414139	0.367293	0.378507	0.430011	0.0727797	0.169402	0.348484	0.349562	0.786591	0.550624
LNC_001282	lincRNA	0.820896	0.369651	0.143709	0.106161	0.122756	0.336545	0.264065	0	0.594851	0.372613	0.0874048	0.133231	0.153439	0.326529	0.0906195	0.0959933
LNC_001283	lincRNA	1.18045	0.682991	0.0285492	0.0516462	0.136082	0.154954	0.114442	0.15696	1.24802	0.616206	0.0716792	0.0987142	0.233	0.0710585	0.182563	0.0315106
LNC_001284	lincRNA	1.12845	0.772489	0.716344	0.802144	0.638069	0.790555	0.289243	0.462016	1.3277	1.25262	0.547013	0.451958	0.33568	0.435379	0.117607	0.222589
LNC_001285	lincRNA	0	0.421621	1.30216	0.870934	0.670183	0.359853	0.0861415	0.0976785	0	0.27833	0.430824	0.544268	0.731187	0	0	0
LNC_001286	lncNAT	1.0156	0.312119	2.805e-06	0.0476543	0.144313	0.657366	0.169534	0.157602	0.958775	0.292774	0.143521	0.105569	0.00166636	0.513574	0.07229	0.161965
LNC_001287	lincRNA	1.20572	0.606048	0.273905	0.217324	0.140021	0.378837	0.306375	0.292147	0.992228	1.05283	0.30645	0.183331	0.224241	0.28422	0.57006	0.714117
LNC_001288	lincRNA	7.41835	1.25016	0	0	0.162593	0	0	0	3.80097	0.518923	0	0.0482325	0.290866	0	0.211151	0
LNC_001289	lincRNA	2.16877	4.33544	1.74703	0.390768	0.146188	0.162347	0.131237	0.114773	2.3463	6.754	2.98077	1.05168	0.112415	0.120876	0.141071	0.0898595
LNC_001290	lncNAT	0.760285	0.325024	0.147354	0.0554222	0.147047	0.208153	0.253471	0.38532	1.12441	0.593888	0.162597	0.0927353	3.825e-06	0.000550436	0.281699	0.582642
LNC_001291	lncNAT	1.11624	0.649309	0.0414	0.110214	0.319449	0.331852	0.306526	0.412687	1.43461	0.597349	0.0476414	0.116398	0.22859	0.43386	0.424306	0.141203
LNC_001292	lncNAT	1.53005	0.395602	1.195e-05	0.0765783	0.369421	0.564381	0.731378	0.875449	1.18733	0.511581	0.1188	0.174844	1.00227	0.76	1.27077	0.594787
LNC_001293	lincRNA	1.1571	0.0544637	0	0	0	0	0	0	0.400896	0.0227083	0	0	0	0.0482914	0	0
LNC_001294	lincRNA	3.17483	3.21181	2.53632	1.4695	1.09841	1.64743	0.795586	0.892833	3.64121	3.49946	2.5795	1.67214	0.871772	0.944872	0.824341	0.459458
LNC_001295	lincRNA	0.433945	0.364073	0.429433	0.420826	0.41046	0.472308	0.329517	0.308223	0.345244	0.423682	0.40966	0.435382	0.297903	0.225212	0.375858	0.113248
LNC_001296	lincRNA	2.21045	1.36519	0.779705	0.676206	0.566153	0.611673	0.551694	0.263074	2.67117	1.93889	0.865729	0.326209	0.299903	0.400288	0.512098	0.432576
LNC_001297	lincRNA	1.84985	2.12061	0.0284198	3.38e-05	0.110463	1.42077	0.790032	0.448912	4.00836	1.88727	0.240939	0.122683	0.417463	0.193428	0.451294	0.329103
LNC_001298	lincRNA	0.37157	1.206e-05	0.135952	0.0324674	0.336195	0.247859	2.915e-06	0.000628978	0.271994	0.0812242	7.55e-08	0.078989	3.585e-06	8.895e-06	4.97e-05	2.2385e-05
LNC_001299	lincRNA	2.42119	1.83091	0.44109	0.502292	0.664215	0.655823	0.416526	0.543007	2.16111	1.48387	0.602369	0.637614	0.370468	0.60732	0.56841	0.392589
LNC_001300	lncNAT	0.0767065	0.240481	0.0381302	8.7e-41	0.0495715	0.375113	0.280685	0.454459	0.363218	0.0254892	0.0772975	0.0378762	0.380891	0.143281	0.207271	0.380003
LNC_001301	lncNAT	0.136824	1.245e-90	1.205e-25	4.555e-25	0.304721	0.537141	0.14675	0.322205	0.165051	0.133649	1.275e-17	1.42e-53	0.305652	0.948201	0.629196	0.433222
LNC_001302	lncNAT	2.70525	2.50968	1.36334	1.11589	3.61051	3.99096	3.38862	2.74842	3.6733	3.19067	0.89524	0.298978	1.25391	1.22897	3.17204	3.45338
LNC_001303	lncNAT	0.743073	0.281656	0.0323751	0.165997	0.280108	0.410237	0.331848	0.452284	0.815048	0.543474	0.127374	0.19291	0.122783	0.405809	0.245485	0.40577
LNC_001304	lincRNA	1.72193	1.32861	0.750298	0.710737	0.897807	1.19042	1.06625	0.719723	2.33147	1.92793	1.08703	0.924584	0.810476	0.919175	0.995774	0.791519
LNC_001305	lincRNA	6.85072	5.78735	12.5855	14.63	15.7108	14.5008	12.0731	9.38626	5.65208	6.46465	12.3785	15.8029	18.0662	10.2004	13.4001	9.98933
LNC_001306	lncNAT	0.156992	0.086272	0.0311849	0.0928056	0.111282	0.0297724	0.12201	0.175047	0.136449	0.0191475	0.119212	0.0808235	0.24352	0.594637	0.0420553	0.0827945
LNC_001307	lincRNA	0.611239	1.13206	0.0912437	0.288627	1.61264	1.8544	1.56707	3.44115	0.989542	0.629417	0.0902115	0.209785	0.542313	2.1515	2.88194	2.22863
LNC_001308	lncNAT	0.396531	0.16094	0.000257369	0.186278	0.320845	0.313729	0.0527932	0.0452667	0.416845	0.252761	0.053483	0.157897	0.358386	0.216402	0.359969	0.117745
LNC_001309	lncNAT	0.630592	0.61565	0.887252	0.944079	0.199185	0.254405	0.444437	0.140634	0.456894	0.406907	0.918123	0.638406	0.209502	0.34566	0.20298	0.113949
LNC_001310	lncNAT	1.82462	1.5387	2.51971	2.41532	1.99536	1.4709	0.951888	0.714234	1.67136	1.15206	2.27801	2.51786	1.14147	0.847217	1.48342	0.701126
LNC_001311	lncNAT	0.893239	0.498018	0.861039	0.584818	0.626283	0.598403	0.58919	0.515275	0.60497	0.732776	0.890631	0.525041	1.02016	0.749804	0.23962	0.244985
LNC_001312	lincRNA	5.9044	5.86789	2.10559	1.84945	0.694793	1.15915	0.847706	0.689895	5.88943	5.61207	2.42232	2.08652	0.791083	0.881178	0.732538	0.733639
LNC_001313	lincRNA	0	1.68e-06	0.914428	0.0792993	0	0	0	0	0	3.35e-07	0.833201	0.0560667	0	0	0	0.0250737
LNC_001314	lincRNA	0.0062759	0.116815	1.62882	0.226699	0	0	0	0	0	0.289621	1.17971	0.239629	0	0	0	8.45e-08
LNC_001315	lincRNA	2.71581	1.35643	0	0	0	0	0	0	4.11863	0.476524	0	0	0	0	0	0
LNC_001316	lincRNA	2.55851	5.9196	12.9706	15.2219	15.236	8.29833	14.4816	9.76855	1.87556	4.00155	10.7744	8.92296	10.8112	5.39952	7.19989	9.46317
LNC_001317	lincRNA	46.8787	137.317	74.2878	94.0049	115.698	96.5463	134.025	129.909	30.5242	36.0502	84.438	76.1796	76.2847	77.3276	93.8456	101.755
LNC_001318	lincRNA	1.71829	0.770792	0.301101	0.150774	0.155181	0.287795	0	0.202615	3.04919	0.380841	0.228152	0.451742	0.0330171	0.0235073	0.135143	0.157332
LNC_001319	lincRNA	3.7189	2.99013	0.897665	0.459051	1.13183	1.16168	1.36662	0.843585	3.16783	3.33117	0.873798	0.689835	0.738464	0.809929	1.47021	0.553832
LNC_001320	lincRNA	26.1557	47.2297	62.6561	81.6797	36.5819	21.3502	26.1215	25.6246	20.8693	30.5868	36.8909	84.2181	22.7475	2.02088	16.6674	25.9172
LNC_001321	lincRNA	30.9231	46.3582	95.5152	103.819	88.3142	57.3499	61.9667	30.6891	25.4153	40.1475	97.5764	113.941	80.9901	41.0888	53.8691	41.0431
LNC_001322	lincRNA	5.735e-06	0.0708959	0.072427	0.0436629	0.189489	0.160938	0.529695	7.1331e-05	6.89115e-05	0.20789	0.00098198	0.141012	0.180829	0.0894535	0.240578	8.395e-07
LNC_001323	lincRNA	0.167286	0.107714	0.0369833	1.31e-07	0.0904831	0.150878	0.0866709	0.542468	0.37365	9.43e-06	0.204127	2.025e-05	0.0924305	0.833545	0.252402	0.235644
LNC_001324	lincRNA	0.495887	0.448639	0.205425	0.241214	0.114281	0.119242	0.0875457	0.0879304	0.688503	0.561713	0.202699	0.220782	0.16464	0.126213	0.017833	0.0391143
LNC_001325	lincRNA	0.149272	0.00116784	0.168647	7.61e-10	0.452994	0.120826	0.212145	0.000434897	0.298525	7.65e-06	0.000132445	0.00114435	8.81065e-05	0.479065	0.000167032	2.13001e-05
LNC_001326	lincRNA	0.381914	0.323007	0.107052	0.152055	0.233903	0.0205425	0.085604	0.0920078	0.42794	0.220961	0.0384003	0.169686	0.373816	0.189168	0.11692	0.0749472
LNC_001327	lincRNA	0.0300955	0.269209	0.53572	0.26391	0.000617865	0.196753	0.000813254	0.152991	0.213375	0.100656	0.388885	0.552665	0.508279	0.000940613	0.11314	0.148709
LNC_001328	lincRNA	0.0144263	2.345e-77	0.0919473	0.454831	0.114601	0.255622	0.276446	0.108477	0.0224746	0.0302723	0.22077	0.124538	0.236181	0.0720551	0.200682	0.110092
LNC_001329	lincRNA	0.851114	0.555042	0.32668	0.0555525	0.135014	0.427542	0.310793	0.239069	1.14325	0.610877	0.316078	0.18246	0.0898282	0.223985	0.264714	0.145185
LNC_001330	lincRNA	2.14591	3.58354	6.50575	8.21727	11.5697	9.08226	15.8085	18.0369	3.27869	3.7756	7.52632	9.08961	20.3452	18.8803	11.9185	18.0057
LNC_001331	lincRNA	24.6094	27.9305	4.96314	7.12197	7.59321	2.03659	8.87714	3.70475	36.7792	18.9486	12.7823	5.18482	4.57669	2.74124	2.60838	3.33534
LNC_001332	lincRNA	7.41775	5.46922	1.83276	1.45175	3.09378	4.0488	2.48923	2.15001	8.47079	6.34524	1.17789	1.79624	2.52824	2.49402	2.58774	1.93559
LNC_001333	lincRNA	0.0527425	0.060914	0.169905	2.28275	0.410585	0.088095	0.089724	0.0745865	0	0	0.249425	1.5275	0.456137	0.0863335	0.30287	0.261437
LNC_001334	lincRNA	2.31729	9.69272	18.0164	7.88305	1.76777	1.26838	2.13218	3.50287	1.45046	7.23555	12.7231	4.89844	1.43402	0.626476	1.92275	3.1588
LNC_001335	lincRNA	3.56025	2.96753	1.08154	1.12257	0.913648	1.39662	1.03389	1.02153	4.00801	3.34673	1.1537	0.738726	0.793729	0.900135	0.491233	0.795132
LNC_001336	lincRNA	7.87185	7.37227	0.89247	0	2.23969	6.29739	1.99623	0	5.64185	1.95616	0	0	0.58508	1.53036	1.79332	0.77007
LNC_001337	lincRNA	2.43732	1.35938	0.251771	0.18198	0.379887	0.770663	0.674304	0.379906	2.66251	1.73609	0.373368	0.249495	0.270711	0.521594	1.055	0.371692
LNC_001338	lincRNA	0	0	0	0	19.3541	23.9053	44.8664	46.7392	0	0	0	8.53295	26.9178	14.773	63.0717	6.51245
LNC_001339	lincRNA	0.866806	1.83114	1.802	2.03152	1.70438	1.34105	1.71307	2.35894	0.58648	0.696664	1.36249	1.37078	2.09226	2.54143	1.74596	3.56269
LNC_001340	lincRNA	2.57281	2.74339	2.3805	2.16588	2.4081	1.62563	2.00097	1.15496	2.9507	3.15582	3.13042	2.26761	2.12716	1.57429	2.04363	1.39184
LNC_001341	lincRNA	4.00329	3.0898	0.518255	0.0734429	0.553632	1.24111	0.872886	0.859513	8.39804	2.89061	0.503812	0.337458	0.634537	1.31668	0.787027	0.898323
LNC_001342	lincRNA	21.6886	9.91206	1.17311	1.08572	1.68288	3.00254	1.95605	1.71825	26.8971	11.2124	2.30231	0.943797	0.639485	2.7733	2.43061	1.51355
LNC_001343	lincRNA	1.39513	0.320595	0.00115967	0.0739058	1.05e-18	0.0400836	1.3e-39	8.3e-12	1.5356	0.443348	0.0632849	0.0374541	2.665e-74	0.0186115	0.085787	0.00600815
LNC_001344	lincRNA	0.507852	0.0592939	0.0158765	0.089141	6e-81	0.0349716	0.0571727	3.61e-23	0.491623	0.116413	0.101075	0.0741374	0.0556159	0.0262357	4.55001e-104	0.054442
LNC_001345	lincRNA	0.382522	0.670838	0.378757	0.0033375	0.36312	0.385982	0.302643	0.521467	0.641784	0.466149	0.337213	0.192234	0.157516	0.021677	0.288887	0.331745
LNC_001346	lincRNA	0.111559	0.645027	3.08901	1.70285	0.452916	0.480598	0.179165	0.125802	0.0764191	0.717326	2.30119	1.39981	0.357907	0.280529	0.134799	0.33271
LNC_001347	lincRNA	0.874557	0	0	0	0	0	0	0	1.5832	0.321072	0	0	0	0	0	0
LNC_001348	lincRNA	1.12881	1.90385	1.95753	1.15163	0.440659	0.842019	0.0457649	0.427046	1.08162	1.25119	1.22559	0.870143	0.298663	0.882576	0.378008	0.143618
LNC_001349	lincRNA	0.967448	0.454935	0.518687	0.577174	0.683334	0.168247	0.705122	0.0359105	0.62968	0.812487	0.840348	0.450716	0.371729	3.56e-05	0.0555589	0.0584006
LNC_001350	lincRNA	0.665123	0.548912	0.175295	0.111909	0.814639	1.59068	0.700401	1.35312	0.583825	0.752265	0.29477	0.123257	1.93843	3.36828	1.76279	1.00781
LNC_001351	lincRNA	0.873215	0.299804	0.0757436	0.053393	0.163351	0.0463369	0.317734	0.112843	0.620943	0.216038	0.0843931	0.116813	0.18986	0.202003	0.05244	0.0695675
LNC_001352	lincRNA	0.516501	0.481128	0.37749	0.17781	0.409564	0.344542	0.167982	0.223331	0.711604	0.452155	0.28205	0.311365	0.035596	0.161536	0.204192	0.191555
LNC_001353	lincRNA	0.755273	0.358744	0.982244	2.4702	0.763425	0.560943	0.389313	0.128731	0.662895	0.722408	0.978802	1.46996	0.766642	0.156594	0.341865	0.122784
LNC_001354	lincRNA	0.757884	0.599388	0.822375	0.475987	6.565e-06	0.0608897	0.126385	0.267941	0.516178	0.19647	0.918746	0.469959	0.359045	0.437242	2.74e-06	1.425e-05
LNC_001355	lincRNA	0.813573	1.34369	3.50157	4.08858	2.80242	1.65827	1.24758	0.729588	0.722678	1.49621	2.47485	3.96895	1.41309	0.642885	0.768734	0.438881
LNC_001356	lincRNA	9.22029	7.39675	2.22408	6.89457	3.39722	4.25049	5.65467	3.05627	11.7971	8.42747	2.81475	2.28796	4.65822	3.6525	3.57035	1.27459
LNC_001357	lincRNA	0.063439	0.000588535	0.262256	0.101123	0.324941	7.905e-06	1.7762e-05	2.513e-06	0.0141781	0.270678	0.0944873	9.75e-07	4.15e-05	0.305731	1.02e-06	2.03e-06
LNC_001358	lincRNA	0.300729	0.358198	0.0648661	0.458808	0.347617	0.850557	0.465795	0.91794	0.336108	0.0948227	0.399384	0.294828	0.306828	0.461735	1.00206	0.711359
LNC_001359	lincRNA	1.7272	4.34312	9.37678	10.8948	5.9488	2.29235	2.96289	2.00264	2.30532	4.15868	8.2611	10.6388	5.29371	1.94714	2.41847	1.68613
LNC_001360	lincRNA	98.9973	111.464	187.483	235.078	360.468	244.842	403.553	487.932	127.05	111.177	192.433	236.749	593.451	488.637	408.404	533.586
LNC_001361	lincRNA	3.05191	2.51342	0.744266	0.766022	1.2173	2.67857	1.64887	1.56296	4.64588	1.82352	0.593114	0.875691	1.01744	0.735086	1.23469	1.34574
LNC_001362	lincRNA	6.20624	1.86468	1.64063	0	0	7.96431	0	5.28325	17.7741	9.29433	3.11224	0	0	1.12284	2.77685	3.76905
LNC_001363	lincRNA	16.1803	18.8509	33.3339	35.6562	26.7293	19.8644	16.6956	11.9141	20.1941	23.6743	35.3068	37.1562	15.9406	9.39282	14.3779	10.3017
LNC_001364	lincRNA	0.1539	0.263278	3.295e-05	0.000140587	0.526176	0.0102605	0.000838302	0.337364	2.165e-05	0.000110079	0.386947	0.158688	0.000809245	0.379063	1.42254	0.000157298
LNC_001365	lincRNA	1.57626	1.366	1.27469	1.11764	0.703661	2.6423	1.71556	1.28222	1.96406	1.57134	0.532484	0.932642	0.996071	0.518931	0.0294159	0.942226
LNC_001366	lncNAT	0.865476	0.573668	0.174989	0.233654	0.223818	0.271188	0.200377	0.231721	0.932295	0.561647	0.226322	0.299967	0.224172	0.211493	0.162988	0.244225
LNC_001367	lncNAT	2.894	2.38231	0.702609	0.547044	1.03401	1.14661	1.098	0.80171	4.12838	1.66356	0.772398	0.579341	0.79885	0.923524	0.652464	0.56268
LNC_001368	lincRNA	1.35044	0.596189	0.0579107	0.0439998	0.0706123	0.119978	0.0898722	0.104789	1.08442	0.632316	0.119272	0.0917287	0.0194086	0.062574	0.103654	0.0520806
LNC_001369	lincRNA	10.2282	7.89396	4.15804	2.15129	1.36664	2.30567	1.86568	0.938488	13.6096	9.07549	3.57756	2.83446	0.906718	2.83142	1.33631	0.871912
LNC_001370	lincRNA	1.79107	1.2452	0.804878	0.559783	0.431044	1.24166	0.489526	0.443855	2.66217	1.15806	0.652587	0.327829	0.416276	0.356448	0.381374	0.244129
LNC_001371	lincRNA	3.71362	4.87445	5.50963	3.83323	1.42683	1.65069	1.31912	0.568982	5.30293	4.51114	5.61268	3.25539	1.07649	0.832122	0.848989	0.564446
LNC_001372	lincRNA	4.83405	3.80455	0.910192	0.826273	1.39871	1.94497	1.34052	1.21555	7.72034	3.47305	0.961148	0.828928	1.18526	1.1019	1.29253	0.41651
LNC_001373	lincRNA	11.5147	10.9267	7.78447	7.51382	9.18706	9.06685	8.86803	6.61873	7.61641	9.96762	6.32611	8.2653	8.04572	4.9923	9.68981	8.42398
LNC_001374	lincRNA	3.24896	8.60953	27.7542	34.4214	21.4489	14.2804	17.0299	17.1788	3.10745	6.11921	20.3946	27.7548	15.5605	8.0082	15.3374	16.8358
LNC_001375	lincRNA	0.105074	0.075743	0.029448	0.0351211	0.077052	0.135152	0.673179	1.19405	0.0371281	0.168693	0.0315363	0.058612	0.0963255	0.265943	0.972697	1.65779
LNC_001376	lincRNA	0.385261	0.236112	0.663813	1.66974	4.57719	4.57005	14.2825	25.9667	0.346137	0.28493	0.532227	1.21785	10.9476	19.1186	20.8094	48.9232
LNC_001377	lncNAT	23.4918	27.0734	12.6475	11.614	6.90564	13.9469	13.3541	13.4159	26.8087	38.8905	13.2076	12.2698	7.97759	9.83292	8.03346	6.44521
LNC_001378	lincRNA	0.473278	0.168324	0.150311	0.716673	2.06001	1.19603	1.07577	0.69217	0.451457	0.374953	0.311221	1.67617	2.13488	0.832386	0.462635	1.00362
LNC_001379	lincRNA	0.322471	0.953885	1.01344	2.04e-21	2.7036	0.794749	0.477301	0.28855	1.41023e-20	0.667917	0.61498	0.312321	1.00095	0.329436	0.73237	1.253
LNC_001380	lncNAT	0.136505	0	0.104324	0.09764	1.30527	1.31656	1.14012	1.86325	0.229359	0.124876	0	0.178612	0.608229	0.793211	0.525515	3.25781
LNC_001381	lincRNA	0.353794	7.12542	16.6686	10.4103	3.24535	1.96492	1.34858	0.71723	0.649133	7.66432	18.8244	18.0547	1.83796	0.62897	0.185777	0.855896
LNC_001382	lincRNA	3.29249	14.2857	27.8153	24.2028	10.2479	8.11841	7.17076	5.80826	5.14576	13.5012	24.9049	24.6704	6.80119	4.06701	7.44731	6.84515
LNC_001383	lincRNA	0	0	6.15635	1.5441	0.256152	0.64569	0.267883	0.490007	0.151098	0.480182	5.69659	0.92706	0.584444	1.10245	0.966212	0.70959
LNC_001384	lincRNA	0	0.569614	12.1105	19.3638	8.64114	2.66784	0.991084	0.268956	0	0.805295	9.16456	10.3855	3.52518	0.320557	0.205782	0
LNC_001385	lincRNA	0.020977	0.175031	2.18437	2.83914	1.00929	0.587323	0.576296	0.718672	0.0382531	0.1731	2.60534	4.50406	1.55119	0.553937	1.16536	1.37752
LNC_001386	lincRNA	1.35194	0.617733	0.0207506	0.117773	0.95626	0.588877	1.23264	1.03847	0.758011	0.58119	0.141059	0.161073	0.696451	0.507376	0.822662	1.15714
LNC_001387	lincRNA	0.366668	1.31113	2.42959	2.15658	1.97583	1.54039	1.78443	1.59747	0.978703	1.44261	1.82562	2.24845	2.97034	3.40222	1.49371	2.57359
LNC_001388	lincRNA	0.447745	0.374084	0.109067	0.139507	0.151827	0.19758	0.319393	0.392196	0.415121	0.418614	0.11754	0.149947	0.328661	0.204838	0.15295	0.0574815
LNC_001389	lincRNA	0.721012	0.0966204	0	0.896854	6.60269	5.79509	4.97197	2.42195	1.16916	0.11896	0	0.8014	6.53411	3.43152	4.26939	2.10644
LNC_001390	lncNAT	0.0157235	0.00683089	2.985e-08	0.135132	4.20528	4.4302	8.07796	12.1756	0.00719577	0.0164553	0.0255887	0.281303	3.23812	3.57087	9.66298	8.3589
LNC_001391	lncNAT	1.74355e-07	2.9668e-07	1.72e-09	2.71e-06	0.0207525	0.135937	2.04972	1.20227	1.83915e-07	2.125e-07	9.65e-07	2.475e-06	0.123948	0.0925407	1.8631	3.4191
LNC_001392	lncNAT	8.5199e-07	1.20323e-06	2.565e-09	0.0288177	0.384416	0.994856	1.13199	3.50221	8.06365e-07	1.025e-06	0.00647775	0.0149474	0.288192	0.819032	2.61443	2.04704
LNC_001393	lncNAT	0.0129589	0.0149736	0.0217852	0.487295	9.57578	6.48806	2.21249	1.17376	0.016573	0.0105171	2.01e-06	0.607729	10.1791	7.00666	1.30391	0.611376
LNC_001394	lincRNA	3.6305e-07	8.23e-07	1.514e-06	0.0797283	0.356743	0.456487	0.719774	0.481216	0.0269788	0.175146	0.0562345	4.5135e-06	0.363499	0.534558	0.935976	0.480592
LNC_001395	lincRNA	0.832957	0.386981	0.157888	0.209529	0.492216	1.19785	0.66861	0.603997	0.719182	0.410498	0.184074	0.305082	0.318924	0.439834	0.530241	0.689439
LNC_001396	lincRNA	0.128449	0.0237608	0.034285	0	0.622829	0.398259	1.2855	0.432767	0.075124	0.0215946	0.322062	0.321826	0.149709	1.2299	1.56162	0.650941
LNC_001397	lincRNA	0.411721	0.67465	0.191625	0.131885	0.528813	1.75157	0.521958	1.9354	0.286735	1.12939	0.2793	0.32645	0.18189	3.20057	2.23025	3.49204
LNC_001398	lincRNA	0.624724	0.426911	0.0824139	0.00194017	0.078955	0.273304	9.40007e-07	0.071944	1.19219	0.0965659	0.143687	0.0586209	3.755e-06	0.00132141	4.4505e-06	0.0138572
LNC_001399	lincRNA	0.177692	0.221907	0.0145962	8.75e-09	0.0240045	0.000172513	2.577e-28	5.4e-09	0.0797581	0.737236	0.0653225	0.0688167	1.215e-09	1.025e-81	3.625e-26	2.175e-06
LNC_001400	lincRNA	0.00435019	0.412346	0.0249371	0.134042	0.059261	0.0550276	0.155904	9.05e-07	0.508497	0.108389	0.00159361	0.0457016	0.198984	0.0567525	1.077e-05	0.000618995
LNC_001401	lincRNA	0.608275	0.308346	0.10999	0.0126868	0.00235566	1.275e-05	0.0274847	0.0399116	0.743037	0.565588	0.118918	0.0982749	4.795e-06	0.468971	0.125873	0.045801
LNC_001402	lincRNA	0.35349	0.23167	0.148889	0.130736	0.0594861	0.206153	0.0750424	1.0665e-07	0.636908	0.124795	0.129125	0.238926	0.174662	0.175713	0.10326	4.84701e-11
LNC_001403	lincRNA	0.547261	0.364292	0.0288502	0.135794	0.0892071	0.143355	0.0619465	0.0411152	1.05099	0.395676	0.0760665	0.0937848	0.0140633	0.102401	0.0272096	2e-151
LNC_001404	lincRNA	0.493445	0.0920865	0.09413	0.0103285	8.85e-11	0.0377699	4.60501e-06	1.41e-19	0.523981	0.281727	0.290374	0.0901461	1.015e-08	6.55e-76	7.3405e-25	2.37e-133
LNC_001405	lincRNA	0.0501237	0.119243	0.767894	0.172862	0	1.15e-07	0.0148805	3.185e-07	0.0285555	0.093097	0.739602	0.193682	2.06e-07	0.0151849	0	0
LNC_001406	lincRNA	0.0185906	0.0685076	0.660203	0.399052	0	0.027121	0	0.0311944	0.0799115	0.000224332	0.424751	0.0772594	0.027069	0.0310799	0	0
LNC_001407	lncNAT	0.119157	0.211955	0.20993	0.369078	0.46902	0.306863	0.255627	0.188332	0.119475	0.247553	0.192538	0.313926	0.468071	0.217279	0.536794	0.02942
LNC_001408	lincRNA	0.119859	0.128125	2.15951	1.1418	0.913349	0	0.344554	0	0	0	0.50278	0.726527	0.193934	0	0	0
LNC_001409	lincRNA	0	0.0509115	0	0.197766	0.439389	1.31517	1.48242	1.02877	0	0	0.14585	0.060719	0.237772	0.81459	1.42218	0.941512
LNC_001410	lincRNA	2.52265	2.03189	1.142	1.24982	2.03636	2.3446	2.42945	3.6722	2.20408	1.8044	0.92348	1.29099	1.28898	1.21002	3.25096	3.43895
LNC_001411	lincRNA	0.716047	0.694419	0.548675	0.611175	0.87326	1.11275	1.22458	2.03788	1.23794	0.402342	0.562126	0.485922	0.731294	0.710265	1.421	2.07468
LNC_001412	lincRNA	0.896885	0.263902	0.231229	0.455764	0.488689	0.230909	0.198338	0.413195	0.767351	0.473687	0.263333	0.269728	0.653503	0.172052	0.176562	0.173981
LNC_001413	lincRNA	0.383636	0.294797	0.314047	0.234573	0.0537365	0.0557855	0.103482	0.139611	0.775276	0.190904	0.119171	0.259221	0.131801	0.0613179	5.9249e-05	6.82095e-05
LNC_001414	lincRNA	0.709051	0.277381	0.131145	0.0531355	0.272264	6.265e-06	0.119292	0.0418873	0.812693	0.366926	0.172846	0.0620507	0.140312	0.0194978	0.0272889	0.0384397
LNC_001415	lincRNA	5.98062	4.34246	2.17442	2.50446	3.2865	3.08429	2.99706	2.26516	6.0582	5.44463	1.8412	2.62945	2.81439	1.76646	2.26482	1.72888
LNC_001416	lincRNA	6.22001	7.47499	10.3106	12.0892	5.3829	6.02219	4.51962	3.33026	5.48522	6.75385	7.44235	9.84404	4.21552	3.26852	4.09673	3.17185
LNC_001417	lincRNA	0.799139	0.710371	0.0459965	0.0942715	0.402048	0.453576	0.390751	0.288502	1.08205	1.18953	0.221961	0.079377	0.113004	0.226043	0.465387	0.192961
LNC_001418	lncNAT	0.0200685	0.121402	0	0	1.1663	4.66227	3.93281	2.85438	0	0.038058	0.0288403	0.0535435	0.802933	2.6596	3.06581	2.75258
LNC_001419	lincRNA	0.045238	2.15935	20.8462	13.601	5.1823	0.728997	1.22566	0.818923	0.0376266	4.70403	15.9113	10.5598	3.79275	0.592402	1.90295	1.24306
LNC_001420	lincRNA	0.371024	0.473842	0.783648	2.07847	1.68329	0.840187	0.641943	0.177013	0.274525	0.35056	0.583596	3.50263	1.00666	0.50937	0.60526	0.296752
LNC_001421	lincRNA	0.722664	0.68209	0.918631	0.892588	0.73113	0.640559	0.523227	0.605928	0.552934	0.633876	1.19732	0.767095	0.686245	0.480776	0.368127	0.397258
LNC_001422	lincRNA	2.18654	0.867706	0.0759545	0	0	0.165457	0	0	3.32599	1.5279	0	0.07533	0.0773365	0	0.112007	0
LNC_001423	lincRNA	0.753513	0.137094	0.385881	0.387941	0.171988	0.371174	0.393704	0.244177	0.879082	0.278349	0.25995	0.355143	0.0963145	0.215181	0.333515	0.164725
LNC_001424	lincRNA	0.310162	0.928702	1.88183	2.44324	1.74502	0.92657	1.25272	1.11671	0.530973	0.822886	1.83563	2.60919	1.15213	0.787531	1.45492	1.26484
LNC_001425	lincRNA	0.137734	0.456032	1.29153	1.40004	1.19683	0.771708	0.795621	0.868679	0.205611	0.467967	0.938433	1.51489	0.996717	0.706853	0.897253	0.973651
LNC_001426	lincRNA	8.64259	6.84126	11.1087	11.4063	11.082	10.4403	11.1507	8.27774	8.88768	7.30974	11.2159	11.1642	9.25915	7.9637	10.0761	10.7477
LNC_001427	lincRNA	5.42335	6.81275	12.6546	13.59	6.43027	4.33285	4.51407	2.54548	9.41166	6.28084	10.0708	12.3725	3.94824	1.76664	3.33082	2.47328
LNC_001428	lncNAT	0	0	0	0	0.529869	1.94007	2.29708	0.674754	0	0.0232344	0	0.0319763	0.565217	1.53643	1.39256	0.347835
LNC_001429	lincRNA	2.44618	1.46645	0.995524	1.40519	1.56471	1.99882	1.74232	2.1832	1.85857	1.42352	0.867865	1.55271	0.903958	1.61925	2.34497	1.5866
LNC_001430	lincRNA	0.576626	0.281546	0.634091	4.52151	32.0399	31.7492	20.6249	15.2386	0.278353	0.317999	0.382381	6.18064	27.2626	16.2578	23.5806	16.2152
LNC_001431	lincRNA	1.84771	1.40352	2.0692	1.67632	1.48403	2.11499	1.81572	1.78892	1.75155	1.52422	1.36887	1.7553	1.25502	1.26591	1.72478	1.97193
LNC_001432	lincRNA	0.875924	0.341393	0.391004	0.637882	0.416893	0.654238	0.385175	0.571547	0.737464	0.471695	0.601101	0.40006	0.387057	0.261943	0.720503	0.867268
LNC_001433	lncNAT	0.0271608	0.00902405	0.00940255	0.0896658	0.614047	0.706386	0.902957	1.7032	0.0237219	0.0272625	0.0214072	0.129652	0.403419	0.615622	0.856863	0.921922
LNC_001434	lincRNA	3.62767	1.78207	0.352599	0.258209	0.865072	1.94108	0.650663	0.555211	4.9109	3.46422	0.274577	0.353414	0.414239	1.76065	1.40122	0.212168
LNC_001435	lincRNA	1.13157	1.1012	0.00060614	0.000534165	0.000799925	0.397353	0.460981	0.336677	1.18989	1.47347	0.429228	6.1211e-05	0.0771502	0.176595	0.00101497	0.243307
LNC_001436	lincRNA	0	0.0145168	0	2.03633	6.39174	5.7554	5.21834	7.71507	0	0	0	4.78013	4.76811	5.32682	8.55518	7.3131
LNC_001437	lincRNA	4.20354	3.915	1.53116	2.77368	3.82771	3.53672	2.85114	3.52256	6.91223	2.97755	2.85408	2.02926	1.82988	1.85866	3.35192	2.71896
LNC_001438	lncNAT	0.0442367	0.128192	0.313888	0.644788	0	0	0.0333744	0	0	0.175239	0.558128	0.24216	0	0	0	0
LNC_001439	lincRNA	0.839778	0.476747	0.0820697	0.079704	0.370077	0.577618	0.503509	0.14405	0.986426	0.489654	0.293526	0.149892	0.820615	2.33483	0.0585325	0.0425182
LNC_001440	lincRNA	2.75605	2.18449	0.145442	0.0776635	0.863766	1.55215	1.48541	1.23208	3.54969	1.66373	0.551304	0.431081	2.06091	5.16944	1.16797	0.465349
LNC_001441	lincRNA	27.2033	36.5981	6.05955	0	0	14.2085	0	6.5017	17.7789	4.37567	2.99008	3.34109	0	1.90292	7.67327	2.07478
LNC_001442	lincRNA	0.756597	0.61782	0.165129	0.149901	0.532441	0.826469	0.859676	0.892974	1.16545	0.962304	0.366939	0.257913	0.544436	1.23466	0.838085	0.900101
LNC_001443	lincRNA	0.0964806	0.266173	0.0395387	0.0892098	0.13668	0.253847	0.367162	0.552189	0.117507	0.0720894	0.122881	0.0573089	0.0914585	0.431617	0.336396	0.392516
LNC_001444	lincRNA	0.506116	0.392188	0.187933	0.102338	0.332777	0.549393	0.678934	0.733518	0.48642	0.252424	0.157059	0.145299	0.260749	0.492122	0.580916	0.774123
LNC_001445	lincRNA	0.414429	2.036e-05	0.00430327	0.0117725	6.80036e-07	1.805e-07	0.135477	0.0202317	0.514488	3.51e-05	8.2e-06	0.0666836	0.0935155	0.155819	0.0144744	5.8e-15
LNC_001446	lincRNA	5.46939	3.91545	0.960532	0.158608	0.250899	0.328122	0.308045	0.103801	7.6662	4.21561	1.03177	0.292511	0.377611	0.351461	0.0577157	1.45617e-05
LNC_001447	lincRNA	0.65377	0.507524	0.126716	0.0941447	3.15539e-05	2.175e-06	0.181944	2.55e-05	0.684886	0.346818	0.11487	0.0378454	1.57e-07	3.835e-09	8.70138e-13	0.136039
LNC_001448	lincRNA	0.441982	0.205562	5.6e-06	0.059844	0.305589	0.13503	8.31e-06	2.42e-10	0.688238	0.39771	8.95003e-07	1.434e-05	1.614e-05	0.00637945	0.0277668	0.0214415
LNC_001449	lincRNA	1.33797	1.09491	0.100211	1.43e-06	0.0413958	0.0595185	0.0350242	0.0236219	1.52208	1.04921	0.142141	0.0712107	0.0474214	0.0722244	0.0576681	6.95e-15
LNC_001450	lincRNA	8.46917	6.27718	2.9136	2.67683	4.69894	5.34259	3.8948	2.73032	7.77311	6.67107	3.01496	3.94193	2.76064	2.75053	4.07465	2.09268
LNC_001451	lincRNA	0.282886	0.753444	2.278	2.12539	0.08163	0.125377	0.059695	0.056059	0.104028	0.543045	1.6615	1.13639	0	0	0.242073	0.0597555
LNC_001452	lincRNA	6.477	1.54895	0.102358	0.161511	0.591482	0.992611	0.72958	1.16537	6.00066	1.94699	0.740729	0.588272	0.986667	1.40767	1.37284	0.539636
LNC_001453	lincRNA	1.0282	0.661547	0.460371	0.349277	0.402929	0.123764	0.49349	0.648408	2.22044	3.08846	0.483336	0.130737	0.17035	0.611893	0.785219	0.923074
LNC_001454	lincRNA	2.17824	0.481881	0.283004	1.7395e-05	0.0665465	0.0763441	0.0896265	0.241762	1.22575	1.34196	0.249576	0.000341455	0.000205015	0.318808	0.237995	0.493073
LNC_001455	lincRNA	6.3289e-08	0.000673855	0.000171039	1.64e-06	0.000198167	0.845298	0.066087	0.00058731	1.67e-05	2.915e-05	0.000401802	0.000160549	0.00432728	2.00571e-05	2.3455e-06	1.81511e-05
LNC_001456	lincRNA	5.93e-06	0.066009	3.105e-08	0.0185279	1.375e-08	0.088967	2.115e-10	0.166649	1.18517e-06	0.123843	6.4e-07	7.0475e-17	0.403961	2.7351e-05	0.109682	1.045e-05
LNC_001457	lincRNA	2.74192	2.32678	4.95004	4.66533	5.5893	4.31211	3.42811	4.7816	2.53822	2.45453	4.41249	4.45611	4.05239	2.48523	3.24732	3.47045
LNC_001458	lincRNA	1.63782	1.58663	1.20632	2.06513	1.90735	2.39769	3.17474	5.55903	1.7294	1.58623	0.914533	2.76454	1.50523	2.63614	7.27007	5.93382
LNC_001459	lincRNA	2.4159	1.74144	1.95996	1.5216	0.589391	0.772935	0.707848	0.625863	2.49729	1.99917	1.63714	1.42707	0.74659	0.540228	0.465894	0.508135
LNC_001460	lincRNA	2.28505	2.14761	3.81608	4.51445	3.64432	2.80596	3.48123	5.4719	2.32294	2.22473	5.48487	3.44428	2.84658	6.74429	4.75483	3.79706
LNC_001461	lincRNA	341.63	137.048	198.101	75.5867	101.078	138.023	203.752	100.007	154.846	54.6933	103.132	242.115	164.879	117.077	87.6311	25.8499
LNC_001462	lincRNA	1.31549	0.884781	0.363982	0.227484	0.426176	0.373551	0.390844	0.532129	2.04195	0.755686	0.279091	0.274092	0.370214	0.575788	0.32769	0.332715
LNC_001463	lincRNA	13.2364	11.059	5.92419	5.42497	4.09947	6.60033	5.19763	4.95663	18.4623	9.31427	5.91899	5.8979	2.80408	5.09781	5.41359	3.78094
LNC_001464	lincRNA	0.499552	0.354607	0.452076	0.123498	0.413548	0.077777	9.525e-07	0.427227	0.822354	0.737518	0.18444	0.102921	2.495e-06	0.0769598	0.079566	0.166278
LNC_001465	lincRNA	0.394944	0.260173	0.964535	0.502139	0.0179794	0	0	0	0.713006	0.469169	1.66348	0.626032	0.0762088	0.0165178	0	0
LNC_001466	lincRNA	2.30387	1.44935	0.706516	0.683663	0.643332	1.12984	0.858106	0.396302	2.99043	1.79733	0.472032	0.4403	0.609225	0.46846	0.536979	0.369544
LNC_001467	lncNAT	0.086517	0.0924775	0.234398	0.358476	4.17229	2.87054	2.8863	1.44929	0.210456	0.148675	0	0.64583	4.07103	1.81405	2.39645	1.65128
LNC_001468	lincRNA	0	0	0	0.218933	0.282593	0.204731	0.220588	0.594257	0	0	0	0.188863	0.247291	2.27661	0.230116	0.231882
LNC_001469	lincRNA	1.43301	0.661768	0.336213	0.256178	0.203578	0.294417	0.202849	0.137604	1.16366	0.91684	0.587444	0.332923	0.154911	0.305034	0.21915	0.0558195
LNC_001470	lincRNA	1.9896	0.525578	0.233708	0.0958521	0.207323	0.318648	0.471015	0.280217	2.70229	0.129926	0.236455	0.373151	0.600694	0.456235	0.408677	0.393462
LNC_001471	lincRNA	4.41406	1.19817	0.23557	0.211274	0.348612	0.478356	0.32887	0.0305264	6.38429	1.9962	0.917787	0.455727	0.387903	0.785515	0.332979	0.499266
LNC_001472	lincRNA	4.0015	1.93304	0.328868	0.075503	0.0830691	0.476674	0.218718	0.686667	4.97221	1.74099	0.713286	0.145482	0.10376	0.573659	0.285433	0.0842288
LNC_001473	lincRNA	0.816947	0.515556	0.513041	0.446515	0.0373908	0.260857	0.933501	1.03765	1.17728	0.634472	0.329895	0.345261	0.240876	1.2216	0.552329	0.599662
LNC_001474	lincRNA	1.35257	0.603662	0.427216	0.400485	0.216769	0.836261	0.350618	0.877584	1.42235	0.920287	0.522334	0.393093	0.370528	1.92414	0.734908	0.496244
LNC_001475	lincRNA	0.282857	0.0587585	0.122603	0.12826	0.0976618	0.0954753	0.0838668	0.136711	0.173094	0.165658	0.359315	6.977e-06	0.0695444	0.2487	2.08e-05	0.136338
LNC_001476	lincRNA	3.72875	2.06487	0.609431	1.0164	1.91456	1.93537	1.31749	1.24411	4.47506	2.9325	1.22938	1.05809	1.15463	1.28609	1.57103	0.799783
LNC_001477	lncNAT	8.535e-06	0.0874398	0.00327481	0.0524746	3.425e-06	2.205e-05	0.259949	0.195684	0.12163	0.117669	0.00365066	0.0395584	2.755e-05	0.472905	0.196014	0.301895
LNC_001478	lncNAT	0.59023	0.227163	0.180838	0.0919809	0.0759502	0.407069	0.233701	0.292429	0.347523	0.341527	0.0754213	0.0597047	0.238926	0.368081	0.193061	0.0683883
LNC_001479	lncNAT	1.09926	0.756308	0.267702	0.131454	0.566299	0.708263	0.748634	0.853003	1.74422	0.520583	0.32617	0.293111	0.753698	1.02376	0.754005	0.501888
LNC_001480	lncNAT	1.33262	0.845158	0.108395	0.156746	0.609984	0.472247	0.655627	0.242754	1.78933	0.804208	0.260137	0.172034	0.099913	0.293534	0.565405	0.324649
LNC_001481	lincRNA	1.46649	5.58245	8.35065	3.88795	0.645721	1.10218	0.416027	0.586703	2.58498	4.37345	5.91104	3.76369	0.585051	0.998773	0.300225	0.457966
LNC_001482	lincRNA	0.79835	0.777815	0.599962	0.500999	0.493602	0.165274	0.43713	0.203417	1.077	0.55948	0.729028	0.502963	0.390105	0.513363	0.471518	0.112972
LNC_001483	lincRNA	0.204822	0.108269	0.0342353	0.218668	0.502632	0.720391	0.640896	0.511608	0.43134	0.269749	0.129911	0.149829	0.332112	0.487692	0.71507	0.250841
LNC_001484	lincRNA	0.0750464	0.0671392	0.0185639	4.65e-07	0.064722	1.4085e-05	2.625e-05	0.324825	4.5825e-05	0.0374607	8.415e-07	0.0413546	0.0450452	0.0697899	0.048034	0.306337
LNC_001485	lincRNA	0.189544	0.114538	0.42497	0.519068	0.239794	0.269655	1.14282	0.272749	0.287321	0.543227	0.603767	0.722024	0.873366	0.934539	0.911979	0.517851
LNC_001486	lincRNA	0.995988	0.917874	0.983351	0.908148	1.00631	1.27597	0.957924	0.960642	1.08138	0.704072	0.698433	0.600144	0.785259	0.692557	1.14917	0.465929
LNC_001487	lincRNA	0.887606	0.986025	0.8752	0.870984	3.17886	5.8513	3.68994	3.83441	0.979662	0.844994	0.963564	0.952937	3.61922	3.07999	4.55312	2.59059
LNC_001488	lincRNA	1.2984	1.71795	4.178	6.52081	10.7361	9.78262	11.3406	10.0626	1.0103	2.85129	3.21399	6.17603	8.72274	7.47354	13.2356	13.8446
LNC_001489	lincRNA	11.213	11.4532	29.2974	40.3556	85.5734	95.2488	77.5284	103.798	10.8748	10.4823	15.7943	41.6128	77.7158	34.0369	92.1394	77.6324
LNC_001490	lincRNA	3.29354	1.48217	0.292127	0.301934	0.839817	1.17582	1.41216	0.931538	3.8236	1.46291	0.659853	0.883884	0.648918	1.07988	0.927271	0.810171
LNC_001491	lincRNA	32.5906	24.8216	11.4625	23.1613	13.9853	11.7287	27.4821	23.5464	19.3594	6.86735	9.6957	16.8133	24.6125	7.46092	7.18004	19.8961
LNC_001492	lincRNA	8.43656	6.01895	5.71106	0.000119801	2.14118	2.88716	0.177296	0.00352146	6.12483	0.359267	4.453e-05	1.48826	5.53795	2.06112	2.47747	0.000250631
LNC_001493	lincRNA	4.0473	5.70437	4.51911	3.49101	3.18183	4.42075	3.79394	2.86445	5.22164	4.54402	3.85661	3.68059	3.62716	2.60865	3.99362	4.27995
LNC_001494	lincRNA	1.36902	0.644847	0.277017	0.376229	0.560625	0.79079	0.496946	0.624727	1.65009	0.822181	0.382935	0.32941	0.566258	0.291861	0.696725	0.779231
LNC_001495	lincRNA	2.041e-11	0.176575	1.32669	1.13972	0.436931	0.114265	0.687958	0.838855	6.70003e-21	0.034667	1.64235	1.11445	0.45193	0.168667	1.43673	1.24489
LNC_001496	lincRNA	0.074691	0.0428678	1.77211	1.14535	0.581249	0.49119	1.13129	0.658259	0.031467	0.08861	1.04372	0.833665	1.0453	0.634909	0.739066	0.82979
LNC_001497	lincRNA	0.0261982	6.05e-31	0.982711	0.424882	0.719967	0.401382	0.399173	0.355544	1.57e-31	0.194437	0.721279	0.401264	0.978581	0.310618	0.284044	0.599983
LNC_001498	lincRNA	0.69359	0.468195	0.152548	0.112746	0.172907	0.24874	0.178694	0.189798	0.552809	0.450062	0.242095	0.157015	0.22718	0.142559	0.207335	0.141731
LNC_001499	lincRNA	0.152755	0.366235	1.26922	2.64229	1.40827	0.949082	1.32783	1.04524	0.247473	0.487166	1.44548	2.09919	0.953074	0.584794	1.29268	1.09705
LNC_001500	lincRNA	2.75831	6.3115	8.90518	8.10685	6.56608	4.6403	4.20171	4.00636	4.23764	6.45034	9.05491	9.97385	5.3945	3.95512	5.22961	3.78623
LNC_001501	lincRNA	36.3242	38.1325	45.5778	36.8205	40.5935	24.3176	38.9374	31.7227	29.5442	22.4502	32.9738	35.5816	21.8972	16.0661	30.1359	23.2696
LNC_001502	lncNAT	1.18861	0.339805	0.434071	0.198149	4.52198e-15	0.297812	0.0445038	0.122216	1.78684	1.21488	0.388665	0.103613	0.153367	0.255023	0.18894	0.15823
LNC_001503	lncNAT	1.77488	1.34994	0.328292	0.353559	0.569881	0.64846	0.31653	0.403875	1.28366	0.581487	0.557201	0.517561	0.105419	0.204431	0.165907	0.122756
LNC_001504	lincRNA	0.939797	0.393	0.0862216	0.0700989	0.0364685	0.109196	1.2e-12	0.0839103	1.09872	0.405304	0.259061	0.0131931	0.103943	0.0472485	6.65e-12	0.00030212
LNC_001505	lncNAT	0.407212	0.899556	0.0520213	0.144128	0.087138	0.0998585	0.0273286	0.09835	0.641244	0.379211	0.0235974	0.246688	0.0219809	0.057452	3.085e-32	1.285e-09
LNC_001506	lncNAT	0.795112	0.476469	0.257143	0.106412	0.0735475	0.0781552	0.125925	0.0191422	0.926609	0.266143	0.143364	0.171277	0.0455905	0.000108916	0.023466	0.0303128
LNC_001507	lncNAT	0.264392	0.0423841	0.107948	0.237015	1.78e-39	0.00817245	0.0839855	1.37e-06	0.068349	0.073204	0.470127	0.193522	0.154274	0.149386	0.0431846	4.015e-48
LNC_001508	lncNAT	0.149362	1.865e-19	0.24817	2.25e-05	4.96e-15	0.382003	0.000116084	0.177991	0.053292	0.751297	0.414141	2.855e-09	2.02092e-12	0.344219	1.34e-22	0.0910735
LNC_001509	lncNAT	1.52246	0.400838	0.65627	0.115041	0.000260139	0.259257	0.192641	0.191269	2.06113	1.0018	0.784042	0.190656	0.172252	0.0811789	0.000329422	0.159219
LNC_001510	lncNAT	0.0261695	0.555225	4.25465e-08	0.262714	0.207648	0.340344	0.0774176	8.7e-17	0.00064278	0.00450001	0.00409996	0.164028	6.35e-12	0.10443	0.243996	1.72e-06
LNC_001511	lincRNA	0.248819	0.0447421	3.075e-06	0.119653	0.0745975	3.195e-06	0.218426	0.122767	0.18463	0.403368	0.272265	0.093903	0.024236	0.0303967	0.253705	0.0647622
LNC_001512	lincRNA	0.331637	0.650757	0.425689	0.299359	2.2e-10	0.355025	8.494e-06	0.239094	0.267337	0.249144	0.394227	0.412582	0.038769	0.152201	0.074808	0.0392581
LNC_001513	lincRNA	0.255891	0.392997	0.172438	0.069969	0.0716515	0.0494649	0.0550295	5.85e-06	0.514015	0.223627	0.323439	0.273419	0.111009	7.20019e-07	0.050286	1.7e-05
LNC_001514	lincRNA	0.540889	0.0791904	0.221549	0.270842	0.131686	0.219673	0.247946	0.0276346	0.327545	0.313901	0.185361	0.219958	1.056e-05	0.437321	0.224354	0.103652
LNC_001515	lincRNA	1.14289	2.04137	1.15711	1.2066	0.522014	1.02592	0.459679	0.925793	1.73142	1.70957	1.41298	1.42259	1.04508	0.56569	0.520416	0.369755
LNC_001516	lincRNA	0.582593	0.369456	0.324551	0.370432	0.290869	0.419115	0.206873	0.114774	0.585388	0.493647	0.576447	0.448986	0.194681	0.165733	0.261578	0.0884069
LNC_001517	lncNAT	2.36864	1.70428	0.652234	0.388196	1.50471	1.38645	1.2918	0.61085	1.73785	2.00483	0.621063	0.808609	1.10784	1.12904	0.784764	0.29793
LNC_001518	lncNAT	2.39607	1.89473	3.0195e-06	4.6145e-06	0.13552	0.446122	0.183272	0.19477	2.71369	1.22852	0.315208	0.0865981	2.755e-07	0.201183	0.147997	0.108993
LNC_001519	lncNAT	0.107741	0.185853	3.0145e-10	0.299782	0.005225	4.3075e-05	0.000291394	0.150303	0.910311	0.542407	0.000122525	6.2567e-09	1.00001e-17	4.7325e-06	1.574e-08	0.000138428
LNC_001520	lncNAT	3.63723	1.4036	0.380087	4.24e-05	0.647307	1.31812	1.3065	0.638035	4.20356	2.54877	0.694548	0.297084	0.773841	0.879339	1.11549	0.411849
LNC_001521	lncNAT	0.194275	0.108548	0.139036	8.565e-10	1.13e-05	9.15049e-06	1.195e-05	3.885e-08	0.609347	5.35e-06	0.167971	1.955e-05	2.725e-05	2.07e-05	3.275e-05	1.26055e-05
LNC_001522	lincRNA	0	3.62536	12.5856	1.54394	0.571055	0	0	0	0	0.578157	2.19006	2.64412	0.387633	0	0	0
LNC_001523	lincRNA	9.0497	16.2049	40.1393	48.1095	71.6618	49.5666	73.5371	81.3828	10.6826	19.5794	46.6685	48.0216	77.8982	44.5866	77.5226	113.596
LNC_001524	lincRNA	2.64909	3.93742	9.13509	10.0833	8.70897	6.59354	7.81006	7.80403	2.89403	3.91083	9.47792	9.10104	8.24912	5.60109	7.06998	8.49879
LNC_001525	lincRNA	2.27831	3.96379	3.59279	5.26374	4.64262	3.23144	6.82801	4.78314	1.77553	1.34799	4.54175	3.26464	3.56104	1.62015	1.11215	4.53988
LNC_001526	lincRNA	6.92865	44.4006	25.736	73.542	35.0511	26.1928	59.8218	51.5859	6.97195	20.3534	23.6712	50.1161	34.9904	11.1976	16.3856	17.6482
LNC_001527	lincRNA	1.79e-12	0.113552	0.578143	0.470367	0.0694745	0.35255	6.2002e-31	0.22012	1.1e-06	3.43072e-18	0.110553	0.581024	0.0720586	0.257574	0.052927	1.475e-09
LNC_001528	lincRNA	1.92e-09	0.370621	0.201108	7.2e-06	0.210444	0.21948	0.183635	1.87785e-05	0.06303	0.0911084	0.573165	0.124246	0.0894615	1.41e-13	7.435e-06	1.595e-23
LNC_001529	lincRNA	0.134525	0.452958	0.615244	0.341585	0.171782	0.057828	0.135319	0.0612515	0.0914564	0.433276	1.09193	0.355822	0.0958423	0.116199	0.073111	0.0921374
LNC_001530	lincRNA	0.0055223	3.49507	9.97292	3.25907	0.677327	0.104999	0.0786564	0.0270504	0.00471185	2.81373	5.44904	2.23815	0.500619	0.038929	0.0582879	0.041215
LNC_001531	lincRNA	7.98292	26.0703	38.3132	30.0956	13.5826	13.3785	10.0249	8.27181	7.89916	20.6281	24.8662	23.9261	9.10316	8.46729	10.5839	8.2792
LNC_001532	lincRNA	0.789576	2.75444	9.39023	6.88642	1.37957	1.31321	0.340383	0.787993	1.28842	3.89743	8.33718	7.23203	3.14388	0.766193	2.95123	1.00282
LNC_001533	lincRNA	0.156842	0.113441	0.298971	0.302312	0.827282	0.859036	0.753976	0.817433	0.137313	0.1401	0.274226	0.508032	0.825292	0.642899	0.875409	0.760192
LNC_001534	lincRNA	0.0249666	0.687229	3.31962	2.06962	0.659675	0.112956	0.108559	0.0840145	0.483832	0.572198	3.36964	1.27771	0.509641	0.041434	0.0995122	0.100794
LNC_001535	lncNAT	7.83981	4.32482	1.27916	1.11508	1.64782	1.63486	0.939894	0.814241	10.9477	4.2267	1.16744	0.934003	0.879136	1.29449	0.381254	0.531119
LNC_001536	lncNAT	1.40506	0.766704	0.0733911	0.555557	0.572102	0.436512	0.329858	0.119195	1.44324	1.04978	0.473892	0.252258	0.246352	0.182245	0.188217	0.127121
LNC_001537	lincRNA	1.49534	1.92751	4.56397	5.40892	3.43734	2.45125	3.08329	2.12351	1.75442	1.99304	3.72512	4.68891	2.78451	1.40135	2.12273	1.79818
LNC_001538	lincRNA	1.05337	0.60774	0.0493294	0.0326606	0.0723681	0.287597	0.160446	0.330288	2.00533	0.329407	0.0908638	0.156034	0.121766	0.529398	0.155575	0.167398
LNC_001539	lincRNA	0.513674	0.1525	3.80185e-06	0.0333446	0.0366762	0.0810698	0.0538047	0.0914392	0.551138	0.137222	0.0118326	0.0557208	0.0118365	0.192646	0.0344048	0.0643859
LNC_001540	lincRNA	4.0983	1.66301	0.0699956	0.217708	0.34311	1.33959	0.766534	0.87182	4.00204	1.80719	0.210676	0.347227	0.380941	1.05973	0.518938	0.469527
LNC_001541	lncNAT	0	0.0339983	0.0493697	0.140168	0.225002	0.468479	1.04169	2.60892	0.0674824	0.0460528	0.0715792	0.063391	0.565083	0.861707	1.16968	2.18413
LNC_001542	lincRNA	0.0341781	0.0921147	0.213691	0.170409	0.297103	0.490286	0.455898	0.927647	0	0.125492	0.24267	0.09885	0.393169	0.502591	1.04243	0.797047
LNC_001543	lincRNA	1.25073	0.795493	0.315734	0.417334	0.170402	0.88553	0.0268214	0.0614856	1.30724	0.447871	0.196943	0.269348	0.698181	0.91346	0.39638	0.242124
LNC_001544	lincRNA	0.00640325	0.0311335	7.83e-19	0.256416	0.517158	0.473046	0.712812	0.0966413	6.25e-59	8.4e-09	0.163101	0.242772	0.00232531	0.60641	0.695304	0.390084
LNC_001545	lincRNA	2.16997	1.03214	0.660276	0.312854	1.82229	0.563396	1.45603	1.21427	1.94773	1.59858	0.744263	1.05486	1.25029	0.271875	1.66548	0.481216
LNC_001546	lincRNA	0.377341	7.75e-30	0.008784	1.31225e-07	0.341627	1.575e-20	0.547643	0.147784	2.185e-130	4.475e-18	1.00515e-05	0.204798	0.637097	0.394876	0.94134	0.298631
LNC_001547	lincRNA	6.75021e-25	0.159853	0.241348	0.70758	0.148195	1.44115	0.291062	0.358782	0.140542	6.65e-10	1.315e-06	0.000798173	0.920393	1.16873	0.0444984	0.540699
LNC_001548	lincRNA	0.000935871	0.0224784	0.213903	0.0732395	0.0436477	0.10557	0.18522	0.514002	0.000544951	0.00145664	4.94e-05	0.241014	0.500566	0.204841	1.0985e-05	0.30226
LNC_001549	lincRNA	0.724939	0.432684	0.0175115	0.00371132	0.958689	0.0533915	0.992898	0.446201	0.593685	0.692554	0.283476	0.000811988	0.426104	0.00077361	0.527465	0.0556715
LNC_001550	lincRNA	5.65e-24	8.15e-10	1.72e-05	0.00105369	0.168725	0.098897	2.555e-05	0.540532	5.5e-83	2.14e-19	5.581e-09	9.05e-17	1.57e-06	0.000214396	0.138603	0.282799
LNC_001551	lincRNA	0.955097	0.628225	0.342083	0.303519	0.195295	0.595712	0.45243	0.355324	1.1435	1.251	0.527059	0.512798	0.106703	0.0313411	0.41171	0.257192
LNC_001552	lincRNA	1.60856	1.07881	0.515556	0.547471	0.316631	0.585985	0.217643	0.22655	1.45998	1.95229	0.372186	0.243442	0.137608	0.313288	0.278707	0.134391
LNC_001553	lincRNA	0.804908	1.8643	3.29896	2.39668	2.06406	1.30682	1.30215	0.945113	0.975899	2.046	3.94491	3.1295	1.87681	1.11661	1.29371	0.705147
LNC_001554	lincRNA	0.92723	0.411813	0.219714	0.205665	0.137947	0.321619	0.138447	0.346549	0.987649	0.548602	0.499505	0.301705	0.0668605	0.107577	0.184204	0.138375
LNC_001555	lincRNA	6.64431	4.99995	1.1826	1.53116	1.47544	1.53477	2.45824	1.36079	5.45566	5.57703	1.47185	1.80568	1.21368	0.869861	2.08476	1.18839
LNC_001556	lincRNA	4.29064	3.68352	0.825597	0.49826	0.649571	1.07737	0.946588	0.727515	6.05695	2.96952	0.493911	0.475529	0.38544	0.413968	0.592815	0.732364
LNC_001557	lincRNA	1.7025	4.91334	8.33448	8.08582	5.10183	6.02019	5.42483	3.30861	2.21076	4.68776	7.16882	8.60891	5.13157	3.20238	5.30288	3.75228
LNC_001558	lincRNA	2.49641	1.4956	0.114191	0.0968526	0.162895	0.429011	0.265798	0.118127	2.86535	1.66698	0.287826	0.227068	0.105343	0.186168	0.0417547	0.0623778
LNC_001559	lincRNA	0.418436	0.298909	0.078133	3.92e-06	0.0710233	0.182159	0.0549809	1.09195e-05	1.1495e-05	0.190754	0.102389	0.0951564	0.0378875	0.140331	0.0939878	0.0171215
LNC_001560	lincRNA	0.88183	0.322968	0.319407	0.437945	0.122281	0.333048	0.25413	0.067866	0.618748	0.58558	0.372687	0.127743	0	0.236462	0.34731	0.222226
LNC_001561	lincRNA	3.12993	1.65266	0.744617	0.592505	0.480237	0.914072	0.925168	0.512609	4.53726	2.10982	0.82002	0.678795	0.541076	0.621336	0.437786	0.620289
LNC_001562	lincRNA	0.0398012	0.57467	1.2467	1.54629	1.37974	1.02689	1.24589	1.03202	0.0347949	0.42	1.12811	1.44097	0.900108	0.261871	0.962697	0.860452
LNC_001563	lincRNA	0.916718	3.21932	8.84424	8.00173	6.35492	3.67857	4.04023	2.81885	1.93845	3.2088	8.15812	7.78567	4.32127	2.84372	4.40611	4.64649
LNC_001564	lincRNA	0.507827	0.2324	0.0952629	0.0664102	0.139188	0.193408	0.193439	0.14508	0.68991	0.317252	0.107465	0.144223	0.103343	0.0791112	0.15137	0.105455
LNC_001565	lincRNA	1.48189	2.6101	3.87704	0.701968	1.67619	0.882845	0.985456	0.972171	0.747825	1.84899	2.53678	0.524155	1.23013	1.20107	0.62451	0.419593
LNC_001566	lincRNA	10.6397	21.4917	34.2177	24.0977	6.82637	8.15172	6.88586	4.67948	12.2061	20.7231	29.2272	19.6444	5.80829	3.4808	6.38343	4.21633
LNC_001567	lincRNA	0.306361	0.0734226	0.200664	0.111859	0.134905	0.106577	0.031432	0.193399	0.474672	0.192552	0.16603	0.0732488	0.15585	1.3205e-05	0.0621854	1.295e-06
LNC_001568	lincRNA	0.923229	1.16064	0.973378	0.151338	0.0881779	0.348509	0.232761	0.111116	1.22501	0.897358	1.57461	0.420109	0.0453681	0.304069	0.258265	0.0451549
LNC_001569	lincRNA	1.17393	1.4777	1.7347	0.428856	0.441226	0.698217	0.221035	0.185935	1.89802	2.38447	1.64411	0.421164	0.246264	0.930197	0.206087	0.105728
LNC_001570	lincRNA	0.0380645	1.22907	4.84924	3.1828	0.913968	0.334168	0.301889	0.217093	0.095413	1.03443	4.10843	2.91471	0.66933	0.0482609	0.0708095	0.0737775
LNC_001571	lincRNA	3.19257	2.26105	1.4196	0.989811	0.419454	0.513279	0.482316	0.336653	3.24317	2.30477	0.901601	0.735337	0.677156	0.496888	0.41293	0.113785
LNC_001572	lincRNA	2.64514	1.94793	0.274647	0.261767	0.356864	0.487441	0.629035	0.192916	3.87993	2.22101	0.44441	0.136033	2.4545e-06	0.166342	0.426795	0.185567
LNC_001573	lncNAT	1.22115	0.622793	0.369134	0.130001	0.0828374	0.0639995	0.0125692	0.026939	1.2334	0.821886	0.258589	0.0790528	0.0725139	0.0634666	0.0539476	0.0402129
LNC_001574	lincRNA	1.83184	0.797645	0.73432	0.888021	0.619599	1.1695	1.14273	1.24171	3.5999	1.28155	0.71822	0.886196	0.956235	1.19361	1.39992	0.749855
LNC_001575	lincRNA	0.881455	1.76813	5.47537	4.02477	0.597752	0.255296	0.263767	0.139929	1.5524	1.89716	4.50761	2.04011	0.345048	0	0.234707	0.0359589
LNC_001576	lincRNA	0.0633854	0.0117415	8.38e-05	2.299e-05	1.5955e-05	5.05e-06	0.155084	0.0513913	0.0838878	0.0198603	0.003195	5.417e-06	2.2785e-05	0.0119884	0.313882	3.65e-05
LNC_001577	lincRNA	0.392428	0.191707	0.0529198	0.0981	0.198112	0.291525	0.135763	0.521452	0.66887	0.0832999	0.0597115	0.127001	0.27232	0.485618	0.200893	0.296074
LNC_001578	lincRNA	3.29815	3.01913	1.21826	1.3226	2.10909	2.78214	2.00053	3.20161	6.19748	2.92155	1.18754	1.67739	2.78554	4.10665	2.15273	2.39383
LNC_001579	lincRNA	1.50375	0.585278	0.197908	0.32523	0.920886	1.02502	1.1825	1.30553	2.04665	0.546115	0.199383	0.418103	1.23092	1.53321	0.977333	0.948513
LNC_001580	lincRNA	0.134316	0.0900815	2.88e-06	0.234292	0.097668	0.419439	0.09291	0.419556	0.21192	0.0787805	0.212454	0.256679	0.35832	0.199797	1.0555e-05	0.105682
LNC_001581	lincRNA	0.162074	0	0.162736	0.331277	0	0.433108	0.153744	0.205444	1.6475e-05	0.0328531	0.0999417	3.594e-06	1.115e-07	0.508391	0.276664	0.511985
LNC_001582	lincRNA	14.791	27.4569	63.5259	96.4915	82.9126	73.9157	70.4952	56.4618	17.5032	27.6398	48.8718	85.8655	55.6404	41.6581	74.6525	67.2468
LNC_001583	lincRNA	1.06258	0.538922	0.42376	0.294824	0.423974	0.307539	0.311412	0.353617	1.41413	0.609945	0.300526	0.231846	0.325176	0.516196	0.24136	0.168907
LNC_001584	lincRNA	0	0	0	0	0	1.78925	0.719641	0.126554	0	0	0	0.101668	0.139629	0.384267	0.431396	0.385242
LNC_001585	lncNAT	0.344862	0.226185	3.87e-17	0.0374053	0.162462	0.143655	0.306972	0.175218	0.248762	0.425591	0.109524	0.115693	0.207579	0.0714605	0.211175	0.087472
LNC_001586	lncNAT	0.000793457	0.00100466	0.219806	0.00130971	0.391551	0.00133537	0.00187429	0.354061	0.14492	0.00154802	0.169369	0.0011388	0.0965437	0.239293	0.297569	0.00162217
LNC_001587	lncNAT	0.988537	0.89934	0.699843	0.753467	1.02881	1.06684	0.806966	0.969329	1.34491	0.900195	1.17169	0.839444	0.915505	1.29206	0.955332	0.749222
LNC_001588	lncNAT	1.71758	1.07055	0.543303	0.816264	0.793708	0.886729	1.13719	0.726604	2.21225	1.20536	0.923901	0.620914	1.09793	1.52798	0.739538	0.696158
LNC_001589	lncNAT	5e-192	2.075e-86	1.815e-143	2.24e-105	1.26e-18	3.055e-76	0.289258	2.855e-45	3.2e-45	2.81e-12	1.415e-173	2.63e-74	0.0458494	2.145e-86	1.38e-58	0.066268
LNC_001590	lncNAT	1.02037	0.75178	0.407099	0.295561	0.231971	0.652005	0.980377	0.5048	0.966226	0.448604	0.367713	0.680277	0.671829	0.875133	0.280774	0.841276
LNC_001591	lncNAT	0.137223	0.395241	0.064616	0.253208	0.202759	0.0847555	3.165e-10	0.104845	0.780965	0.332991	0.13372	5.05e-10	0.447648	1.575e-07	0.116771	1.37845e-19
LNC_001592	lincRNA	212.433	76.7498	36.4805	21.605	15.6959	26.2117	58.537	9.94714	67.8161	22.5027	10.0536	45.5517	0	6.4305	22.1749	6.23941
LNC_001593	lincRNA	2.24727	1.76009	2.48804	4.66789	3.82362	2.9234	3.06096	2.38244	3.34107	3.09145	2.79232	3.98961	2.84634	2.2197	3.33252	2.59241
LNC_001594	lincRNA	0.606359	0	0.0468056	0	0	0	0.057866	0	0.826852	0.100966	0	0	0	0.090786	0	0.154808
LNC_001595	lincRNA	1.50836	1.94519	0.561465	0.300501	0.30254	0.447661	0.614355	0.584582	2.22884	0.989639	0.721169	0.438165	0.114552	0.598707	0.593762	0.590451
LNC_001596	lincRNA	2.3646	1.88319	3.03582	1.93255	2.0028	2.47351	2.06686	0.847587	2.64023	1.56319	1.76391	2.82787	1.003	0.954024	2.12512	1.38253
LNC_001597	lincRNA	1.1763	0.541872	0.513737	0.66332	0.912019	1.01846	1.00916	0.971019	0.38355	0.681773	1.03633	0.644514	0.687405	1.09978	0.933826	0.417657
LNC_001598	lincRNA	1.77343	0.646172	0.349929	0.307764	0.5084	0.272554	0.961804	0.288552	1.85202	0.9211	0.536393	0.604955	0.339778	0.813866	0.988118	0.0811265
LNC_001599	lincRNA	0.442178	0.31867	0.0443072	0.062707	0.327794	0.501942	0.0177599	0.0182	0.888435	0.182162	0.229823	0.126457	0.225195	0.00994525	0.112284	0.478503
LNC_001600	lincRNA	1.58181	1.32851	0.510863	0.316221	0.655003	0.780604	0.52249	1.06086	2.33319	1.05992	0.30001	0.204511	1.17691	1.10207	0.474574	0.579892
LNC_001601	lincRNA	2.18868	1.47303	1.86419	2.58889	1.97813	1.28173	1.52901	0.639752	1.76015	1.74752	2.08304	2.53886	1.84707	1.70413	1.72856	1.53403
LNC_001602	lincRNA	1.82022	1.84814	4.49648	6.926	4.59156	2.3716	2.68549	3.0327	1.55676	1.85583	3.47671	6.14126	3.37967	1.96074	3.2385	3.1255
LNC_001603	lincRNA	1.44152	0.833781	0.49119	0.439982	0.687005	0.54133	0.640792	0.497927	1.94808	1.10452	0.660685	0.668716	0.418327	0.43669	0.645692	0.582815
LNC_001604	lincRNA	1.80184	1.24356	0.345754	0.425256	0.202666	0.326122	0.230317	0.147702	1.68744	1.15179	0.508726	0.436243	0.159596	0.109799	0.131942	0.203063
LNC_001605	lincRNA	1.22781	0.829363	0.520274	1.36049	1.11373	1.1599	1.47319	0.795141	0.94989	0.885737	0.748775	0.908073	1.20624	0.450323	0.705147	0.339399
LNC_001606	lincRNA	4.43e-06	1.36e-06	0.294742	0.00110734	1.06297	0.20196	0.177559	0.143522	6.83e-06	2.3695e-05	0.36397	0.449717	1.17585	0.859584	1.05134	0.180255
LNC_001607	lincRNA	1.76198	0.938062	0.398767	0.637229	1.2833	1.02757	0.950133	0.821894	1.92381	1.31525	0.446497	0.750743	1.30678	1.29151	1.10498	0.36432
LNC_001608	lincRNA	10.3643	33.4407	61.522	60.7993	43.3613	37.2159	41.2372	33.8043	11.1371	36.5906	59.5799	72.942	36.407	18.5234	38.379	35.0015
LNC_001609	lincRNA	0.346954	0.191163	0.0956886	0.095344	0.0334482	0.195869	0.0456582	0.0310735	0.482365	0.451268	0.173607	0.125831	0.106694	0.173969	0.270573	0.0545341
LNC_001610	lincRNA	0.61374	0.308018	3.54e-06	0.0631201	0.0993979	0.0313098	0.0760508	0.067448	0.82901	0.369568	0.0339357	0.0393788	0.0591235	0.193211	1.638e-06	0.0916346
LNC_001611	lincRNA	3.06413	2.27863	1.08015	1.04724	0.568207	1.0663	0.742309	0.494116	4.86182	3.0164	1.00534	0.934411	0.478989	0.870122	0.427992	0.401531
LNC_001612	lincRNA	0.58577	0.343661	0.143318	0.0829132	0.260787	0.167234	0.173287	0.15817	0.774568	0.346706	0.150452	0.192947	0.266952	0.374134	0.14324	0.0489663
LNC_001613	lincRNA	2.42605	1.39012	0.459383	0.6208	0.947006	0.623775	0.886705	0.427582	1.63807	1.61167	0.600047	0.968373	1.19537	0.908735	0.601168	0.34894
LNC_001614	lincRNA	1.27962	1.45325	1.02093	1.21122	1.21646	0.394009	0.18115	0.526049	2.55201	1.00775	0.820694	0.876893	0.426424	0.821358	0.956468	0.706527
LNC_001615	lincRNA	1.74464	8.435e-05	1.02966	1.20474	5.6875e-06	0.341781	0.347788	0.450233	1.1804	0.583999	0.101709	0.798662	0.560345	0.303792	0.000213648	3.09e-06
LNC_001616	lincRNA	0.0169135	0.0220614	0.0454813	0.484838	0.612907	0.515727	0.900177	0.894685	0.0286524	0.0322675	0.132641	0.628794	0.253142	0.496526	0.96823	1.44687
LNC_001617	lincRNA	0.0384896	0.667078	2.25782	1.17068	29.6961	14.8862	9.07808	3.7509	0	1.00221	1.82303	1.44822	26.3273	4.41073	5.61422	3.2878
LNC_001618	lincRNA	0.715871	0.457389	0.690403	1.46182	3.57794	2.68565	3.21096	2.15357	0.453764	0.500999	0.742829	1.16187	2.73635	1.47036	2.93152	1.94151
LNC_001619	lincRNA	11.4245	0	146.852	21.605	0	7.95625	0	0	0	0	19.4997	32.1587	0	3.21525	4.05187	0
LNC_001620	lncNAT	7.00347	4.52067	1.30676	2.63639	0.962445	6.88485	0.70855	1.125	4.01777	5.54879	0	1.37742	0.453269	0	1.4735	0.483896
LNC_001621	lncNAT	0.130601	1.21338	3.06394	2.22058	0.0335303	0	0.0324366	0	0.094236	0.918891	2.59415	1.96979	0	0	0.0462531	0.100992
LNC_001622	lincRNA	1.00458	0	0.373055	0	0.79076	2.15697	3.3513	1.68684	0.964301	0.91311	0.357478	0.744725	0.45884	2.82153	5.50159	2.47365
LNC_001623	lncNAT	0.24498	0.0895641	0.0891954	0.113731	1.23372	1.56052	1.26302	1.45813	0.235324	0.145149	0.04474	0.20707	1.66053	1.73402	1.58991	1.16992
LNC_001624	lincRNA	4.32245	3.52168	2.07096	0.833227	1.72308	2.06424	1.28186	0.352557	5.15211	4.94196	1.54034	1.37574	1.56369	0.842616	1.17349	1.07517
LNC_001625	lincRNA	0.345238	0.180308	0.152674	0.295976	0.214645	0.470279	0.372831	0.430728	0.670563	0.28108	0.576533	0.282488	0.0226365	0.317939	0.242915	0.338566
LNC_001626	lincRNA	0.108032	0	0	0.051207	7.81613	10.2916	7.99215	13.1423	0	0	0	0.23795	7.16342	8.07339	10.7538	9.65362
LNC_001627	lincRNA	1.60119	0.973182	2.16264	1.88735	1.46884	1.46057	2.2641	1.61071	1.19255	1.05777	1.12847	1.63731	1.66275	1.26918	2.56841	2.48769
LNC_001628	lincRNA	2.53769	2.42361	2.09647	2.40103	1.59764	1.80206	1.87777	2.00236	2.14851	2.03193	1.91473	2.02394	1.03042	1.17603	2.40269	3.04405
LNC_001629	lncNAT	0	0.0694869	0.120622	1.07366	4.83904	0.161766	0	0	0	0.038295	0.189772	3.91171	3.05632	0.0273675	0	0
LNC_001630	lincRNA	0.0346728	0	0	0.328975	4.56977	4.1126	3.20826	1.48569	0	0.0169684	0	0.548155	4.92366	3.06827	2.27893	0.880823
LNC_001631	lincRNA	0	0	0	0	0.292779	0.52039	0.942724	2.12765	0.0353139	0	0	0	0.157342	1.01064	1.0593	2.14858
LNC_001632	lncNAT	5.8848	20.6834	41.4166	29.3743	27.279	18.5757	21.6413	24.1794	6.45041	19.2471	36.4982	29.9669	21.2651	14.1822	24.3265	28.4355
LNC_001633	lncNAT	4.83629	10.9542	18.9835	25.2621	16.068	14.0476	17.962	13.5099	4.10296	8.43557	13.2287	17.3747	10.0609	5.53874	11.4116	13.0865
LNC_001634	lincRNA	12.2081	2.42392	0.468803	0.60193	0.495177	0.499402	1.57974	0.415046	10.4849	6.42298	1.83059	1.41485	0.346913	2.13375	0	0
LNC_001635	lincRNA	1.0302	1.09891	0.685474	0.742592	0.712959	1.01427	0.536919	0.202139	1.69962	0.956139	0.000318895	0.537829	1.06977	0.496582	0.930971	4.48e-05
LNC_001636	lincRNA	0.17652	1.0705e-05	0.355316	4.29e-05	6.7191e-05	0.000240405	0.353399	0.852222	5.895e-06	5.2628e-05	0.586031	0.221177	5.5041e-05	0.337661	0.00322386	0.715354
LNC_001637	lincRNA	0	0	0	0.14177	0	0.153601	0	0.126087	0.246198	0	0	0	0.243563	1.06669	0	0
LNC_001638	lncNAT	0.218098	0.143957	0.125432	0.125386	0.214406	0.39483	0.362761	0.346631	0.297327	0.177459	0.168355	0.173239	0.246502	0.317922	0.474365	0.329157
LNC_001639	lncNAT	0.102926	0.193305	0.148802	0.06669	0.354179	0.395477	0.333516	0.639085	0.309542	0.239687	0.194335	0.111486	0.105401	0.290915	0.229649	0.329534
LNC_001640	lincRNA	2.14337	1.10789	0.35632	0.494793	1.18884	1.59419	1.56238	1.63487	1.72986	1.45033	0.596415	0.652965	1.06777	0.999735	2.04034	1.16449
LNC_001641	lincRNA	0	0.169383	0.0752593	0.279707	0.0254246	0.000177094	0	0	1.215e-07	0.0329151	0.433775	0.0490624	0	0.0461239	0	0
LNC_001642	lincRNA	0.074809	4.775e-06	0.81457	0.199382	0.130774	0.0769955	0.0189739	0	0.121153	0.0996603	0.734478	0.134214	0.0251641	0.156196	0.0274745	0.060169
LNC_001643	lncNAT	0.0574816	1.14953	5.51072	0.145097	0	0.0289953	0.057234	0	0.0498212	0.853169	5.10415	0.1035	0.0376693	0.132604	0	0
LNC_001644	lincRNA	0.408062	0.882819	0.090421	0	0.610266	0.912365	0.266726	0.0972435	0.445449	1.78729	0.173471	0	0.591416	0.182521	1.4139	0.303826
LNC_001645	lincRNA	9.74542	7.72117	1.84346	0	1.58733	1.91705	0	0.85121	2.82165	5.54451	0.69572	0.778385	0	0.58729	0.71572	1.35412
LNC_001646	lincRNA	0.0524232	2.53e-06	0	3.065e-06	0.398954	0.518888	0.306813	0.433971	0.0896762	0	0.0205851	2.91e-06	0.727953	0.278235	0.3885	0.146147
LNC_001647	lincRNA	0.0365494	0.0671912	0	0.0762955	0.626737	0.61245	1.29651	1.11259	0.101301	0	0	0.0237396	0.170111	0.448688	0.832537	0.795719
LNC_001648	lncNAT	1.44962	1.99547	1.08896	0.494776	0.155445	0.111617	0.362917	0.147118	1.83503	2.17095	0.421684	0.563886	0.0694825	0.0718854	0.194612	0.0485199
LNC_001649	lncNAT	0.992037	0.401758	0.151193	0.053075	2.535e-07	0.24649	0.0323971	7.3001e-05	1.615e-05	0.151898	0.160251	0.000298137	0.141654	0.158141	0.152695	0
LNC_001650	lncNAT	0.736058	0.608585	1.025e-06	1.905e-06	0.245482	0.22022	0.171206	0.179039	1.0254	0.834007	0.163858	0.102986	0.149634	4.82e-06	3.05e-06	0
LNC_001651	lincRNA	0	0	0	1.33804	1.13922	1.3541	4.36815	0	0	0	0	0.810165	1.06972	1.43521	0.466506	0.636335
LNC_001652	lincRNA	0.508169	0.600116	0	0	0.0280792	0.082429	0.310592	0.659773	0.72376	0.629159	0.0267992	0	0.035721	0.158278	0.484093	0.353267
LNC_001653	lncNAT	0.703276	0.466409	0.306798	0.256294	0.070215	0.0590591	0.0742245	0.0176482	0.880537	0.513895	0.221363	0.252721	0.0459057	0.0862921	0.0487165	0.00640505
LNC_001654	lncNAT	1.27213	0.813529	0.989895	0.875738	0.0484298	0.00941729	8.3e-30	0.0339124	1.32614	1.23767	1.21198	0.414545	7.10065e-05	0.0556325	0.0367133	0.0147991
LNC_001655	lncNAT	0.409064	0.220466	0.411976	0.327113	0.0569881	6.31e-07	0.0458194	3.655e-07	0.270859	0.242795	0.303496	0.177516	1.845e-13	7.45e-06	0.0209836	0.0369355
LNC_001656	lncNAT	0.0235059	0.273332	0.29759	0.245055	0.0732819	0.046096	2.87e-05	9.2e-08	3.633e-05	0.105293	0.330734	0.410535	0.0279615	2.9155e-07	0.000228885	3.28e-05
LNC_001657	lincRNA	2.71176	1.77118	2.2417	1.70285	1.47131	1.99933	1.56002	1.76888	3.66455	2.62643	2.95658	2.2302	1.1421	1.44976	1.48866	1.00664
LNC_001658	lncNAT	2.59293	1.36438	1.32069	2.03279	3.07475	3.79012	4.94411	6.5565	1.46733	1.51992	1.28399	1.99253	2.4768	2.29535	6.00629	7.42811
LNC_001659	lncNAT	0	0	0	3.83553	0	0	0	0	0	0	0.69066	12.6239	0.453269	0	0	0
LNC_001660	lincRNA	0.0983448	4.052e-08	0.31327	0.470095	3.5321e-09	0.145476	0.167754	0.311696	9.685e-09	0.0354375	0.555329	0.52187	0.133117	0.39258	0.345257	0.149023
LNC_001661	lincRNA	8.565e-06	0.130924	0.64242	0.456819	1.3709e-05	0.227411	0.19801	4.63e-06	0.0427193	8.98235e-06	0.405771	0.534072	1.38305e-05	9.525e-06	6.19e-06	2.0795e-05
LNC_001662	lincRNA	0.0191473	0.0713862	0.693118	1.73354	0.248654	0.205591	0.217832	0.650308	0.0189951	0.0771733	0.72576	2.52561	0.0382768	0.914656	0.986277	0.392896
LNC_001663	lincRNA	0	1.03663	2.29344	1.47779	0.122422	0	0	0	0	0.376551	1.8357	1.10488	0	0.124149	0	0
LNC_001664	lincRNA	28.6594	14.0142	5.51095	21.9208	54.0611	14.0414	42.5219	12.4099	7.04605	4.99748	5.3306	27.6683	32.3488	14.4738	23.1328	6.23941
LNC_001665	lncNAT	0.0341119	0.744285	2.5187	2.35276	0.892658	0.376395	0.585506	0.483984	0.071321	0.714396	1.81623	2.31593	0.671602	0.503532	0.640801	0.419447
LNC_001666	lincRNA	0	11.7309	8.37884	11.4932	43.0847	56.2116	114.898	69.231	0	3.44977	6.74663	26.5264	51.8945	34.2266	53.3293	11.6867
LNC_001667	lincRNA	0	0.154069	0.81306	0.660182	3.89977	2.9829	6.13157	8.14601	8.105e-06	0.026093	1.465e-07	1.01569	2.28328	2.38133	6.61404	7.76169
LNC_001668	lincRNA	0.072167	0.066419	0.285533	1.50921	4.51682	4.29116	5.34572	3.86335	0.0900196	0	0.432167	1.44993	2.35095	1.50379	6.8098	6.99275
LNC_001669	lincRNA	0.794332	0.737605	0.109297	2.49128	1.90896	4.76358	3.27889	1.86561	0.54209	0.732589	0.169041	3.52834	1.73662	2.98137	4.14092	2.34565
LNC_001670	lincRNA	1.15988	1.07542	0.200319	0.0993966	0.028376	0.0202822	0	0.00611585	0.828419	1.55519	0.233221	0.176397	0.0346752	0.00615	0	0.0067597
LNC_001671	lincRNA	0.0264692	0.0373718	0.464872	2.50636	0.567815	0.363837	1.74951	1.04331	0.0480076	0.054202	0.400719	1.56945	0.0948731	0.845906	0.510606	2.81717
LNC_001672	lincRNA	0.156091	0.135404	0.566064	0.32025	0.484703	0.624521	0.229833	0.161525	0.063727	0.144559	0.318694	0.257799	0.0961744	0.376597	0.579057	0.442025
LNC_001673	lncNAT	0.000252473	0.0939935	0.000308008	0.0543264	0.000397825	0.181662	0.340367	0.000359602	0.000104338	0.000232402	0.000341715	0.000292047	0.000410372	0.000367368	0.000488554	0.00042981
LNC_001674	lncNAT	0.217695	0.000529835	0.0483465	0.0317897	0.4163	0.129032	0.11692	0.360961	0.359677	0.132712	0.0899507	0.15065	0.315101	0.298025	0.256806	0.403944
LNC_001675	lincRNA	1.88808	1.23486	4.21213	1.10915	0.607825	0.7491	0.725059	0.665892	1.39851	0.827368	4.17998	0.997008	1.06176	0.711224	1.03569	0.382794
LNC_001676	lincRNA	0.536579	0.522723	0.669169	0.461369	0.546335	0.543	0.858947	0.900267	0.75003	0.5215	0.513538	0.72167	0.679781	0.569518	1.15763	0.895752
LNC_001677	lincRNA	5.50343	1.03313	1.61396	0.95812	0.690309	2.96087	4.28069	6.74612	2.86855	2.34588	2.34556	1.58914	3.08484	3.97261	6.27219	9.27359
LNC_001678	lincRNA	0.149518	0.0952561	0.114034	0.256873	2.9772	1.90627	2.12605	0.107241	0.0218089	0.122825	0.225191	0.541581	2.20835	0.643177	0.518284	0.311033
LNC_001679	lincRNA	1.89698	1.42939	0.0956546	0.0180944	0.45928	0.401143	0.442476	0.110081	1.67793	1.27413	0.0984518	0.225969	0.165017	0.196963	0.39663	0.0200967
LNC_001680	lincRNA	1.6197	0.75749	0.173413	0.0944063	0.236489	0.520253	0.579006	0.26009	1.53076	1.16803	0.250443	0.0901225	0.321638	0.507859	0.546216	0.103602
LNC_001681	lincRNA	0.121949	0.499897	2.31e-05	0.105846	4.475e-06	0.127716	9.625e-06	3.715e-06	0.532593	4.57e-05	0.554378	0.000236312	1.77191	0.00044815	1.966e-05	1.5655e-05
LNC_001682	lincRNA	0.320279	0.656845	0.341268	0.639021	0.493053	0.449713	0.814051	0.894303	0.374821	0.387372	0.164209	0.0581	0.280064	0.881025	0.45372	0.644256
LNC_001683	lincRNA	4.22063	3.16254	3.36027	3.05832	4.25427	6.40954	7.50713	6.89434	4.28235	3.02672	2.92566	3.87936	4.2554	3.35546	6.88406	6.91563
LNC_001684	lincRNA	0.447263	0.142655	0.354924	0.939167	0.283168	0	0	0	0.1631	0.409214	0.188551	2.52527	0	0	0	0
LNC_001685	lincRNA	0.290212	0.094149	8.25231e-10	8.2e-08	0.0987285	0.000270263	0.142344	0.0536674	0.318434	0.197502	0.038864	6.89005e-05	1.595e-13	0.507205	0.133802	1.375e-08
LNC_001686	lincRNA	0.131721	0.231034	0.247354	0.0580068	7.175e-09	0.136363	1.985e-33	0.165571	0.166347	0.0772714	0.138121	3.57765e-07	0.187918	0.81021	8.50036e-12	0.082008
LNC_001687	lincRNA	0.0663601	0.00543765	1.16512e-08	0.0865766	2.67e-06	3.47e-05	0.338815	0.292921	4.845e-06	0.458437	0.0618124	0.100286	0.126287	8.2e-18	0.433236	0.0996181
LNC_001688	lincRNA	0.443503	0.0728628	2.762e-06	0.0713891	0.000264992	0.218129	0.00238168	4.34e-06	0.369017	0.0263432	1.68447e-05	0.0351795	0.133308	0.244141	0.00137715	0.158534
LNC_001689	lincRNA	2.57355	1.62	0.253283	0.229025	0.432808	0.578782	0.300363	0.417069	4.20643	2.32878	0.317562	0.275918	0.0602487	0.00737785	0.255687	0.173497
LNC_001690	lincRNA	0.914255	0.620373	0.274406	0.360882	0.138282	0.445473	0.0438292	0.332274	0.713	0.121223	0.351051	0.227322	0.0768999	0.246441	0.217662	0.186013
LNC_001691	lincRNA	0.404253	0.33306	0.270532	0.109829	0.220234	0.33339	0.210126	0.165845	0.506274	0.313083	0.162257	0.127154	0.0762823	0.166213	0.23224	0.152365
LNC_001692	lincRNA	0.955561	0.6985	0.222131	0.2456	0.346253	0.365621	0.377244	0.522428	1.20344	0.696195	0.337201	0.221945	0.434282	0.452379	0.28696	0.305066
LNC_001693	lincRNA	13.526	6.97717	1.51214	1.24178	1.95069	3.90116	2.61196	3.88957	12.8091	5.93941	1.41396	2.27635	0.841935	2.16692	2.98688	2.82208
LNC_001694	lincRNA	0.0424975	0.172275	0.0977443	0.176553	0.445797	0.327582	0.305736	0.185331	1.12698	0.000652125	0.168038	0.136673	0.833387	1.5649	0.00049126	0.367305
LNC_001695	lincRNA	0.742013	0.490046	0.0478852	0.193348	0.134768	0.743381	0.72074	0.979222	0.532697	0.328904	0.0413476	0.104704	0.307544	0.412683	0.925947	0.391087
LNC_001696	lincRNA	2.51762	1.87817	0.921694	0.921852	0.254325	0.69724	0.178346	0.317254	4.37547	1.43477	0.623507	0.701307	0.0644655	0.714008	0.439768	0.251942
LNC_001697	lincRNA	0.193612	0.454469	0.680342	0.0917925	0.478168	0.437445	0.174889	0.249455	0.514228	0.886929	0.468851	0.455176	0.151738	0.248947	0.457168	0.289467
LNC_001698	lincRNA	3.46581	3.0227	1.3683	0.795882	1.2634	1.68444	1.21673	0.813151	3.95679	3.22466	1.09249	0.70699	0.62458	1.21399	1.39139	0.850106
LNC_001699	lncNAT	5.35e-57	9.35335e-11	3.005e-05	0.0322037	0.0562085	0.0365905	0.054842	3.295e-10	0.0711824	7.05e-12	0.278714	0.178673	2.41e-11	0.0432771	1.73e-14	1.5795e-60
LNC_001700	lncNAT	0.54632	0.259352	0.732262	0.375229	0.0499487	2.525e-18	2.01e-12	4.52e-34	0.357017	0.107145	0.533057	0.441824	1.37e-08	6e-23	0.114356	3.545e-44
LNC_001701	lncNAT	0.00125847	0.0777295	5.65009e-09	3.405e-11	3.873e-17	0.183177	0.0611415	1.405e-05	1.1673e-05	0.0415685	0.313337	0.0178448	0.130867	0.165661	9.32395e-05	0.000107608
LNC_001702	lncNAT	1.12106	0.603954	0.225301	0.141692	0.217837	0.607712	2.835e-06	0.142697	1.78706	0.250812	0.078936	0.102122	0.281374	0.583529	0.209295	0.146754
LNC_001703	lncNAT	0.336086	0.533629	0.353175	0.408893	0.13362	0.467502	0.5334	0.632352	0.0842027	0.337032	0.0786725	0.248299	0.248168	0.330168	0.453134	0.159159
LNC_001704	lncNAT	0.40244	0.391231	0.375138	0.0841972	0.0922902	0.238946	0.178819	0.107148	1.21397	0.27912	0.48618	0.091223	0.055716	0.572188	4.557e-16	0.25447
LNC_001705	lncNAT	0.290128	0.215916	0.124352	0.0919713	0.000652743	0.187212	0.148592	0.111448	0.644872	0.24107	0.259794	0.167985	1.281e-05	0.0900671	0.104621	0.0474732
LNC_001706	lncNAT	0.644432	0.735934	1.03279	0.371625	0.353196	0.000251506	0.381514	0.566188	1.09773	0.559988	0.304728	0.26606	4.89001e-05	0.412698	0.396034	0.193623
LNC_001707	lincRNA	1.06761	0.654656	0.134636	0.09507	0.23893	0.297882	0.092952	0.264172	0.970511	0.329761	0.0908745	0.125501	0.151628	0.198946	0.256667	0.34927
LNC_001708	lincRNA	2.41249	0.829641	0.244691	0.26151	0.241192	0.704515	0.393678	0.254126	1.82227	0.615988	0.0621895	0.232069	0.329271	0.378895	0.265361	0
LNC_001709	lincRNA	1.2863	2.19613	1.42759	3.61616	15.2654	10.5974	7.57067	3.11296	0.654271	2.2031	1.16709	7.63742	12.9761	7.4806	7.15959	2.88455
LNC_001710	lincRNA	1.95708	6.32748	2.39356	3.90444	17.2766	15.0739	6.70671	3.39237	1.64869	5.80848	2.72519	7.49506	12.1638	6.25252	4.69092	3.05477
LNC_001711	lincRNA	3.0663	3.77412	5.95148	6.25066	6.08772	4.74492	4.56982	1.94901	2.25515	4.53153	5.56407	6.29285	5.55455	1.99539	2.8505	1.60102
LNC_001712	lincRNA	32.463	60.6638	84.7306	88.1009	68.4911	57.8468	78.9664	95.088	44.9591	50.44	81.6504	73.5093	84.6881	55.0406	70.7781	98.95
LNC_001713	lincRNA	2.04993	1.31854	0.129274	0.0585267	0.183746	0.363331	0.0679815	0.118514	2.06785	0.986312	0.142638	0.0988149	0.152618	0.321435	0.269301	0.014479
LNC_001714	lincRNA	1.19842	1.00822	1.70528	2.53651	2.03814	1.07776	0.905139	0.995761	1.42345	1.29023	1.52599	2.25503	1.56151	0.796597	0.926705	1.02097
LNC_001715	lincRNA	0.380667	0.496654	0.0185824	0.0863649	0.0696501	0.170738	0.0869921	0.109594	0.444609	0.454018	0.128563	0.092539	0.0267047	0.147527	0.258825	0.0425389
LNC_001716	lincRNA	0.272164	0.339602	0.0651315	0.0131776	0.0894598	0.0758515	0.0823255	0	0.402963	0.305918	0.0728659	0.0642042	0.0922793	0.369181	0.0161844	0.042179
LNC_001717	lincRNA	3.55628	1.32125	0	0	0	0	0	0	1.45016	4.33941	0	0	0	0	0	0
LNC_001718	lincRNA	0.432942	0.552768	0.0302993	0.0757543	7.4348e-05	3.98e-06	0.185874	0.316516	0.817517	0.10318	0.0279049	0.0424695	9.6e-06	0.158926	0.180262	0.023954
LNC_001719	lincRNA	6.08821	3.62281	0.654383	0.415498	0.866377	1.10494	1.88998	1.90664	4.83207	1.93723	0.673129	0.563873	0.442205	1.88054	1.09333	0.907055
LNC_001720	lincRNA	1.23981	0.753592	0.128062	0.180256	0.33622	0.382707	0.210127	0.238202	1.95739	0.961531	0.211007	0.233688	0.424241	0.466596	0.167494	0.264665
LNC_001721	lincRNA	0.366919	0.669747	2.42119	4.63534	4.10064	1.98519	4.39498	3.44386	0.224043	0.345911	2.35487	4.33214	3.62776	0.762648	4.27834	5.22858
LNC_001722	lincRNA	2.16085	1.74271	0.996366	0.900782	1.18063	1.50984	1.7671	1.73342	3.05832	1.56108	0.805203	1.184	1.3545	1.17936	1.43724	1.73354
LNC_001723	lincRNA	0.0324267	4.2913	4.37485	1.55344	0.293314	0.0507275	0	0	0	4.61755	3.79144	0.955754	0	0	0	0
LNC_001724	lincRNA	2.04605	1.86949	1.72436	2.18227	1.57509	1.77971	1.6166	1.47637	2.09788	1.33541	1.61748	1.79958	1.19095	0.759409	1.60706	1.40027
LNC_001725	lincRNA	2.15853	1.29365	0.546731	0.75398	0.543641	0.883862	0.567009	0.531281	3.48896	1.53405	0.715235	0.485861	0.400513	0.821783	0.817709	0.516013
LNC_001726	lincRNA	3.92321	2.12672	0.628485	0.449096	0.996561	1.2674	1.12226	0.944245	5.81795	3.39904	0.627101	0.806626	0.753664	1.19323	1.10047	0.749389
LNC_001727	lincRNA	1.00071	0.440981	0.100482	0.162399	0.20102	0.265402	0.268253	0.314719	1.21786	0.519019	0.182426	0.189559	0.167867	0.311229	0.22999	0.118242
LNC_001728	lincRNA	0.283367	0.213897	1.55e-06	6.52e-07	2.5555e-06	0.0713866	0.122375	0.00341048	0.0874545	0.0244151	0.0260252	0.00105315	1.045e-06	0.000529111	1.0535e-05	0.0921973
LNC_001729	lincRNA	0.791236	2.01208	2.20859	2.79965	1.63445	1.51603	2.69972	3.98151	1.41712	2.31924	3.03479	3.2553	1.61871	1.48997	2.53181	5.22663
LNC_001730	lincRNA	2.51817	0.564086	0	0	0	0.0484814	0	0.0339143	2.62634	0.639784	0.0116303	0.0103736	0.0155488	0.013868	0	0.0542601
LNC_001731	lincRNA	0.533083	0.555287	0.962068	1.01832	1.0196	0.637829	1.28117	1.35643	0.659521	0.430115	1.48864	0.963594	3.77008	3.78707	1.235	0.992234
LNC_001732	lincRNA	0.08242	0.38563	1.11478	1.45244	4.80443	3.23415	2.58659	2.07275	0.0198997	0.419573	1.33101	2.7211	6.89506	3.20204	3.91013	2.78039
LNC_001733	lincRNA	0.717732	0.249223	0.0443669	0.0758154	0.0678998	0.268327	0.157613	0.14926	0.805365	0.274074	0.196131	0.0405415	0.237546	0.582174	0.323877	0.126593
LNC_001734	lincRNA	1.0046	1.01973	0.221454	0.0547716	0.478028	0.466093	0.61387	0.595344	1.70202	0.738608	0.105867	0.18569	0.502796	0.581505	0.548394	0.330302
LNC_001735	lincRNA	0.463215	0.55326	0.671129	0.237134	0.108875	0.13009	0.02105	0.0897961	0.782263	0.710305	0.416869	0.247229	0.195106	0.163274	0.117998	0.112388
LNC_001736	lincRNA	3.1144	3.76116	13.5101	15.0028	7.13431	8.20955	12.2866	20.3106	2.98044	3.1075	9.26228	12.5423	13.8242	4.80283	10.651	8.8673
LNC_001737	lincRNA	0.746847	0.496382	0.820885	0.383601	0.139637	0.0860816	0.12665	0.271896	0.769829	0.493563	0.745656	0.167911	0.187795	0.217778	0.049534	0.131941
LNC_001738	lincRNA	1.86007	0.54309	0.210476	0	0	0.072838	0.381895	0.151017	1.90235	0.841345	0.226626	0.0662465	0	0.237061	0.0993865	0.0957225
LNC_001739	lincRNA	318.216	1029.43	1133.04	1042.55	1472.85	1276.72	1447.17	954.086	319.812	406.155	1363.22	1509.91	1277.63	484.518	892.38	939.667
LNC_001740	lincRNA	0.714801	1.38892	0.843459	1.61712	0.865817	1.59506	0.61597	0.125762	0.306642	1.87184	0.129433	1.32021	0.293489	0.640562	1.33014	0.505862
LNC_001741	lincRNA	4.17789	2.02742	0.00391221	0.00780042	0.00171445	0.00274348	0.501077	0.861228	3.62858	1.28356	0.754826	0.00262941	0.240387	0.366109	0.0111009	0.0106987
LNC_001742	lincRNA	1.00874	0.893656	1.03211	0.658009	1.27565	0.889914	0.701566	0.588998	1.21863	1.07749	0.795245	0.974401	0.845042	0.858583	0.762069	1.10265
LNC_001743	lincRNA	0.496654	0.536465	0.659786	0.501579	0.540126	0.660138	0.437646	0.527224	0.521104	0.518454	0.519973	0.628345	0.699303	0.804291	0.658679	0.593383
LNC_001744	lincRNA	0.379091	0.294782	0.0958685	0.0304427	0.154879	0.188442	0.154381	0.126589	0.640487	0.219333	0.0772787	0.0559472	0.0627684	0.0497869	0.021098	0.0228408
LNC_001745	lincRNA	3.54333	2.44935	1.31886	1.27805	1.76183	1.71394	1.31742	1.54468	5.32404	2.42727	1.43891	0.962138	1.44005	1.54509	1.54155	1.38622
LNC_001746	lincRNA	1.42356	0.950898	0.655226	0.483267	0.650755	0.900845	0.595577	0.430024	1.55706	0.792471	0.438846	0.583577	0.889394	0.939091	0.730167	0.409517
LNC_001747	lincRNA	0.396436	0.775116	2.08075	1.93049	1.57678	2.6927	1.6562	0.73446	0.409967	0.816372	1.63103	1.77108	0.836302	0.988029	1.42225	0.899209
LNC_001748	lincRNA	0.569369	0.558104	0.128204	0.057469	3.025e-08	0.187861	5.35e-14	0.288359	0.835904	0.457784	0.331081	0.321626	0.341811	0.62048	0.104857	0.094726
LNC_001749	lincRNA	2.185e-30	4.25e-31	0.279855	0.533659	0.349669	0.477492	0.47385	0.330428	3.50507e-10	0.0351911	1.91e-07	0.587341	0.276699	0.319712	0.283275	0.39665
LNC_001750	lincRNA	0.160162	0.160549	0.417951	0.0791425	0.132288	3.285e-10	0.302181	5.05e-15	0.257976	0.313181	1.095e-06	0.0459611	0.23501	0.125214	0.529775	0.232928
LNC_001751	lincRNA	5.55169e-06	0.000175488	1.045e-05	1.9e-06	8.15025e-06	1.14e-05	3.14e-06	0.000136257	0.170943	0.178076	1.405e-07	8.825e-06	0.251601	0.000111466	4.09e-09	9.25e-06
LNC_001752	lincRNA	0.651732	0.618007	0.151602	0.0675498	0.23977	0.222596	0.208346	0.191845	1.05349	0.482648	0.120931	0.113795	0.222216	0.199335	0.254993	0.159857
LNC_001753	lincRNA	0.25184	2.725e-06	0.192646	0.0984101	2.95007e-05	0.23491	0.148948	0.139129	2.49e-06	0.0344117	1.93603e-05	4.035e-08	2.275e-08	0.0388828	0.254092	0.177444
LNC_001754	lincRNA	0.406537	0.100899	0.298132	0.0799781	0.150407	0.274005	0.0125535	0.335226	0.617383	0.152711	0.270819	0.161676	0.389386	0.079052	0.0619048	0.123477
LNC_001755	lincRNA	0.136206	0.0780985	0.156007	0.372912	0.631285	0.0143392	0.343966	0.0860679	0.211926	1.484e-05	0.30809	0.24005	0.216043	0.340164	0.0303546	0.110725
LNC_001756	lincRNA	1.31915	1.42925	5.26333	6.44828	5.45324	3.18457	4.32966	3.0892	1.76854	1.58088	4.22469	6.43845	3.32697	1.84957	2.86827	4.75427
LNC_001757	lincRNA	0.0306323	0.0792956	0	0	0.14431	1.2181	0.336361	0.869227	0.0404877	0.0304314	0	0.0627706	0.219955	1.5782	0.846788	0.635235
LNC_001758	lincRNA	4.4587	2.56765	0.451122	0.290422	0.697387	0.583135	1.07406	0.250078	2.14704	1.82125	0.634472	0.474884	0.206668	0.831871	0.966728	0.219979
LNC_001759	lincRNA	10.31	10.8169	7.7166	8.64651	10.1102	8.22131	9.05182	7.76503	9.15641	9.15582	6.83241	8.87901	8.98244	6.08973	8.7447	8.61692
LNC_001760	lincRNA	1.44931	0.531331	0.187379	0.0751839	0.0775925	0.08242	0.0825465	0.087341	1.85353	0.380706	0.098779	0.0680034	0.0253117	0.117236	0.071749	0.0261535
LNC_001761	lincRNA	7.04915	7.72372	6.28376	4.83695	3.05861	1.90531	1.40736	0.904747	5.29164	6.76853	4.35778	3.10139	2.14919	1.27963	0.652967	0.450631
LNC_001762	lincRNA	2.33431	1.46128	0.920245	0.727874	0.878424	0.992816	0.605889	0.333188	1.88997	1.98427	1.14946	0.977917	0.516315	0.796583	0.778014	0.397641
LNC_001763	lincRNA	0.0298662	7.75083	1.91379	0.0882831	0.103523	0.0473809	0	0	0.0998943	4.3591	0.783377	0.115504	0	0	0.121486	0
LNC_001764	lincRNA	2.54847	2.37274	1.83025	0.993241	0.608322	0.878308	0.711306	0.391713	2.66916	2.27693	1.15663	1.5964	0.987035	0.712049	0.29391	0.435978
LNC_001765	lincRNA	0.55214	0.106669	0.0330182	0	0.160956	0.0342544	0.0357922	0.0893695	0.487606	0.10293	0.092104	0.0285206	0.0625675	0.0577525	0.0833745	0
LNC_001766	lincRNA	3.6245	2.48287	0.872125	0.928856	2.06297	1.88408	1.63119	1.58912	5.11777	2.98944	0.891968	0.660268	0.948267	1.85246	1.33854	1.17369
LNC_001767	lincRNA	1.74512	1.47845	1.511	0.63434	1.49327	1.33771	1.1518	0.929617	1.27109	1.3663	1.54253	1.37949	1.95774	3.07511	1.97045	1.5631
LNC_001768	lincRNA	0	0.164084	6.75159	6.06029	2.11869	0.280561	0.586925	0	0	0.056923	7.9302	6.51718	2.02022	0.0730785	0.109511	0.226288
LNC_001769	lincRNA	3.69466	0.534919	0.214643	0.194422	0.747743	1.26273	1.65451	1.68634	2.59591	1.82659	0.370892	0.183009	0.659735	1.03807	0.71932	0.349285
LNC_001770	lincRNA	4.56121	3.72794	4.28142	4.34596	4.92044	4.20232	3.27116	1.904	6.59981	3.38612	3.59162	3.99645	3.4622	1.68378	2.77407	1.88224
LNC_001771	lincRNA	1.96789	7.23456	11.1514	10.7272	12.5067	7.58021	8.55221	17.8918	4.21183	3.51592	5.36341	7.06648	6.00972	8.24838	7.42672	7.31305
LNC_001772	lincRNA	1.39159	0.858499	0.328379	0.341472	0.329434	0.168752	0.55377	0.441715	1.42461	0.730632	0.476919	0.553082	0.591689	0.472902	0.315665	0.554744
LNC_001773	lncNAT	0.813171	0.493842	0.091757	0.0578045	0.140752	0.100892	0.143667	0.127241	1.12749	0.627684	0.127265	0.150299	0.0506955	0.208033	0.124886	0.101252
LNC_001774	lncNAT	1.06764	0.388619	0.182679	0.159845	0.0362454	0.080098	0.106288	0.089622	1.43446	0.538768	0.172482	0.165757	0.0774316	0.33138	0.164102	0.0275623
LNC_001775	lncNAT	0.189665	0.15018	0.0479115	0.178158	0.195052	0.478954	0.187957	0.451989	0.286752	0.189271	0.0947599	0.218482	0.340782	0.485575	0.342761	0.290633
LNC_001776	lincRNA	3.48977	6.00775	17.3858	19.1494	12.8498	10.5457	12.1113	11.5866	4.17968	6.62819	15.9928	17.127	8.86971	6.31505	11.783	13.0332
LNC_001777	lincRNA	1.52913	1.47654	1.41722	1.78881	1.48723	1.23285	1.6863	1.50527	1.92624	1.57598	1.29363	1.4278	0.948011	1.13586	1.40119	1.62352
LNC_001778	lincRNA	9.21591	6.81846	0.623085	0.83307	1.96483	0.77715	0	1.7813	7.67269	3.24709	0	0.63394	3.05279	2.16536	1.91904	0
LNC_001779	lincRNA	7.48361	10.6922	15.2374	20.4967	7.38762	10.7986	13.3424	16.6566	7.06313	9.24621	13.4192	14.9697	13.3794	8.84175	14.5522	19.5971
LNC_001780	lincRNA	2.2907	1.31476	1.24383	0	0.458386	0.376744	0.348235	0.285756	0.964065	0.958471	0	0.321435	0	0	0.386845	0
LNC_001781	lincRNA	0.368351	0.517135	0.600692	0.332877	0.622269	0.93433	0.589676	0.647162	0.413744	0.484514	0.451609	0.777558	0.561254	0.149041	0.37358	0.324796
LNC_001782	lincRNA	0.311157	0.318815	0.25853	0.350823	0.802737	0.767288	0.743745	0.791917	0.484347	0.352613	0.419503	0.457835	0.878078	1.21549	0.849509	0.893862
LNC_001783	lincRNA	0	0.0671705	0	0	0	0	0	0	0	0	0	0.0809925	0	1.02386	0	0
LNC_001784	lincRNA	0.991567	0.682878	0.511696	0.415447	0.379533	0.657539	0.877365	0.76101	1.12401	0.763755	0.521084	0.314439	0.661996	1.17601	0.833016	0.714818
LNC_001785	lincRNA	2.79473	2.04897	1.42985	1.23489	0.998223	1.22959	0.865602	0.438504	3.85472	2.44683	1.43454	1.6424	0.778462	0.648415	0.412134	0.418122
LNC_001786	lincRNA	1.41455	0	0	0	0	0	0	0	0.729449	0	0	0	0	0.286619	0	0
LNC_001787	lincRNA	0.946835	0.912044	1.41103	1.4773	1.57957	1.58919	1.8741	2.11046	0.731675	0.951307	1.46577	1.29392	1.91498	2.13652	2.12812	1.85235
LNC_001788	lincRNA	0.209208	0.174484	0.20113	0	0.102919	0.20274	0.961947	0.784755	0.590836	0.25973	0.205407	0.184516	0.22027	0.378154	0.655528	1.80521
LNC_001789	lincRNA	0	0.381395	2.9622	1.36695	0.761569	0.227886	0.257676	0.017426	0.0209333	0.396529	1.69816	1.09864	0.638	0.0809783	0.256967	0.0641106
LNC_001790	lincRNA	12.8491	23.6902	6.1553	19.3451	33.1677	24.6928	14.1259	30.4792	0	8.31081	16.4642	31.1233	26.1987	14.0971	26.8698	49.79
LNC_001791	lincRNA	0.111001	0.199515	0.395907	0.386972	1.26475	1.17024	1.65803	1.21745	0.0685637	0.145282	0.26414	0.781977	1.73447	0.890393	1.06703	0.816525
LNC_001792	lincRNA	0.723365	0.729621	0.999419	0.91125	2.05713	1.7944	0.922167	1.44348	1.11652	0.962803	1.29359	1.73503	1.85005	1.5383	1.27433	1.1963
LNC_001793	lincRNA	2.23782	1.45061	0.841616	1.0165	0.878002	1.57128	1.1171	0.599098	2.56147	2.75803	1.29433	1.42427	0.776382	0.597724	1.80004	1.2639
LNC_001794	lincRNA	2.17837	1.06687	0.572755	0.232987	0.70668	1.09189	1.06188	1.31713	2.06256	1.63888	0.419533	0.512185	1.04196	0.991752	0.772186	0.648859
LNC_001795	lincRNA	0.37163	0.000541003	0.0736154	0.282435	5.77481e-05	5.4415e-05	0.000207897	1.84165e-06	0.00794644	0.257518	0.069502	0.154343	0.000323731	3.92e-05	0.264786	0.474743
LNC_001796	lincRNA	0.075674	4.07e-06	1.4e-10	6.05001e-26	0.622721	2.6076e-05	0.00066472	0.642587	1.835e-05	4.02e-19	1.555e-11	0.067143	0.335545	0.727912	5.5e-10	6.55885e-05
LNC_001797	lincRNA	0.526213	0.374947	0.00082092	0.00164428	0.327464	0.623459	0.974059	0.4814	0.901348	0.000698499	0.360086	0.10441	0.359317	0.541029	0.335481	0.425932
LNC_001798	lincRNA	1.51052	1.78862	1.01555	0.454017	0.485214	0.809524	0.791291	0.807355	3.18522	1.00419	1.0074	0.745252	0.38666	1.13802	0.613428	0.53843
LNC_001799	lincRNA	0.394293	0.229961	0.208614	0.113612	0.0146762	0.110293	0.206855	0.0963531	0.842869	0.164623	0.123695	0.0723005	0.0806668	0.113418	0.0618434	0.128986
LNC_001800	lincRNA	1.5656	0.540924	0.240291	0.0804419	0.271609	0.306802	0.261288	0.302118	1.89351	0.641616	0.275025	0.130031	0.230063	0.478465	0.478805	0.149846
LNC_001801	lincRNA	0	3.08887	0.390489	0	0	0	0	0	0	0.400477	0.28394	0	0	0	0	0
LNC_001802	lincRNA	7.29354	5.52814	2.02635	2.50199	2.81243	3.57361	3.97969	3.81667	6.98707	6.41924	1.95724	2.12485	1.99086	2.19309	3.57637	3.02206
LNC_001803	lincRNA	0.0218107	0	0	0	0.223601	0.867624	0.721353	0.0327037	0	0	0	0.0313567	0.203134	0.102445	0.0974525	0
LNC_001804	lincRNA	0.194663	0.623107	0.876083	0.429503	0.114502	0.675735	0.567052	0.318896	0.1598	0.348307	0.573294	0.461087	0.361602	0.576562	0.369265	0.25803
LNC_001805	lincRNA	2.25896	2.43024	1.01574	1.03945	1.64941	1.19931	1.18936	1.07565	2.38955	2.56316	1.1922	1.15717	1.15911	1.00461	1.12809	0.605077
LNC_001806	lncNAT	0.716176	0.60492	0.0945043	0.250888	0.220203	0.407885	1.06088	0.253654	1.19635	0.637393	0.0897675	0.224934	0.58568	1.01633	0.66	0.268944
LNC_001807	lncNAT	0.972903	0.457744	0.389523	0.321684	0.638479	0.666998	0.500657	0.754346	1.16487	0.711994	0.306378	0.369021	0.612572	1.26954	0.34629	0.390197
LNC_001808	lncNAT	0.00014608	0.000692191	1.515e-06	3.768e-05	2.3938e-08	0.521628	0.000422681	0.490591	0.000451225	0.000244362	0.000112182	0.000263781	0.000260243	0.000678163	0.000726145	0.000424934
LNC_001809	lncNAT	0.984978	1.30347	0.305438	0.387822	1.42108	1.73927	0.720951	0.490714	3.2124	0.652161	0.636678	0.306238	0.410617	2.70652	1.21427	0.466667
LNC_001810	lncNAT	0.00135928	0.000315859	0.00670556	0.60114	1.83e-37	1.27e-09	0.190808	0.15491	0.429661	1.58866	0.516834	2.81e-06	3.16e-21	0.243753	0.203574	1.595e-19
LNC_001811	lncNAT	1.55529	0.472624	0.192906	0.38269	0.142678	1.62566	1.88705	2.43832	2.29266	0.480004	8.08749e-05	0.57415	1.52375	1.84691	2.00062	1.53658
LNC_001812	lncNAT	3.53637	2.57727	0.000487226	2.19372	2.27996	5.21147	3.21919	4.65943	6.08178	1.1227	1.38314	1.81593	1.96651	3.41419	4.42216	2.20916
LNC_001813	lncNAT	13.5321	6.51577	5.37718	3.95411	5.02454	9.65799	6.62127	7.31261	9.62556	8.81835	6.19618	5.68965	5.23205	14.9679	10.7636	7.18816
LNC_001814	lincRNA	6.09051	9.6996	25.9551	30.0465	30.0423	25.8124	31.9932	29.0441	10.0102	12.838	21.6483	30.2761	25.882	14.2554	27.364	32.1138
LNC_001815	lincRNA	1.33421	1.26484	0.496177	0.632157	0.245241	0.638559	0.297828	0.481923	1.52113	0.862801	0.590083	0.412808	0.368724	0.641649	0.397963	0.547096
LNC_001816	lincRNA	0.884512	0.205283	0.916906	0.74288	1.00242	0.473159	0.557038	0.180816	0.758231	0.595269	0.977526	0.90999	0.55267	0.478445	0.456132	0.782717
LNC_001817	lincRNA	2.46254	1.97648	1.33557	0.904314	0.676752	0.668837	0.55933	0.613835	2.40084	2.10693	1.63223	1.22523	0.669069	0.557617	0.876124	0.837954
LNC_001818	lincRNA	1.23442	0.909357	0.55221	0.611742	0.811921	0.594777	0.548941	0.651556	1.02669	0.673989	0.364942	0.553894	0.547388	0.55192	0.25003	0.230523
LNC_001819	lincRNA	0.210137	0.11365	0	0	0	0.219154	0	0.096275	0.562481	0.198024	0	0	0.099436	0	0.066441	0.051603
LNC_001820	lincRNA	1.89746	2.05719	0.796643	0.612536	0.692789	1.19787	0.72997	0.576968	2.42777	1.88689	0.974915	0.740004	0.535128	1.32282	0.90367	0.267284
LNC_001821	lincRNA	1.57938	0.726257	0.273721	0.0813108	0.453887	0.629471	0.412168	0.495449	2.88491	1.16728	0.477708	0.228991	0.657517	1.41775	0.642246	0.344156
LNC_001822	lincRNA	0.382344	0.0390286	0.0245383	0	0.109974	0.0307425	0.120519	0.133344	0.186929	0.110802	0	2.805e-08	0.151102	0.0641257	0.0382325	0.0655516
LNC_001823	lincRNA	0.448277	0.318303	0.100427	0.131054	0.0682557	0.268473	0.228663	0.133066	0.592179	0.230931	0.234773	0.117807	0.0764024	0.255823	0.0470491	0.0342391
LNC_001824	lincRNA	5.81463	4.63394	5.33955	3.31836	3.23914	6.81499	4.26729	2.82446	4.56949	3.92402	3.80079	2.35942	4.13311	2.39369	4.04976	2.71073
LNC_001825	lincRNA	316.077	409.799	435.884	407.667	667.622	680.53	671.044	748.25	282.731	302.808	365.559	396.014	477.756	343.85	626.533	650.114
LNC_001826	lincRNA	8.3695e-05	3.095e-14	0.342118	0.000276784	1.2495e-13	5.6965e-21	5.05e-13	0.524769	4.135e-06	2.77651	0.280347	0.252187	0.563991	0.57971	2.02069e-07	0.539212
LNC_001827	lincRNA	0.467098	0.241308	0.0952664	0.0180935	0.056145	0.163971	0.132995	0.134452	0.974151	0.225587	0.100345	0.0542326	0.232528	0.609185	0.102232	0.100166
LNC_001828	lincRNA	4.89653	5.16054	2.01593	2.4337	3.95507	4.4894	4.97083	2.53078	4.697	4.47057	2.65495	2.78052	3.94384	3.66521	5.14287	3.4368
LNC_001829	lincRNA	6.21389	4.86373	4.42126	1.83962	1.54042	2.24894	2.54218	1.89099	5.66555	4.26702	2.96852	1.43783	1.7519	1.37402	1.78876	2.47482
LNC_001830	lincRNA	7.80844	14.2018	53.3049	79.0626	59.8832	53.3011	62.3297	48.2586	8.38471	15.1049	55.8815	79.6893	60.4737	37.9288	73.3426	71.7064
LNC_001831	lincRNA	5.22804	15.1194	30.4576	15.5787	4.85776	2.94712	2.51665	0.955567	6.07879	15.6281	28.9356	17.5175	1.52381	0.77168	1.22195	0.768906
LNC_001832	lincRNA	1.9125	1.13609	0.227813	6.35e-13	0.305053	0.234077	0.114169	0.180604	2.28673	1.05453	0.689355	0.115957	0.407492	0.328394	0.081552	8.78e-07
LNC_001833	lincRNA	0.473016	1.62926	1.072	3.65118	0.241537	0.469599	0.498053	0.247259	0.439206	0.197494	0.000230721	1.829	1.18412	0.325183	0.307026	0.663736
LNC_001834	lincRNA	0.040999	3.325e-07	0.3368	5.15e-07	6.275e-07	0.034147	5.94e-07	0.0338141	0.0388952	0.0189858	0.137209	0.122671	0.266442	3.1625e-07	2.14e-06	1.092e-06
LNC_001835	lincRNA	0.187313	0.113745	0.154819	0.153278	0.344058	0.0993096	2.544e-07	0.192142	0.0236871	0.0633273	0.311832	0.129196	0.12513	9.125e-07	0.214879	0.0846098
LNC_001836	lincRNA	1.1365	0.496715	0.696169	0.200426	0.64454	0.163119	0.102062	0.134712	1.29623	1.00933	0.648011	0.486868	0.269246	0.302096	0.174848	0.0596273
LNC_001837	lincRNA	2.78854	3.7131	5.81935	4.57322	2.5749	2.51696	2.3823	1.66856	2.34849	3.0613	5.63058	4.7384	2.27757	2.23904	1.4634	1.47121
LNC_001838	lincRNA	0.0807261	0.0254552	0.990246	2.16181	0.634964	0.321341	0.396901	0.0782489	0.0101555	0.117491	0.863083	1.56851	0.243617	0.394373	0.0253358	0
LNC_001839	lincRNA	0.497599	0.994903	3.68532	7.90128	3.00805	1.85081	2.77051	1.4542	0.480218	1.00139	3.53289	5.69825	2.65755	1.68996	1.62251	1.54893
LNC_001840	lncNAT	11.7444	5.40655	3.58022	1.59083	0.785821	0.335473	0.282757	0.218822	7.05256	12.2535	0.878019	0.932948	0.254121	0.72717	0.357695	0.199541
LNC_001841	lincRNA	0.412581	0.520334	0.224341	0.339701	1.6607	2.02964	2.00183	2.96608	0.615655	0.262916	0.000548112	0.313257	2.97342	0.63849	1.85889	2.24161
LNC_001842	lincRNA	0.640444	0.257064	0.352797	0.375726	3.3243	3.62901	3.31994	2.52154	1.25379	0.697883	0.865816	0.516698	3.04569	4.82851	3.65036	2.73136
LNC_001843	lincRNA	3.42585	3.61484	7.28436	6.72589	3.93467	3.14929	3.01351	2.3061	2.97613	3.77311	6.99623	5.10916	3.3871	2.07419	2.15256	1.62035
LNC_001844	lincRNA	4.945e-08	0.0912907	0.33284	0.158001	0.0933682	0.247922	0.351498	0.671728	0.0241807	0.0121983	0.206983	0.329323	0.166019	0.372327	0.246266	0.3892
LNC_001845	lincRNA	0.0354683	0.471454	9.04174	7.52692	3.8017	0.33107	0.602019	0.213774	0	0.430681	4.82066	3.37274	1.96207	0.228261	0.336946	0.467355
LNC_001846	lincRNA	3.33404	7.33429	2.30712	4.59529	0.939945	2.16242	1.42403	0.550275	4.96307	1.8375	1.77005	0.69343	1.51933	0	0.61842	2.0143
LNC_001847	lincRNA	0.997562	0.471722	0.168119	0.299956	0.281631	0.41144	0.596476	0.888621	0.713494	0.356166	0.159392	0.244101	0.081036	0.722986	1.1408	0.855525
LNC_001848	lincRNA	1.68437	1.06663	0.0443371	0.0402199	0.266931	1.28614	0.835767	0.85161	1.92693	1.17969	0.287123	0.134112	0.498445	0.68036	0.88463	1.36687
LNC_001849	lincRNA	0.0595019	0.184864	0.306484	0.309107	0.127896	0.361513	0.206246	0.223692	0.204809	0.184379	0.267908	0.219497	0.0380296	0.215257	0.20391	0.37126
LNC_001850	lincRNA	22.1089	15.0625	4.98372	3.3857	4.00921	3.4696	4.27818	2.6826	16.6532	18.3811	5.50294	4.12219	3.17488	2.24285	3.735	1.66328
LNC_001851	lincRNA	1.14715	0.554687	0.33453	0.588433	1.12986	2.26908	2.32931	2.12435	1.38775	0.773356	0.338552	0.630876	1.3281	1.34347	2.23299	1.79436
LNC_001852	lincRNA	0.896498	0.395882	0.608475	0.285821	0.358952	0.125373	0.402147	0.123074	1.16651	0.73943	0.547379	0.841394	0.488791	0.37517	0.11001	0.1795
LNC_001853	lincRNA	0.179571	0.230129	0.479904	0.461363	0.713028	0.456759	0.42553	0.34754	0.138324	0.108445	0.486244	0.44431	0.544098	0.469676	0.544593	0.451848
LNC_001854	lincRNA	289.888	167.883	145.81	115.705	77.5804	70.3241	35.2309	8.71592	186.302	190.73	106.44	89.5202	52.0712	57.8572	84.3887	21.3597
LNC_001855	lncNAT	1.24479	1.45582	0.158518	3.165e-06	0.134439	0.368461	0.163647	0.347465	2.17027	1.60033	0.108684	0.054178	1.18033	2.75196	0.610588	0.0982455
LNC_001856	lncNAT	0.0360454	0.0642031	0.158864	0.145954	1.14001e-05	1.75e-05	1.96e-05	0.102381	0.163754	0.0347757	0.114616	0.0348008	2.83001e-05	0.37285	1.2901e-05	0.135479
LNC_001857	lncNAT	2.482	1.01946	0.640349	0.514728	1.78195	3.00829	2.89768	2.09534	4.08835	0.579625	0.938539	1.02224	2.84464	5.35297	2.05652	1.16938
LNC_001858	lncNAT	5.30562	2.19338	0.295911	0.38319	0.662147	2.42491	0.464475	0.796339	4.17765	4.11759	1.72598	0.966749	0.25147	2.90435	1.95687	5.8854e-05
LNC_001859	lncNAT	7.24245	5.81885	1.73696	1.42851	3.07145	4.80101	3.81109	3.80189	7.59056	5.04863	0.968295	2.02045	1.52482	1.96318	4.95243	1.8453
LNC_001860	lincRNA	0.236103	0.0456699	2.915e-06	0.238889	0.0841592	2.6755e-06	0.100228	5.5e-06	0.779682	0.0116019	0.503811	0.113433	0.134354	0.016009	0.155322	0.0382514
LNC_001861	lincRNA	1.13192	0.867147	0.556844	0.178481	0.322197	0.475485	0.414083	0.262056	0.738877	1.04086	0.324571	0.431183	2.5e-05	0.430553	0.190044	1.585e-05
LNC_001862	lincRNA	1.61035	1.58721	1.4802	1.56032	1.76412	1.89119	1.57408	0.989016	2.23107	1.45263	0.980914	1.3739	0.962605	1.42099	1.60083	1.17922
LNC_001863	lincRNA	5.22261	3.91973	1.30062	1.1624	1.75244	2.77426	1.78605	2.04253	7.7862	4.35197	1.32485	0.991415	0.959075	1.77678	2.14835	1.73257
LNC_001864	lincRNA	0.328912	0.106057	0.0218623	0.0149482	0.0818904	0.185648	0.0749881	0.101359	0.56374	0.200215	0.0323884	0.0288127	0.140915	0.339697	0.156802	0.12706
LNC_001865	lincRNA	0.398052	0.329037	0.259259	0.798849	0.238459	0.243874	0.443131	0.260715	0.786637	0.515719	0.300207	0.470109	0.554104	0.281884	0.438964	0.404923
LNC_001866	lincRNA	10.4477	5.97107	1.21825	0.782602	2.79143	3.88021	3.30053	1.96002	9.89973	7.7393	1.00288	1.21275	1.82123	1.83594	2.46155	0.645943
LNC_001867	lincRNA	1.40187	2.46242	0	0	0	0	0	0	1.64633	1.39694	0	0	0	0	0	0
LNC_001868	lincRNA	0.571558	0.39913	0.168357	0.000293117	0.305387	0.181654	0.383134	8.25e-07	0.374585	0.29694	0.328269	0.251172	0.369172	0.109494	0.125628	0.0497898
LNC_001869	lincRNA	0.431804	0.190262	0.336354	0.132449	2.068e-05	0.282027	5.465e-06	0.051482	0.420335	0.416844	0.31714	0.000508251	3.0185e-06	0.0642546	0.0969874	0.0752563
LNC_001870	lincRNA	4.28632	5.87422	4.97008	3.61414	3.03043	2.92457	3.47096	2.68418	4.40841	4.67204	4.8917	3.81389	2.11783	1.32225	2.88748	3.72975
LNC_001871	lincRNA	1.56431	0.884566	0.368927	0.351021	0.326788	0.365028	0.277806	0.245418	2.06473	1.17949	0.460477	0.388352	0.265051	0.426509	0.289941	0.138344
LNC_001872	lincRNA	0.0248712	0	0	0	0	0.319734	0.278095	0.371851	0.0461243	0	0	0	0.0522955	4.125e-05	0.166426	0.288852
LNC_001873	lincRNA	0.000384131	0	0	0	0	0.878915	1.2966	4.97441	0.000361614	0	0	0	0.000701735	1.73367	7.013	2.18833
LNC_001874	lincRNA	0.0106952	0.0114185	0	0	0.0379629	0.524734	1.09314	3.00493	8.75e-29	0	0	0	0.0161476	0.807897	4.79428	0.876996
LNC_001875	lincRNA	0.155019	0.511796	0.399421	0.14386	0.197861	0.353461	0.216412	0.151151	0.310214	0.394704	0.438174	0.209352	0.212012	0.209298	0.20812	0.115655
LNC_001876	lincRNA	1.86512	0.972242	0.66013	1.21986	0.476002	0.405089	0.668877	0.30724	1.70777	0.981593	0.636648	0.658543	0.208512	0.194371	0.432799	0.485804
LNC_001877	lincRNA	0.420721	0.194142	0.181087	0.193387	0	0.322442	0.365985	0.286431	0.531674	0.149077	0.162426	0.0699245	0.0879137	0.148398	0.209614	0.171076
LNC_001878	lincRNA	3.87945	2.78475	4.22512	5.62404	4.87623	4.1013	2.99693	2.46452	4.83519	2.90105	5.21997	6.07835	3.61895	2.20508	3.85607	3.1745
LNC_001879	lincRNA	0.930653	0.112264	0.0350024	0	0	0.11872	0.157711	0.080381	1.34661	0.151279	0.0373815	0.0687802	0.0378441	0.252218	0	0.0391929
LNC_001880	lincRNA	0.853471	0.787804	0.955503	0.303538	0.313734	0.275512	0.268745	0.259863	0.903799	0.751478	0.866054	0.239832	0.130223	0.133817	0.353483	0.112745
LNC_001881	lncNAT	0.03156	0	1.68485	4.90939	4.62991	2.5585	2.53767	2.49154	0	0.061546	1.38088	5.87231	3.28902	1.82086	3.84186	3.37049
LNC_001882	lncNAT	3.52057	0.859746	0.612039	0.399272	0.333906	0	0	0	1.88598	2.37049	1.06742	0.714448	0.21389	0	0	0
LNC_001883	lincRNA	1.8819	0.99162	0.451522	0.215508	0.204175	0.437601	0.264929	0.284618	1.15702	0.840821	0.676144	0.394352	0.0736275	0.313586	0.427287	0.208979
LNC_001884	lincRNA	1.98183	1.19373	0.675885	0.348988	0.374578	0.499637	0.647963	0.529002	3.46964	1.85116	0.568026	0.453378	0.419636	0.571377	0.676176	0.420088
LNC_001885	lincRNA	0.141842	0.196833	0.610234	0.365644	0.310266	0.128267	6.735e-07	0.0761426	0.134475	0.282388	0.509779	0.496144	0.371431	0.0980032	0.0581522	0.342487
LNC_001886	lncNAT	0	1.53224	3.74137	4.04577	89.0119	95.2044	119.924	188.983	0.198665	0.652445	2.10484	4.66439	87.5383	43.6016	123.073	157.358
LNC_001887	lincRNA	2.51448	2.43639	5.90907	9.67237	5.90882	6.12866	5.46279	4.25206	2.36272	1.66877	4.86951	8.66106	5.33764	4.01571	6.51882	5.43629
LNC_001888	lncNAT	0	5.65e-06	0	0.496154	6.73803	1.477	1.53319	0.153873	0	4.9325e-06	8.45e-06	1.77813	7.29141	1.63424	0.744881	0.0586191
LNC_001889	lncNAT	0	0.0251615	0	1.52558	23.1435	7.50965	6.65265	1.2537	0	0.0747726	0.0307395	4.31858	17.1269	3.67174	2.57671	0.414633
LNC_001890	lincRNA	0.35344	0.0579952	0	0	0	0	0.0218369	0	0.207749	0.0751881	0.0207039	0	0	0.0358804	0	0
LNC_001891	lincRNA	1.1148	0.381956	0.139819	0	0.132441	0	0.133241	0	0.0782795	0.244893	0	0.239488	0	0	0	0
LNC_001892	lincRNA	2.448	1.7706	0.310457	0.583643	2.22277	3.4456	2.13799	2.57103	3.72915	2.08177	0.649651	0.795208	2.02622	3.22329	2.07595	1.363
LNC_001893	lincRNA	0.380136	0.371193	0.797444	1.28724	0.781824	0.640259	0.561743	0.774178	0.290826	0.381583	0.755539	0.765783	0.280654	0.602141	1.20555	1.06637
LNC_001894	lncNAT	0	0.0202561	0.168203	0.363522	0.0666444	0.0304232	0.335802	0.342894	0	0.0180252	0.290747	0.300534	0.0364008	0.0258254	0.433365	0.534667
LNC_001895	lincRNA	1.70213	0.727329	0	0	0	0.047061	0	0	0.894224	0.273935	0	0	0	0	0	0
LNC_001896	lincRNA	2.39572	1.47337	1.00042	1.18005	1.52288	3.02046	2.03844	2.71229	1.76902	1.23733	0.656802	1.26314	1.14894	1.19224	2.34188	1.56196
LNC_001897	lincRNA	2.39572	1.47337	1.00042	1.18005	1.52288	3.02046	2.03844	2.71229	1.76902	1.23733	0.656802	1.26314	1.14894	1.19224	2.34188	1.56196
LNC_001898	lincRNA	2.39572	1.47337	1.00042	1.18005	1.52288	3.02046	2.03844	2.71229	1.76902	1.23733	0.656802	1.26314	1.14894	1.19224	2.34188	1.56196
LNC_001899	lincRNA	0.452216	0.21142	0.0445237	0.0183091	0.0276755	0.0848189	0.100182	0.120695	0.426289	0.0884478	0.0822789	0.0479981	0.0512274	0.117723	0.13657	0.0507949
LNC_001900	lincRNA	4.31956	3.63105	4.14743	4.09837	1.52152	1.81402	1.47999	1.04022	3.43136	4.94291	4.36728	4.41782	1.29922	1.11728	1.31397	0.801708
LNC_001901	lincRNA	3.47416	2.76578	2.555	2.69803	2.72921	2.4416	1.82531	1.71833	4.72336	3.4574	2.80483	2.29082	1.74467	2.7262	2.07224	1.87036
LNC_001902	lincRNA	0.667042	0.235198	0.0473034	0	0.0413546	0.108686	0.122407	0.0495519	0.793969	0.374107	0.0358036	0.0304443	0.070235	0.0893492	0.0233482	0.0970493
LNC_001903	lincRNA	0.961854	0.474869	0.213898	0.147975	0.50785	0.523667	0.122736	0.332063	0.854992	0.421162	0.0269094	0.333314	0.149539	0.409148	0.439883	0.25907
LNC_001904	lincRNA	4.87602	8.29662	11.2078	8.08237	9.62213	10.5479	8.46443	6.12945	5.75915	7.56816	9.01837	12.1506	9.90889	6.86739	10.1938	10.2552
LNC_001905	lincRNA	1.18363	0.342228	0.218083	0.156369	0.220488	0.346904	0.249406	0.235165	1.45548	0.29821	0.196238	0.149117	0.205712	0.588593	0.241781	0.175374
LNC_001906	lincRNA	0.411191	0.147503	0.0276089	0.0952699	0.274544	0.700457	0.520427	0.453605	0.703638	0.0495178	0.0313712	0.135803	0.134854	0.0785201	0.358596	0.502194
LNC_001907	lincRNA	1.58361	2.30556	1.37146	0.766695	1.34364	1.39237	1.76698	1.47758	0.786161	1.39946	1.57173	3.46644	3.1802	2.24061	2.30806	2.70483
LNC_001908	lincRNA	0.597985	0.177387	0.0751987	0.100021	0.122449	0.0732955	0.478255	0.369044	0.236566	0.129852	2.3168e-05	0.126801	0.1794	1.04065e-05	0.367579	0.28355
LNC_001909	lincRNA	2.19371	0.949206	0.0960021	0.101277	0.186513	0.029754	0.266321	0.479005	1.56599	1.36254	0.217604	0.286423	0.0830928	0.389279	0.0983776	0.59296
LNC_001910	lincRNA	0.473075	0.52368	0.065449	0.0841831	0.170448	0.2996	0.503243	0.679665	0.671208	0.289652	0.135328	0.110932	0.222517	0.21325	0.274855	0.358835
LNC_001911	lincRNA	0.511483	0.72934	0.903771	0.926621	0.729632	0.671892	0.480973	0.295907	0.659234	0.709893	0.901326	0.770597	0.498742	0.536448	0.523379	0.455924
LNC_001912	lincRNA	3.82564	1.86799	0.2665	0.124761	0.242229	0.568685	0.575735	0.48526	4.52645	2.41117	0.137688	0.154297	0.467573	0.54501	0.449208	0.391421
LNC_001913	lncNAT	0.555343	0.272276	0.0142539	0.0293621	0.17612	0.343268	0.210848	0.173903	1.16598	0.433713	0.0477671	0.0838694	0.284387	0.562199	0.150681	0.186391
LNC_001914	lincRNA	0.0129611	0	0	0	0.0853171	0.551331	0.425615	1.51357	0.0330397	0.0252406	0	0	0.0949244	0.694913	0.77071	1.45908
LNC_001915	lincRNA	6.22079	5.70892	1.50857	2.93267	2.68466	3.05807	3.34343	2.70034	5.36449	3.69679	1.55256	4.18867	1.9199	1.58226	2.3228	1.5898
LNC_001916	lincRNA	2.3351	4.42698	8.68356	8.19035	8.94919	8.0351	9.815	10.8753	2.56931	4.07657	7.08661	7.48211	7.16474	6.66853	11.0619	12.1562
LNC_001917	lincRNA	1.85124	2.51191	2.97672	2.1247	1.55689	1.03232	1.28958	0.795141	1.83281	2.74925	3.14165	1.98426	1.57885	1.50249	1.88789	1.14985
LNC_001918	lincRNA	3.1289	0.840166	0.0226121	0	0	0	0	0	2.87924	0.677374	0	0	0	0	0	0
LNC_001919	lincRNA	0.475626	0.14535	3.715e-08	0	0	0	0	0	0.53489	0.126788	0	0	0	0	0	0
LNC_001920	lincRNA	0.0181379	0	0	0	0.117936	0	0	0.0939732	0.580205	0.0186256	0	0.0261952	0	0	0	0
LNC_001921	lincRNA	2.77053	4.25389	1.90163	0.470624	1.34378	0.927311	0.696239	0.43772	5.70476	2.25517	0	1.01805	0.441022	0	0.781244	0
LNC_001922	lincRNA	0.134442	0	0.0913596	0.458016	0.793295	0.175884	0.313785	0.249109	0.0447088	0.131112	0.64294	0.661023	0.317974	0.253719	0	0.0203207
LNC_001923	lincRNA	0.814145	0.739964	0.459026	0.68859	0.622031	0.744347	0.514423	0.598599	0.809723	0.820511	0.712736	0.549316	0.306953	0.493385	0.924843	0.504052
LNC_001924	lincRNA	0	0	0.0188908	0.019512	0.0500513	0.0208136	0.111573	0.0592555	3.495e-09	0.0268744	0.0435725	0.075258	0.254487	1.21e-09	0	0
LNC_001925	lincRNA	0.173954	0.179071	0.0598449	0.220565	0.296961	0.451225	0.378399	0.456907	0.210005	0.151672	0.0782071	0.204762	0.450953	0.335172	0.406303	0.251726
LNC_001926	lincRNA	0.753138	0.769892	1.50382	1.80534	2.22044	1.679	2.12789	2.52434	0.739013	0.773801	1.38244	1.59546	2.17672	2.02039	1.60227	2.89986
LNC_001927	lincRNA	2.22646	0.735513	2.36913	2.52943	2.73857	2.00808	2.25097	3.80688	1.1644	1.15171	2.4862	1.37766	3.91544	2.82817	2.91638	2.81324
LNC_001928	lincRNA	0.671541	0.307478	0.373395	0.52889	0.960816	0.788971	2.03465	2.43821	0.620853	0.498815	0.731618	0.653631	2.88573	2.92225	0.947564	2.44157
LNC_001929	lincRNA	2.51895	1.51538	0.110345	0.300749	0.480751	0.638103	0.854754	0.583773	3.79196	1.52706	0.212951	0.0261727	0.234216	0.0841069	0.583937	0.0898765
LNC_001930	lincRNA	0.00034046	0.000348339	0.0499241	0.451822	0.274508	0.000417762	0.24212	0.000444623	0.364444	0.000345665	0.0403291	0.000528764	0.127629	0.00135943	0.000367279	0.0692313
LNC_001931	lincRNA	4.30705	2.03627	0.636557	0.328238	1.53409	2.03737	2.08498	1.73747	4.35675	2.54826	0.698609	1.00066	3.1714	3.34822	1.92842	1.23905
LNC_001932	lincRNA	0.198841	0.451011	0.321795	0.0890194	0.107418	0.400467	0.253571	0.511047	0.145906	0.179846	0.342417	0.520633	0.385865	0.815661	0.107549	0.249079
LNC_001933	lincRNA	0.0646885	8.85905e-30	8.55e-60	0.0538226	1.03012e-30	4.405e-18	0.115867	1.28e-13	4.88e-15	2.475e-63	5.3e-50	0.0206533	0.086127	0.501685	0.165294	0.155686
LNC_001934	lincRNA	0	10.9543	71.7017	80.5489	32.2576	8.46445	14.4609	10.3056	0	2.46027	25.4496	67.5202	6.35381	2.1774	1.62471	2.44005
LNC_001935	lincRNA	0.9917	1.03029	0.474941	0.433078	0.996162	1.5227	0.618757	1.05599	1.12442	0.822717	0.380888	0.283374	0.656307	0.538909	1.05067	0.472458
LNC_001936	lincRNA	0.996916	0.518666	0.390938	0.311608	1.32601	0.984596	1.12948	0.971436	1.33182	0.916312	0.649622	0.421428	1.31179	1.94129	0.430709	0.947765
LNC_001937	lincRNA	1.46933	0.84351	0.234928	0.2481	0.979078	0.571326	0.60985	0.786633	1.89462	1.02263	0.317805	0.154077	0.552113	0.471113	0.277278	0.60275
LNC_001938	lincRNA	0.379836	0	0.111996	0.087246	0.439675	0.388234	0.196172	0.293449	0.688295	0.140195	0.132987	0.191317	0.340985	0.218396	0.165759	0.158223
LNC_001939	lincRNA	0.597798	0.969613	6.25e-09	1.485e-08	0.0227934	0.17304	0.208901	0.00426317	1.30443	0.464551	0.0715056	0.121952	0.098433	0.224383	0.193165	0.134591
LNC_001940	lincRNA	0.864036	0.533677	0.150524	0.0879205	0.192732	0.163725	0.10977	0.142794	0.828207	0.646112	0.21827	0.103792	0.0932208	0.253012	0.0451387	0.057036
LNC_001941	lincRNA	0.430322	0.087375	0.103318	0.0563342	0.0727838	0.132903	0.157233	0.0576212	0.634483	0.310474	0.126857	0.101578	0.064007	0.146122	0.132568	4.235e-07
LNC_001942	lincRNA	0.428476	0.195572	0.118149	0.0153974	0.0305998	0.0785819	3.5316e-06	0.0264658	0.620758	0.238294	0.185741	0.0601956	0.111842	0.0163772	0.13654	0.136841
LNC_001943	lincRNA	4.02594	0.83302	0.284475	0	0.261633	0.260958	0.551233	0.229132	0.933706	0.625729	0.817805	0.733335	1.03182	0.927736	0.84567	0.439139
LNC_001944	lncNAT	0.76488	0.387434	0.455696	0.136519	0.0627829	0.108659	0.105806	0.157092	0.837071	0.453365	0.426407	0.136358	0.0852468	0.190933	0.0703595	0.0616957
LNC_001945	lincRNA	15.0395	28.859	25.1238	24.9107	19.5322	12.9817	18.4084	22.8034	12.8236	23.7632	23.5327	27.0067	15.7631	8.93375	16.6918	28.3373
LNC_001946	lincRNA	0.959104	1.34816	1.48867	1.32345	0.815974	1.5288	1.07859	1.25823	1.21433	1.22075	0.872584	1.30625	0.800215	1.04777	1.33967	1.02026
LNC_001947	lincRNA	5.72128	6.89681	9.216	6.15866	1.59548	1.46271	1.60397	1.24687	5.11207	5.4396	6.29017	4.63688	0.946465	0.938526	1.38339	0.641668
LNC_001948	lincRNA	1.7639	1.70297	0.784366	1.44924	2.01696	2.3959	1.44659	2.51844	2.80098	1.50189	1.72774	1.11911	0.967831	2.07665	2.48831	2.75054
LNC_001949	lincRNA	0.509771	0.0109917	0.473384	0.0434127	0.00634055	0.000361588	0.0367598	3e-06	0.00261792	0.00100243	0.215493	0.124037	1.875e-11	5.7196e-05	3.97135e-06	4.79e-07
LNC_001950	lncNAT	0.125243	1.57765	1.58161	0.716993	0.00043835	0.110962	2.955e-12	1.1e-28	0.470419	1.37523	1.5205e-05	0.101507	0.0783215	0.0224233	3.02435e-22	0
LNC_001951	lncNAT	1.25832	1.52448	0.892266	0.706919	0.053502	0.0367229	0.058249	2.84e-28	1.97145	0.797937	1.29093	0.75486	5.25e-21	1.49e-06	1.06795e-21	0
LNC_001952	lncNAT	0.984444	0.711961	2.29e-06	9.95e-06	0.000102122	0.0116073	0.062327	7.85e-29	0.168962	0.381226	0.28702	0.472597	0.0130425	0.00326093	1.93175e-22	0
LNC_001953	lincRNA	3.41e-09	0.408817	0.00171598	0.0718475	2.03e-13	0.0530015	0.112567	0.0155564	0.066313	0.256852	4.67014e-13	0.078877	1.47e-57	0.151374	0.0252184	0.0151591
LNC_001954	lincRNA	0.714992	0.917685	0.155514	0.264587	0.111954	0.0684297	3.3e-05	4.12e-06	1.72724	0.524217	0.206811	0.088569	0.060686	0.0499515	6.3748e-06	5.55e-07
LNC_001955	lncNAT	0.664679	0.215157	0.302133	0.0968589	0.105515	0.152528	8.7e-25	1.435e-15	0.453055	0.395784	0.858668	0.253812	8.4344e-05	0.14758	0.000148831	0
LNC_001956	lncNAT	0.55909	0.595971	0.431739	0.935237	2.73822e-42	1.6e-14	0.0364214	2.56e-34	0.59748	0.230372	0.30522	0.489511	7.4e-44	0.0114427	6.8e-09	0
LNC_001957	lncNAT	0.161243	0.50883	1.46e-29	0.0863125	2.59e-29	0.093435	3.36e-09	0.0435398	0.232715	1.495e-21	0.173141	6.6e-25	1.885e-47	4.75e-36	1.96e-12	0
LNC_001958	lncNAT	0.0213463	0.611276	0.196364	1.08705e-14	5.41455e-42	4.445e-14	0.0535395	3.37e-34	0.654701	0.933514	0.54952	3.355e-07	1.075e-43	0.0523645	9.85e-09	0
LNC_001959	lncNAT	0.503477	0.442806	0.383891	0.494077	8.65e-104	1.67e-23	0.0829795	2.185e-13	0.37267	0.708726	0.16688	4.62e-09	0.078094	0.0733465	0.179902	0
LNC_001960	lincRNA	2.84e-06	3.795e-06	2.46e-06	1.145e-05	3.195e-06	0.142078	1.4585e-05	3.89e-06	0.0492007	0.0398828	6.88e-06	4.685e-06	5.08e-06	3.795e-06	7.32e-06	0.589674
LNC_001961	lincRNA	0.817521	0.630867	0.206014	0.558097	0.77688	0.751561	1.05275	1.02441	1.47572	0.679501	0.292181	0.452294	0.784974	0.697849	0.501702	0.485696
LNC_001962	lincRNA	0.0419653	0.11958	0.116266	0.600728	4.9e-30	0.17727	0.150937	0.246137	3.695e-17	1.165e-22	0.167685	0.163289	0.0437553	1.23e-17	0.158025	0.557246
LNC_001963	lincRNA	0.74143	2.55192	3.74279	3.11512	2.67856	2.30157	2.59962	4.60273	1.3874	1.96499	4.70626	2.72668	2.36895	2.90002	3.11546	4.23075
LNC_001964	lincRNA	0	39.2182	195.888	175.883	30.3728	7.00633	7.06448	1.67371	0	20.6557	103.778	140.84	25.3133	1.05612	3.14693	0
LNC_001965	lincRNA	4.07081	4.61835	5.94146	5.26133	5.78173	9.35514	7.63997	7.37462	3.96331	4.74924	4.7858	5.06663	5.7463	3.9866	11.8441	7.16829
LNC_001966	lincRNA	0	0.087455	0.946219	0.77279	0.080095	0	0	0	0	0.037341	0.695615	0.950847	0	0	0	0
LNC_001967	lincRNA	0.698823	0.647366	1.10808	1.2061	1.44396	0.458046	0.29905	0.384702	0.966885	0.423605	1.85714	1.20553	1.74361	0.832842	0.858901	1.26465
LNC_001968	lincRNA	0.0738032	0.16342	0.606063	0.650051	0.136159	0.374513	0.264192	0.388983	0.0691522	0.312883	0.485492	0.865957	0.328112	0.175438	0.159165	0.322904
LNC_001969	lincRNA	0.91381	0.887536	3.3627	1.96957	1.97752	2.26265	1.49804	1.58318	0.529829	0.483459	1.56007	1.65567	2.86391	1.79664	1.16641	2.28083
LNC_001970	lincRNA	2.2086	3.29409	6.08196	6.2817	6.56255	6.99761	7.37234	8.98969	3.27942	4.50858	10.1543	6.79606	9.08058	7.10586	10.2728	13.5223
LNC_001971	lincRNA	1.49061	0.097772	0.31403	0.213337	0.423295	0.216608	0.104083	0.519073	1.91484	0.587311	0.110203	0.0940365	0.282438	0.742776	1.07725	0.228921
LNC_001972	lincRNA	0.200741	0.0889695	0.621892	1.62477	0.943022	0.389362	0.243134	0.14518	0.144421	0.0993175	0.808363	1.72681	0.472307	0	0.380564	0.465045
LNC_001973	lincRNA	0.978766	1.21383	0.121727	0	0	0.468876	0.231593	0.234461	1.80686	1.23636	0	0	0	0.32777	0.138932	0.54037
LNC_001974	lincRNA	0	14.4597	66.3567	22.5297	9.09724	0	1.94829	0	0	5.58068	35.8325	20.941	0	1.23568	0	0
LNC_001975	lincRNA	2.43984	0.68078	0	0	0	0	0.358697	0	2.05262	0	0	0	0	0.923364	0	0
LNC_001976	lincRNA	3.77033	1.44046	2.22226	2.32847	2.93311	3.4482	3.22708	5.70024	3.20053	2.23934	3.02362	2.01527	2.71524	4.93077	2.5541	5.63843
LNC_001977	lincRNA	0	0.319552	2.10527	0.707559	0.219885	0	0	0	0	0.322812	0.362866	0.327412	0.319752	0	0	0
LNC_001978	lincRNA	1.04449	0.747155	3.82543	3.53184	3.91647	1.82532	3.89047	1.49301	0.255112	1.65413	1.5295	2.79805	4.15798	2.01493	2.68586	1.3555
LNC_001979	lincRNA	2.57179	1.6431	0.212144	0.403978	0.889081	2.2178	1.5374	2.18348	2.79259	2.00375	0.75836	0.104321	1.33769	0.878802	2.04582	1.32499
LNC_001980	lincRNA	0.857191	0.291596	0.0278167	0.0367318	0.0504256	0.0392674	0.0936965	1.5e-07	0.717601	0.152617	0.0392579	0.130016	0.0336028	0.0987773	0.105565	0.0461975
LNC_001981	lincRNA	1.51107	0.0822885	0.0976415	0	0.145095	0	0	0.0975475	0.370096	0.400489	0	0	0	0	0.14085	0
LNC_001982	lincRNA	0.632278	2.12655	0.65244	1.12236	1.82329	1.95559	2.54636	1.35316	0.28483	1.45076	1.49121	1.73835	0.728492	2.00904	3.7663	0.885003
LNC_001983	lincRNA	13.6097	29.287	31.8599	39.5599	48.9484	39.828	52.7695	50.682	20.5571	29.2566	29.7268	36.007	69.2824	50.9905	51.5433	52.5401
LNC_001984	lincRNA	37.9894	57.1422	128.23	152.987	247.513	201.391	274.634	387.385	39.1926	60.7672	102.828	135.605	312.198	168.178	319.935	441.139
LNC_001985	lincRNA	2.101	3.72574	5.38715	5.20732	4.4459	4.12913	5.6658	5.3251	2.3835	2.4981	4.85975	4.78215	4.92817	3.64137	4.54052	4.77828
LNC_001986	lincRNA	0	2.51246	13.3281	8.19436	1.17173	0	0	0	0	1.30906	2.74015	3.51977	0	0	0	0
LNC_001987	lincRNA	0	0.0365646	0.590893	0	0	0	0	0	0	0	0.619081	0	0	0	0	0
LNC_001988	lincRNA	1.48253	0.683551	1.05605	0.150187	0.863428	0.165964	0.152869	0.406467	1.48958	0.555016	0.282087	0.276199	0.389661	0.601915	0	0.410353
LNC_001989	lincRNA	0.820308	0.959237	0.905177	0.48813	1.03544	1.40766	0.96009	1.00233	1.79503	0.963195	1.11161	0.819529	0.870094	1.87325	1.1489	0.845323
LNC_001990	lincRNA	0.590727	0.232509	0.195266	0.163269	0.200146	0.528721	0.677207	0.414036	0.61785	0.256408	0.296889	0.275702	0.370365	0.614781	0.53069	0.52087
LNC_001991	lincRNA	0.483775	0.236866	0.0931402	0.0820603	0.193568	0.312525	0.452539	0.598023	0.882229	0.19414	0.10944	0.113909	0.460881	0.898133	0.546373	0.422265
LNC_001992	lincRNA	0.031526	0.03367	0.096273	0.098483	0.186937	0.187348	0.19446	0.707029	0.211078	0.0903435	0.049361	0.163317	0.0447008	0.430087	0.370665	0.155048
LNC_001993	lincRNA	0.068893	7.15e-06	0.37949	7.3395e-06	0.397617	0.311202	0.20183	1.19644	0.324616	5.45e-18	0.110832	0.249004	0.640676	0.237275	0.422656	0.388189
LNC_001994	lincRNA	0	0.209228	0.716639	0.471387	0.256574	0.309092	0.075565	0	0.0883	0.049146	1.25193	0.503383	0.0959695	0	0	0.0988355
LNC_001995	lincRNA	0	9.05e-07	0.30277	1.12e-05	1.182e-05	1.226e-05	4.385e-06	0	3.865e-06	5.15e-06	1.3085e-06	0.43506	9.5e-06	0	0.0728045	0
LNC_001996	lincRNA	0.625205	0.55888	0.508772	1.16591	1.83406	2.15559	1.30349	1.64287	0.988206	0.370517	0.48688	1.28516	2.06474	1.04926	1.63458	1.37053
LNC_001997	lincRNA	30.6338	19.0194	31.6099	5.53995	56.8383	72.4647	70.4085	98.1912	13.9919	12.9492	46.001	36.1329	41.4658	64.3257	49.407	22.3397
LNC_001998	lincRNA	0.306057	0.4239	1.05772	0.781209	1.17553e-05	3.095e-09	1.44e-08	0.120158	0.111462	0.0874272	0.000906435	0.243928	0.387667	1.17e-05	0.272024	5.545e-08
[truncated: 11,053 more rows]
