# Supplementary material for: Novel insights into water-deficit-responsive mRNAs and lncRNAs during fiber development in Gossypium hirsutum
Source: BMC Plant Biol. 2022 Jan 3;22:6. doi: 10.1186/s12870-021-03382-y (PMC8722198; doi:10.1186/s12870-021-03382-y)
Supplement: Supplementary file 6 — Additional file 6: Table S6. List of DEGs in cotton fibers between NI and WD. [file 12870_2021_3382_MOESM6_ESM.xlsx]

## Sheet: 0(287)
Gene_id	Log2(FPKMWD/FPKMNI)	Corrected P-value
Gh_A02G0455	inf	0.000384111
Gh_A08G0457	inf	0.000384111
Gh_A08G0965	inf	0.000384111
Gh_D08G0544	inf	0.000384111
Gh_A08G0957	2.66767	0.000384111
Gh_D05G3257	1.28199	0.000721883
Gh_A03G1029	inf	0.00827417
Gh_A10G2327	1.39813	0.00848513
Gh_A08G1619	1.168	0.00952732
Gh_A03G0003	inf	0.0129202
Gh_D01G0945	1.54889	0.015011
Gh_D08G1932	1.27816	0.015939
Gh_A13G1145	1.34429	0.0161231
Gh_A10G1518	2.8306	0.0166709
Gh_A01G2144	1.01577	0.0212959
Gh_A03G2042	1.03704	0.0279724
Gh_A08G2464	inf	0.030221
Gh_D09G0135	1.11476	0.0386826
Gh_A08G0408	1.89399	0.0410439
Gh_D05G1823	inf	0.0428069
Gh_A01G0011	1.42236	0.0430977
Gh_A03G1861	1.13783	0.0476258
Gh_A03G0199	-inf	0.000384111
Gh_D13G1763	-inf	0.000384111
Gh_D04G1245	-4.23022	0.000384111
Gh_Sca008280G01	-3.77664	0.000384111
Gh_D13G2157	-3.63582	0.000384111
Gh_A12G1407	-3.14397	0.000384111
Gh_D12G1525	-3.13577	0.000384111
Gh_A06G1853	-3.02595	0.000384111
Gh_D09G1582	-2.96708	0.000384111
Gh_Sca013634G01	-2.90601	0.000384111
Gh_D09G0075	-2.82086	0.000384111
Gh_D06G0147	-2.81105	0.000384111
Gh_A12G1554	-2.60349	0.000384111
Gh_A05G3754	-2.47463	0.000384111
Gh_D04G0339	-2.40529	0.000384111
Gh_D08G2224	-2.40237	0.000384111
Gh_A09G2418	-2.28356	0.000384111
Gh_A13G2133	-2.26339	0.000384111
Gh_D08G2557	-2.25159	0.000384111
Gh_A09G1405	-2.13648	0.000384111
Gh_D06G2174	-2.10857	0.000384111
Gh_D05G2224	-2.06422	0.000384111
Gh_A05G3269	-2.03265	0.000384111
Gh_A07G0910	-2.00634	0.000384111
Gh_A10G0238	-1.99576	0.000384111
Gh_D10G0217	-1.92536	0.000384111
Gh_D02G1153	-1.84216	0.000384111
Gh_D11G0156	-1.814	0.000384111
Gh_A03G1429	-1.78291	0.000384111
Gh_D07G0984	-1.75563	0.000384111
Gh_D08G2484	-1.75293	0.000384111
Gh_D13G1819	-1.73317	0.000384111
Gh_A05G1008	-1.70533	0.000384111
Gh_D05G2745	-1.68037	0.000384111
Gh_A01G0280	-1.64435	0.000384111
Gh_D08G2277	-1.54505	0.000384111
Gh_A11G2168	-1.54094	0.000384111
Gh_A08G2112	-1.53425	0.000384111
Gh_D12G2716	-1.53271	0.000384111
Gh_D02G2235	-1.51343	0.000384111
Gh_D05G1126	-1.50676	0.000384111
Gh_A09G2255	-1.47205	0.000384111
Gh_Sca115521G01	-1.46069	0.000384111
Gh_A10G1443	-1.43191	0.000384111
Gh_D09G0902	-1.42252	0.000384111
Gh_A07G2227	-1.41997	0.000384111
Gh_A07G0354	-1.41504	0.000384111
Gh_A09G1400	-1.41344	0.000384111
Gh_D07G0416	-1.41211	0.000384111
Gh_D13G0720	-1.40754	0.000384111
Gh_D11G1548	-1.40506	0.000384111
Gh_D13G1818	-1.34547	0.000384111
Gh_D09G1404	-1.33621	0.000384111
Gh_A04G0623	-1.27059	0.000384111
Gh_A13G0380	-1.21106	0.000384111
Gh_A09G0879	-1.19433	0.000384111
Gh_D06G1046	-1.1934	0.000384111
Gh_Sca006959G01	-1.15716	0.000384111
Gh_A08G1909	-1.12369	0.000384111
Gh_A10G0626	-1.10517	0.000384111
Gh_A13G0294	-1.09669	0.000384111
Gh_A06G2045	-1.09158	0.000384111
Gh_A02G0339	-1.09104	0.000384111
Gh_D05G1276	-1.08257	0.000384111
Gh_D02G0417	-1.08038	0.000384111
Gh_D10G0773	-1.07843	0.000384111
Gh_D13G1493	-2.10628	0.000721883
Gh_D12G0236	-1.95713	0.000721883
Gh_A05G2473	-1.56745	0.000721883
Gh_D10G0238	-1.13854	0.000721883
Gh_A05G4016	-4.55029	0.00103815
Gh_D02G0804	-3.13027	0.00103815
Gh_A09G1312	-1.50189	0.00103815
Gh_D01G0291	-1.40238	0.00103815
Gh_A05G2762	-1.20652	0.00103815
Gh_A10G0336	-1.14016	0.00103815
Gh_A06G1804	-3.14405	0.00133914
Gh_A06G1356	-1.71657	0.00133914
Gh_D10G0369	-1.5564	0.00133914
Gh_D13G2550	-1.36338	0.00133914
Gh_D05G0628	-1.1195	0.00133914
Gh_A08G2230	-1.01238	0.00133914
Gh_A13G2343	-3.96597	0.00162952
Gh_A12G2229	-1.36996	0.00162952
Gh_D09G2169	-1.00979	0.00162952
Gh_D11G0427	-1.70969	0.00191171
Gh_D07G0360	-1.50646	0.00191171
Gh_Sca039726G01	-1.09198	0.00191171
Gh_D13G2156	-3.28329	0.0021886
Gh_A11G1024	-2.43682	0.0021886
Gh_D10G0438	-1.14496	0.0021886
Gh_D08G0936	-1.1178	0.0021886
Gh_D06G0417	-1.60342	0.00245595
Gh_A05G3400	-1.14559	0.00245595
Gh_A13G0013	-1.01744	0.00245595
Gh_D03G1635	-2.19589	0.00272084
Gh_A06G1341	-1.40584	0.00272084
Gh_A04G0759	-3.8581	0.00298056
Gh_A03G0840	-1.63884	0.00298056
Gh_D01G1501	-1.08454	0.00298056
Gh_D04G1134	-1.07342	0.00298056
Gh_A10G0361	-2.9194	0.0032361
Gh_D09G0671	-1.2867	0.00348938
Gh_A13G1573	-1.26839	0.00348938
Gh_A07G0303	-1.12792	0.00348938
Gh_A01G1909	-1.07146	0.00348938
Gh_A10G1726	-1.03872	0.00348938
Gh_Sca013374G01	-2.70017	0.0037381
Gh_A07G0774	-1.24128	0.0037381
Gh_D09G1360	-2.20366	0.00422788
Gh_D05G1482	-1.01168	0.00422788
Gh_D09G1869	-3.88687	0.00446902
Gh_A10G1536	-1.32495	0.00446902
Gh_A09G2213	-1.39536	0.00470736
Gh_D04G1081	-1.00805	0.00470736
Gh_D11G2553	-2.79109	0.00517713
Gh_D10G2219	-2.54454	0.00540835
Gh_D08G1639	-1.47221	0.00586633
Gh_A01G1367	-2.87867	0.00609183
Gh_A08G1911	-1.02365	0.00609183
Gh_A09G1760	-2.1638	0.00631709
Gh_D07G0559	-1.54075	0.00631709
Gh_D11G0294	-1.99192	0.00653903
Gh_A11G0142	-1.79916	0.00653903
Gh_A02G0445	-1.08048	0.00653903
Gh_D13G2201	-2.17577	0.00676129
Gh_A06G0608	-1.07227	0.00698152
Gh_A12G0237	-1.78694	0.00719982
Gh_A11G1147	-3.16212	0.00741647
Gh_D11G2469	-1.91653	0.00741647
Gh_A12G1143	-1.3205	0.00741647
Gh_A08G2192	-2.49912	0.00763347
Gh_D12G2324	-1.47029	0.00763347
Gh_A06G1744	-1.00026	0.00763347
Gh_D04G1716	-1.8581	0.00806152
Gh_D05G0906	-1.0514	0.00806152
Gh_D07G1822	-1.14402	0.00827417
Gh_D03G1125	-1.71975	0.00848513
Gh_A09G2125	-1.69211	0.00869692
Gh_D11G2626	-1.073	0.00869692
Gh_D01G1634	-1.49705	0.00890507
Gh_A06G1962	-1.46433	0.00911492
Gh_Sca004857G01	-1.30757	0.00911492
Gh_D08G1652	-1.51169	0.00932209
Gh_D11G1013	-1.04038	0.00993834
Gh_D08G2275	-1.3748	0.0101425
Gh_A13G1904	-1.04195	0.0107522
Gh_D10G0342	-1.04578	0.0113524
Gh_D04G1399	-3.55165	0.01155
Gh_A04G0895	-4.08273	0.011747
Gh_A07G2172	-3.51536	0.011747
Gh_A08G1537	-1.09101	0.011747
Gh_D09G0078	-1.14099	0.0121376
Gh_D08G1630	-1.07319	0.0121376
Gh_D05G0689	-2.53902	0.0123323
Gh_A11G0633	-2.45674	0.0123323
Gh_D02G0497	-1.11163	0.0123323
Gh_A04G1303	-3.38568	0.0125292
Gh_A07G1937	-1.18587	0.0127258
Gh_D05G3504	-1.81277	0.0129202
Gh_D01G0047	-2.83748	0.013304
Gh_A01G1605	-1.26552	0.013304
Gh_A13G1708	-1.38936	0.0142542
Gh_D02G1579	-1.08551	0.0142542
Gh_D02G0381	-1.24171	0.0146332
Gh_D04G1621	-1.71887	0.0148219
Gh_A12G0118	-1.21695	0.015011
Gh_A05G0509	-1.05716	0.015011
Gh_D05G1605	-1.14179	0.0152001
Gh_A01G1279	-1.29534	0.0155738
Gh_D06G2312	-1.25227	0.0157575
Gh_A05G2921	-1.30088	0.0163045
Gh_D04G0445	-1.25504	0.0163045
Gh_D04G1335	-1.12765	0.0164883
Gh_A05G3333	-1.06559	0.0164883
Gh_A12G1342	-1.19393	0.0170314
Gh_A13G0907	-2.41955	0.0172149
Gh_A13G1489	-1.13763	0.0172149
Gh_A09G1747	-1.06772	0.0175753
Gh_A10G0456	-1.03372	0.0177572
Gh_D09G1520	-3.81637	0.0181148
Gh_A07G2356	-1.54455	0.0181148
Gh_A12G0036	-1.00209	0.0181148
Gh_Sca006201G01	-1.4461	0.0184765
Gh_A13G1490	-1.22195	0.0184765
Gh_A02G1711	-1.15406	0.0188363
Gh_A13G1838	-2.55425	0.0190149
Gh_A01G2133	-2.97591	0.0191921
Gh_A10G2085	-1.28646	0.0191921
Gh_A12G1694	-2.92493	0.0193713
Gh_A01G0711	-1.32923	0.0193713
Gh_D03G1849	-1.07969	0.0193713
Gh_Sca006021G02	-1.0756	0.0195493
Gh_A02G1442	-inf	0.0197274
Gh_D01G1550	-1.61871	0.0199033
Gh_D10G0643	-1.24888	0.0211217
Gh_A11G0012	-1.37569	0.0212959
Gh_A06G1641	-1.56325	0.0214678
Gh_D09G1300	-1.02861	0.0214678
Gh_D05G3474	-1.68391	0.0216408
Gh_A02G0655	-1.39802	0.0218099
Gh_D06G1695	-1.24804	0.022144
Gh_D11G1055	-1.6663	0.0223121
Gh_A01G0555	-1.19971	0.0223121
Gh_A04G0022	-1.17269	0.0223121
Gh_Sca103408G01	-1.50112	0.022656
Gh_A06G0158	-inf	0.0228267
Gh_A08G1908	-1.05093	0.0231671
Gh_D05G1894	-4.00621	0.0235035
Gh_A07G2031	-1.63004	0.0235035
Gh_A01G1715	-1.02238	0.0235035
Gh_D04G1150	-1.23611	0.0238458
Gh_D06G0592	-1.0714	0.0241819
Gh_A13G0760	-2.91146	0.0255248
Gh_D01G1663	-1.0512	0.0256864
Gh_D05G3148	-1.04615	0.0258531
Gh_D05G2226	-2.90879	0.0265141
Gh_Sca013618G01	-1.27265	0.0266761
Gh_D02G0724	-1.00112	0.0266761
Gh_D13G2279	-1.14673	0.0273358
Gh_A05G0059	-1.04294	0.0281345
Gh_D11G1879	-1.38609	0.0282917
Gh_D13G1343	-1.21518	0.0284539
Gh_D08G0624	-1.34988	0.0294239
Gh_A01G1972	-1.28063	0.0297434
Gh_A08G0386	-2.07784	0.0300619
Gh_A01G0588	-1.45589	0.0305337
Gh_A07G0973	-1.78034	0.0316422
Gh_A01G0046	-1.57922	0.0322664
Gh_D11G0852	-1.06576	0.0327221
Gh_D05G1933	-1.02905	0.0330331
Gh_A08G0747	-2.01608	0.0339668
Gh_A06G1923	-1.20284	0.0342756
Gh_A05G2102	-1.38694	0.0345764
Gh_A13G1197	-2.57287	0.0356489
Gh_D13G2158	-3.6664	0.0358009
Gh_A05G2625	-1.62664	0.0365663
Gh_A09G1509	-3.08667	0.0367211
Gh_Sca004809G01	-1.11954	0.0368736
Gh_D03G0049	-1.54592	0.0371775
Gh_D07G0192	-1.04527	0.0371775
Gh_A12G1803	-1.46017	0.037633
Gh_D13G2293	-1.25815	0.0377814
Gh_D09G1057	-1.54182	0.0392775
Gh_D07G1914	-1.08875	0.040158
Gh_A12G0165	-1.36497	0.0407474
Gh_D11G2552	-2.73617	0.0411941
Gh_D07G1594	-1.20698	0.0413277
Gh_D09G1409	-1.12138	0.0414757
Gh_A01G1981	-1.33276	0.0422174
Gh_D05G2983	-4.12136	0.0425119
Gh_D11G0426	-1.37292	0.0450975
Gh_A07G1853	-1.5327	0.0455253
Gh_Sca035444G01	-1.06247	0.0455253
Gh_D03G0768	-1.14895	0.0463779
Gh_D01G2232	-1.05175	0.0463779
Gh_A08G1344	-1.36134	0.0465224
Gh_A12G2323	-1.94426	0.0473445
Gh_D12G0051	-1.18867	0.0477693
Gh_A11G0870	-1.86154	0.0486148
Gh_A10G1985	-1.00704	0.0486148
Gh_A07G0594	-1.5203	0.0488975
Gh_D04G1276	-2.78167	0.0497391
Gh_A05G1689	-1.16619	0.0498785
Gh_D09G0265	-1.15158	0.0498785

## Sheet: 5(193)
Gene_id	Log2(FPKMWD/FPKMNI)	Corrected P-value
Gh_D05G0192	inf	0.000384111
Gh_A01G0875	3.23741	0.000384111
Gh_D11G0018	2.98008	0.000384111
Gh_A11G0020	2.91641	0.000384111
Gh_D01G1293	2.64891	0.000384111
Gh_A07G0354	2.55275	0.000384111
Gh_D12G0631	2.51224	0.000384111
Gh_Sca005105G01	2.43959	0.000384111
Gh_D07G0416	2.42532	0.000384111
Gh_D13G0720	2.1742	0.000384111
Gh_D10G1436	1.92	0.000384111
Gh_A03G0164	1.89736	0.000384111
Gh_A07G0303	1.87928	0.000384111
Gh_A05G3820	1.83725	0.000384111
Gh_D05G1276	1.80916	0.000384111
Gh_A05G0092	1.73929	0.000384111
Gh_D05G0153	1.70088	0.000384111
Gh_D12G0672	1.64188	0.000384111
Gh_A03G0049	1.62949	0.000384111
Gh_D03G1421	1.62088	0.000384111
Gh_A05G0327	1.51192	0.000384111
Gh_A10G0626	1.41949	0.000384111
Gh_D09G1979	1.40581	0.000384111
Gh_D10G0773	1.40074	0.000384111
Gh_A09G1859	1.34224	0.000384111
Gh_A02G1678	1.32683	0.000384111
Gh_A12G1802	1.25119	0.000384111
Gh_A07G0492	1.19031	0.000384111
Gh_A13G2046	1.08132	0.000384111
Gh_D08G1269	1.06696	0.000384111
Gh_D12G1971	1.03339	0.000384111
Gh_D07G0360	2.06615	0.00133914
Gh_A07G2227	2.08017	0.00162952
Gh_A06G1744	1.00426	0.00162952
Gh_D04G1809	1.06513	0.0021886
Gh_D01G0911	4.77053	0.00272084
Gh_D03G0041	1.05936	0.00272084
Gh_A13G2133	2.30203	0.0037381
Gh_D11G1668	1.33494	0.0037381
Gh_A12G0618	2.59209	0.00470736
Gh_D02G1768	1.44287	0.00470736
Gh_D11G0832	2.20938	0.00540835
Gh_A01G1659	2.86537	0.00653903
Gh_D11G1596	1.88234	0.00676129
Gh_A11G0714	2.62416	0.00890507
Gh_A11G1441	2.76373	0.00952732
Gh_D01G1396	inf	0.0105492
Gh_A05G1074	1.19006	0.015939
Gh_D10G0898	inf	0.0168504
Gh_D06G0592	1.34041	0.0173962
Gh_D02G2220	inf	0.0181148
Gh_D10G0234	1.20857	0.0188363
Gh_D05G0274	1.27377	0.0191921
Gh_D07G2440	1.39847	0.0199033
Gh_A02G0314	1.39674	0.0202512
Gh_D11G1593	inf	0.0223121
Gh_D11G2615	inf	0.0223121
Gh_A06G0608	1.20604	0.0229962
Gh_D12G1525	1.07767	0.0303785
Gh_Sca083050G01	inf	0.0306939
Gh_D11G0463	1.8919	0.0306939
Gh_A04G0761	1.18595	0.0322664
Gh_A12G0455	1.27811	0.0391267
Gh_Sca006530G03	1.66342	0.0392775
Gh_A13G2314	1.00003	0.0414757
Gh_D01G0829	2.20134	0.0417713
Gh_A07G1419	inf	0.0429531
Gh_A09G2155	inf	0.0429531
Gh_D02G1239	inf	0.0429531
Gh_D08G1839	1.49579	0.0466513
Gh_Sca129338G01	-1.00509	0.000384111
Gh_D05G0034	-1.11045	0.000384111
Gh_Sca066370G01	-1.13174	0.000384111
Gh_D12G0503	-1.22732	0.000384111
Gh_Sca027989G01	-1.31099	0.000384111
Gh_A03G0151	-1.33497	0.000384111
Gh_D05G2161	-1.35352	0.000384111
Gh_A09G0789	-1.37166	0.000384111
Gh_A05G0921	-1.38464	0.000384111
Gh_D06G1015	-1.49442	0.000384111
Gh_D07G1927	-1.49661	0.000384111
Gh_D04G0191	-1.49909	0.000384111
Gh_A09G2234	-1.55367	0.000384111
Gh_A03G1089	-1.56476	0.000384111
Gh_Sca039726G01	-1.62768	0.000384111
Gh_A01G0745	-1.64051	0.000384111
Gh_D08G1120	-1.81247	0.000384111
Gh_Sca034384G01	-1.84247	0.000384111
Gh_A13G2310	-1.95114	0.000384111
Gh_Sca085555G01	-1.99443	0.000384111
Gh_D04G0445	-2.03629	0.000384111
Gh_A03G1107	-2.04089	0.000384111
Gh_Sca189399G01	-2.11281	0.000384111
Gh_D10G2419	-2.11595	0.000384111
Gh_Sca116205G01	-2.22825	0.000384111
Gh_A09G1537	-1.11131	0.000721883
Gh_D08G0609	-1.26155	0.000721883
Gh_D09G0792	-1.41349	0.000721883
Gh_A08G1619	-1.68252	0.000721883
Gh_A01G1279	-1.95576	0.000721883
Gh_A12G0495	-1.22217	0.00103815
Gh_D04G0105	-1.62243	0.00103815
Gh_D06G0940	-1.70654	0.00103815
Gh_D02G0877	-1.46435	0.00133914
Gh_A13G0065	-2.0028	0.00133914
Gh_Sca044115G01	-2.01109	0.00133914
Gh_A07G0536	-1.57479	0.00162952
Gh_A10G1521	-1.8268	0.00162952
Gh_D12G1485	-1.04784	0.00191171
Gh_D13G1917	-1.8061	0.00191171
Gh_A13G0810	-2.52786	0.0021886
Gh_A08G2449	-2.25246	0.00272084
Gh_A13G1914	-3.37409	0.00272084
Gh_D11G2647	-1.33376	0.00298056
Gh_D02G2414	-1.53314	0.00298056
Gh_D11G3212	-1.15548	0.00348938
Gh_D13G2279	-1.36707	0.0037381
Gh_A09G1118	-1.06065	0.00398442
Gh_A11G2428	-1.2979	0.00422788
Gh_D11G2745	-1.31833	0.00446902
Gh_A13G1414	-1.67255	0.00494359
Gh_A11G2110	-1.22775	0.00517713
Gh_A11G1834	-1.26414	0.00517713
Gh_D13G1203	-1.49183	0.00517713
Gh_D13G1379	-1.51186	0.00563856
Gh_Sca033589G01	-1.39098	0.00586633
Gh_D11G2376	-1.13302	0.00719982
Gh_A03G1208	-1.22073	0.00719982
Gh_A13G0951	-1.39325	0.00719982
Gh_D13G2074	-1.75419	0.00784917
Gh_D02G1531	-2.57384	0.00848513
Gh_A13G1535	-1.17585	0.00869692
Gh_Sca007949G01	-1.97089	0.00869692
Gh_A07G0378	-1.34862	0.0113524
Gh_A07G1173	-1.57794	0.0113524
Gh_Sca057268G01	-1.8858	0.0119396
Gh_Sca033893G01	-1.2848	0.0123323
Gh_A13G1726	-1.41613	0.0127258
Gh_A06G1289	-2.22188	0.013304
Gh_D12G1469	-1.75283	0.0134921
Gh_A11G3149	-1.01674	0.0136822
Gh_D05G3929	-2.00596	0.0136822
Gh_D08G2765	-1.15952	0.015011
Gh_D10G1772	-1.30469	0.0152001
Gh_A06G1948	-1.7717	0.0153871
Gh_Sca009965G02	-2.38466	0.0157575
Gh_A13G0076	-1.10053	0.0161231
Gh_Sca179347G01	-2.10364	0.0164883
Gh_Sca095429G01	-2.05197	0.0168504
Gh_D08G1932	-1.39786	0.0172149
Gh_D08G1585	-1.90734	0.0184765
Gh_D06G1940	-1.98685	0.0200756
Gh_A09G0389	-1.07062	0.0202512
Gh_D05G1719	-1.31475	0.0207738
Gh_Sca027393G01	-2.40505	0.0211217
Gh_A03G0947	-2.64126	0.0216408
Gh_D08G1519	-1.14036	0.0218099
Gh_Sca138466G01	-inf	0.022144
Gh_Sca151450G01	-2.63303	0.0245243
Gh_D09G1390	-1.26496	0.0248611
Gh_Sca150545G01	-2.46271	0.0251963
Gh_A10G2169	-2.77257	0.0255248
Gh_D11G1495	-1.80569	0.0260204
Gh_D02G0584	-1.62074	0.0282917
Gh_A03G1615	-2.41283	0.0284539
Gh_A01G1126	-1.18118	0.0290985
Gh_D11G0196	-1.26668	0.0314849
Gh_A05G1260	-1.6784	0.0325653
Gh_D08G1319	-inf	0.032876
Gh_A12G0969	-1.36834	0.0350333
Gh_A12G1344	-1.64198	0.0354932
Gh_D11G2940	-1.55452	0.0364158
Gh_A07G2107	-1.15642	0.0368736
Gh_A09G1738	-1.18924	0.0377814
Gh_A11G0216	-2.20746	0.0382275
Gh_A05G0203	-1.1525	0.0388349
Gh_A03G1840	-1.21801	0.0388349
Gh_A07G0083	-1.22487	0.0394262
Gh_D05G0949	-2.03297	0.0394262
Gh_A11G1377	-2.19963	0.0398663
Gh_A05G3122	-1.06335	0.0411941
Gh_A06G1376	-inf	0.0413277
Gh_D13G1051	-inf	0.0413277
Gh_A02G0048	-1.83288	0.0422174
Gh_Sca005362G02	-1.02223	0.0425119
Gh_D02G1649	-1.0499	0.044116
Gh_A05G2684	-2.34075	0.0456695
Gh_A01G0299	-3.22815	0.045949
Gh_A05G2210	-1.08202	0.0463779
Gh_A11G2071	-1.08906	0.0469238
Gh_A10G1247	-1.26781	0.0476258
Gh_A05G3432	-1.04279	0.0484713
Gh_D13G0258	-1.8875	0.0493201

## Sheet: 10(423)
Gene_id	Log2(FPKMWD/FPKMNI)	Corrected P-value
Gh_A01G0629	inf	0.000384111
Gh_D05G0192	inf	0.000384111
Gh_D02G2433	2.5446	0.000384111
Gh_A10G1516	2.54244	0.000384111
Gh_D11G0502	2.43555	0.000384111
Gh_A05G3021	2.38563	0.000384111
Gh_A11G2616	2.24101	0.000384111
Gh_A11G0443	2.22103	0.000384111
Gh_A01G0875	2.12884	0.000384111
Gh_D02G0804	2.05942	0.000384111
Gh_D11G2930	2.02134	0.000384111
Gh_D10G1767	2.02088	0.000384111
Gh_D01G0291	1.99704	0.000384111
Gh_D05G0686	1.98514	0.000384111
Gh_A10G1443	1.98421	0.000384111
Gh_A09G0840	1.92282	0.000384111
Gh_A09G1034	1.8823	0.000384111
Gh_A11G0432	1.84676	0.000384111
Gh_A05G1492	1.81146	0.000384111
Gh_A06G1341	1.79459	0.000384111
Gh_A11G2882	1.78785	0.000384111
Gh_Sca005105G01	1.7781	0.000384111
Gh_D09G1055	1.72486	0.000384111
Gh_A04G0812	1.64927	0.000384111
Gh_D10G2220	1.62715	0.000384111
Gh_A05G0557	1.62072	0.000384111
Gh_A02G0839	1.57332	0.000384111
Gh_D02G0889	1.55439	0.000384111
Gh_A03G0561	1.55408	0.000384111
Gh_A08G1098	1.52583	0.000384111
Gh_D01G1328	1.50913	0.000384111
Gh_D05G1626	1.50105	0.000384111
Gh_Sca004838G02	1.49977	0.000384111
Gh_D02G0857	1.44622	0.000384111
Gh_D02G1447	1.3962	0.000384111
Gh_D11G1792	1.39462	0.000384111
Gh_A09G0191	1.39403	0.000384111
Gh_D09G0861	1.38909	0.000384111
Gh_D13G0680	1.36408	0.000384111
Gh_A12G1342	1.35121	0.000384111
Gh_D07G1914	1.34896	0.000384111
Gh_A05G1554	1.33084	0.000384111
Gh_D07G1773	1.31552	0.000384111
Gh_A02G0805	1.29529	0.000384111
Gh_A01G1088	1.29089	0.000384111
Gh_D12G1318	1.24793	0.000384111
Gh_A01G1605	1.24295	0.000384111
Gh_A08G1031	1.1534	0.000384111
Gh_D09G0530	1.00817	0.000384111
Gh_D04G0484	1.98214	0.000721883
Gh_A03G1600	1.91205	0.000721883
Gh_D04G1306	1.69339	0.000721883
Gh_A05G1452	1.18724	0.000721883
Gh_D01G1177	1.15665	0.000721883
Gh_D02G0786	1.12792	0.000721883
Gh_D01G0378	inf	0.00103815
Gh_D07G1039	inf	0.00103815
Gh_D12G0701	2.14824	0.00103815
Gh_D09G0967	1.88837	0.00103815
Gh_D13G1932	1.70475	0.00103815
Gh_A03G1429	1.38279	0.00103815
Gh_D08G1167	1.21412	0.00103815
Gh_Sca006959G01	1.1584	0.00103815
Gh_D01G0906	1.97502	0.00133914
Gh_A06G0238	1.75124	0.00133914
Gh_A11G0980	1.35062	0.00133914
Gh_D06G0164	1.28879	0.00133914
Gh_D01G1853	1.18278	0.00133914
Gh_D11G1095	1.0501	0.00133914
Gh_D12G2725	1.63236	0.00162952
Gh_D05G1663	1.0983	0.00162952
Gh_A09G0534	1.03586	0.00162952
Gh_A08G0911	inf	0.00191171
Gh_D03G1554	1.72898	0.00191171
Gh_D11G2469	1.56428	0.00191171
Gh_A05G0327	1.33272	0.00191171
Gh_D04G1458	1.24599	0.00191171
Gh_A11G2168	1.56579	0.0021886
Gh_D11G0029	1.45572	0.0021886
Gh_D03G1443	1.23402	0.0021886
Gh_A08G0402	2.86027	0.00245595
Gh_D08G1839	1.26865	0.00245595
Gh_A01G1576	2.0187	0.00272084
Gh_D01G1966	1.88264	0.00272084
Gh_D06G0915	1.6159	0.00272084
Gh_D11G1186	1.53365	0.00272084
Gh_D12G1468	1.45422	0.00272084
Gh_D05G2391	1.41998	0.00272084
Gh_A11G1459	1.27526	0.00272084
Gh_A05G1117	1.82761	0.00298056
Gh_D07G1030	1.66753	0.00298056
Gh_A05G1092	1.39827	0.00298056
Gh_D07G0758	1.93799	0.0032361
Gh_A02G0744	1.02016	0.0032361
Gh_D03G1023	inf	0.00348938
Gh_D13G1983	1.3026	0.00348938
Gh_D08G1272	1.23583	0.00348938
Gh_D09G0181	1.03518	0.00348938
Gh_A05G3754	1.51362	0.00398442
Gh_A05G4022	1.49627	0.00398442
Gh_D04G0678	1.11545	0.00398442
Gh_A05G2189	1.68786	0.00422788
Gh_D03G0048	1.17148	0.00422788
Gh_D04G1442	inf	0.00446902
Gh_A10G1845	1.88414	0.00446902
Gh_D13G0174	1.31907	0.00446902
Gh_D02G0891	1.15892	0.00446902
Gh_A06G0687	1.16609	0.00470736
Gh_A11G1632	1.06841	0.00470736
Gh_A06G0707	1.22943	0.00494359
Gh_A07G1585	1.19732	0.00494359
Gh_A12G2219	1.19158	0.00494359
Gh_D07G0744	1.99413	0.00517713
Gh_D10G1801	1.95308	0.00517713
Gh_D02G2405	1.64485	0.00517713
Gh_D11G2932	2.31261	0.00540835
Gh_D05G1813	1.3038	0.00540835
Gh_A06G0170	1.1044	0.00540835
Gh_A11G0400	2.0742	0.00563856
Gh_A11G0232	1.74995	0.00586633
Gh_A09G1919	inf	0.00609183
Gh_A11G1944	inf	0.00609183
Gh_D10G2282	inf	0.00609183
Gh_D13G0283	inf	0.00609183
Gh_D09G0234	1.72584	0.00609183
Gh_D09G2041	1.14786	0.00609183
Gh_D01G1293	2.01149	0.00631709
Gh_D12G1140	1.89889	0.00653903
Gh_D10G1564	1.77637	0.00653903
Gh_D11G0463	1.65568	0.00653903
Gh_D13G0465	1.79119	0.00698152
Gh_A07G1312	1.83943	0.00719982
Gh_A13G1623	1.17504	0.00719982
Gh_A04G1459	2.28444	0.00741647
Gh_D08G1309	1.02629	0.00741647
Gh_A13G1573	1.5092	0.00763347
Gh_A08G0374	1.80992	0.00784917
Gh_A10G1661	2.02896	0.00806152
Gh_D08G0472	1.83378	0.00806152
Gh_A01G0534	1.5141	0.00806152
Gh_A02G0760	1.82985	0.00827417
Gh_A03G1635	1.85146	0.00848513
Gh_A02G0714	1.94483	0.00869692
Gh_D04G1941	1.69059	0.00869692
Gh_D05G2224	1.27579	0.00869692
Gh_D05G0628	1.65245	0.00911492
Gh_D06G2319	1.48451	0.00911492
Gh_D12G1486	inf	0.00932209
Gh_D06G0375	1.76937	0.00932209
Gh_A11G0633	1.5965	0.00952732
Gh_D09G1493	2.05624	0.00993834
Gh_A09G1529	1.67733	0.00993834
Gh_D11G0246	1.42123	0.00993834
Gh_A05G0518	1.29143	0.00993834
Gh_D05G0945	1.63038	0.0101425
Gh_D05G3653	1.28413	0.0101425
Gh_A02G0236	1.02371	0.0101425
Gh_D05G0927	1.49622	0.0103456
Gh_A06G0806	1.43689	0.0103456
Gh_D10G2497	2.1868	0.0107522
Gh_A03G0096	2.66851	0.0109543
Gh_A06G1787	1.98558	0.0109543
Gh_D13G0464	1.97728	0.0109543
Gh_A03G2005	1.3961	0.0109543
Gh_D07G1077	1.97111	0.0111547
Gh_A05G1142	1.53904	0.0111547
Gh_D05G0972	1.46172	0.01155
Gh_D03G0314	1.27318	0.011747
Gh_D02G0695	1.14182	0.0121376
Gh_Sca014110G01	inf	0.0123323
Gh_A12G0021	1.67617	0.0123323
Gh_D08G1695	1.19391	0.0123323
Gh_D07G0035	2.93092	0.0127258
Gh_A06G0747	1.26962	0.0127258
Gh_A09G1428	1.75971	0.0129202
Gh_A07G2011	1.0218	0.0131111
Gh_A12G2411	1.26688	0.013304
Gh_A05G0079	1.69253	0.0134921
Gh_D05G0030	1.15794	0.0134921
Gh_A02G1674	1.17635	0.0136822
Gh_D13G1505	2.06324	0.0140628
Gh_D03G0343	1.70374	0.0140628
Gh_D13G1562	1.60944	0.0146332
Gh_A05G1225	1.41386	0.0148219
Gh_A07G0507	2.23953	0.0152001
Gh_A03G0861	1.2449	0.0152001
Gh_D05G0124	1.01672	0.0152001
Gh_D07G1200	inf	0.0153871
Gh_D04G1245	1.74646	0.0153871
Gh_D06G0094	2.35476	0.0155738
Gh_D03G1761	1.78232	0.015939
Gh_D01G1490	1.48867	0.0163045
Gh_A12G1685	2.04054	0.0168504
Gh_A02G0626	1.54313	0.0172149
Gh_D12G1264	1.77736	0.0175753
Gh_D04G0626	1.54722	0.0175753
Gh_D12G0159	1.82811	0.0177572
Gh_D12G1932	1.00379	0.0177572
Gh_D12G0041	1.96003	0.017935
Gh_A11G1250	1.13328	0.017935
Gh_D11G1151	inf	0.0181148
Gh_D12G1886	1.67909	0.0181148
Gh_A10G0378	1.81918	0.018295
Gh_A13G1945	1.13924	0.018295
Gh_D07G2279	1.50495	0.0186557
Gh_A03G0010	1.0658	0.0188363
Gh_A12G2682	1.42247	0.0191921
Gh_D10G1707	1.99046	0.0197274
Gh_A02G1563	1.8633	0.0197274
Gh_A02G1404	1.92415	0.0199033
Gh_A11G1650	1.30144	0.0200756
Gh_A03G0199	1.03406	0.0200756
Gh_A08G0197	2.46271	0.0204258
Gh_D10G2619	1.43154	0.0204258
Gh_D03G0837	1.45197	0.0205986
Gh_D02G2248	1.34791	0.0205986
Gh_D01G1801	1.33021	0.0205986
Gh_A05G1195	inf	0.0207738
Gh_A06G0158	inf	0.0207738
Gh_D01G1752	inf	0.0207738
Gh_D02G0866	inf	0.0207738
Gh_Sca075956G01	inf	0.0207738
Gh_A07G0140	1.51039	0.0207738
Gh_D08G0319	1.16359	0.0216408
Gh_D10G0827	1.94551	0.021972
Gh_D05G0391	1.32479	0.0223121
Gh_D03G0537	1.18773	0.0224853
Gh_A04G0708	1.12622	0.0224853
Gh_A05G0111	inf	0.0228267
Gh_D13G1911	inf	0.0228267
Gh_A12G1728	1.60435	0.0229962
Gh_A04G1013	1.57293	0.0233367
Gh_D04G0560	1.04625	0.0233367
Gh_A13G0781	1.28166	0.0235035
Gh_D11G0743	1.34215	0.0236741
Gh_D08G2592	2.15015	0.0238458
Gh_D01G0592	1.27374	0.024354
Gh_A11G2044	1.64044	0.0245243
Gh_A09G0939	1.11316	0.0245243
Gh_D06G0841	1.68785	0.0246923
Gh_D09G2165	1.45792	0.0246923
Gh_D05G1319	1.57359	0.0248611
Gh_A13G1719	1.26343	0.0248611
Gh_A02G0317	1.00921	0.0248611
Gh_A10G0774	1.64653	0.0250295
Gh_A11G2919	1.01004	0.0250295
Gh_D10G1920	1.29036	0.0251963
Gh_D07G1579	2.32701	0.0253605
Gh_A01G1549	1.36581	0.0258531
Gh_D04G0721	1.64308	0.0260204
Gh_A05G3050	inf	0.0263515
Gh_D05G3062	inf	0.0263515
Gh_A05G1176	1.19604	0.0263515
Gh_A11G0656	inf	0.0265141
Gh_A04G0707	2.8728	0.0265141
Gh_D11G3000	1.28753	0.0268417
Gh_A02G1428	1.91599	0.0270061
Gh_D08G1205	1.55929	0.027172
Gh_D08G1630	1.05598	0.027172
Gh_A06G0307	1.18082	0.0275007
Gh_D05G1297	2.5204	0.0276632
Gh_A10G1880	1.79611	0.0276632
Gh_D12G0097	2.89372	0.0278181
Gh_A02G0406	1.28551	0.0278181
Gh_A04G0629	3.16867	0.0279724
Gh_A06G2118	1.60596	0.0282917
Gh_D04G1670	2.17027	0.0289358
Gh_D10G2020	1.80452	0.0289358
Gh_A13G1375	1.17815	0.0289358
Gh_A10G1552	1.87994	0.0290985
Gh_D11G2836	1.42458	0.0292622
Gh_D12G1031	1.4911	0.0295835
Gh_D06G2116	1.65971	0.0297434
Gh_A10G0381	1.49989	0.0300619
Gh_D08G1273	1.06254	0.0303785
Gh_A07G2098	2.12771	0.0310117
Gh_A11G1031	1.01978	0.031326
Gh_A05G1059	1.50073	0.0314849
Gh_D11G2787	1.10592	0.0314849
Gh_A03G0003	inf	0.0316422
Gh_A05G2361	inf	0.0316422
Gh_D02G0666	inf	0.0316422
Gh_D02G1413	inf	0.0316422
Gh_D10G0871	inf	0.0316422
Gh_A12G2524	1.54175	0.0316422
Gh_D03G0292	1.72471	0.0318007
Gh_D11G1575	inf	0.0321065
Gh_D11G2036	inf	0.0321065
Gh_D12G0523	inf	0.0321065
Gh_D08G2115	inf	0.0324181
Gh_A05G2936	1.81585	0.0324181
Gh_D12G0394	1.77011	0.0324181
Gh_A05G1670	1.52074	0.0324181
Gh_A05G1631	1.00564	0.032876
Gh_D08G1862	2.06917	0.0335048
Gh_D08G1378	1.23264	0.0338097
Gh_A10G0827	1.92372	0.0339668
Gh_A11G2856	1.04855	0.0339668
Gh_D06G1695	1.69398	0.0342756
Gh_A02G1260	1.41856	0.0344262
Gh_A01G0922	1.52241	0.0351884
Gh_A02G1407	1.32109	0.0351884
Gh_D01G0974	1.09129	0.0353412
Gh_A11G0822	1.39479	0.0354932
Gh_D10G2363	1.33782	0.0354932
Gh_D08G2511	1.25265	0.0356489
Gh_D11G1596	2.65518	0.0359543
Gh_A02G0057	1.04002	0.0359543
Gh_D05G2888	1.81388	0.0362604
Gh_D05G1854	1.30204	0.0364158
Gh_D08G1032	1.87052	0.0370257
Gh_D06G1019	1.14009	0.0370257
Gh_D10G2219	2.28724	0.0374796
Gh_D06G2326	1.23283	0.0374796
Gh_A01G0520	1.21273	0.0374796
Gh_A12G0638	1.51197	0.0379319
Gh_D10G1565	1.1153	0.0382275
Gh_D04G1051	1.35835	0.0385303
Gh_D08G0887	1.01377	0.0386826
Gh_A09G0111	1.34104	0.0389808
Gh_D01G0514	2.17776	0.0391267
Gh_D13G0756	1.07347	0.0391267
Gh_A07G1351	1.33901	0.0394262
Gh_Sca006839G02	inf	0.0398663
Gh_D11G0171	1.67494	0.040015
Gh_D09G0701	1.49601	0.0403052
Gh_A05G0660	1.03733	0.0403052
Gh_D02G2392	1.32248	0.0404558
Gh_D03G1741	1.05278	0.0404558
Gh_D08G1265	1.50146	0.0406011
Gh_A12G2002	1.95797	0.0410439
Gh_A10G0837	1.41228	0.0410439
Gh_D05G1254	1.11035	0.0411941
Gh_A10G1040	1.194	0.0413277
Gh_D03G1526	1.49155	0.0414757
Gh_D11G3260	1.24218	0.0414757
Gh_A10G1517	1.40485	0.0419216
Gh_D03G1354	1.60003	0.0420694
Gh_D04G1090	2.66397	0.0423655
Gh_A05G0328	1.05708	0.0429531
Gh_D01G1795	1.59446	0.0433871
Gh_D12G2433	1.70499	0.0435328
Gh_A03G1662	1.22123	0.0439718
Gh_D08G0076	1.12441	0.0439718
Gh_D08G1356	1.40582	0.0443995
Gh_D03G1382	1.21122	0.0443995
Gh_D08G1230	2.58324	0.0448177
Gh_D04G0612	1.77251	0.0448177
Gh_A07G1774	1.69999	0.0449637
Gh_D11G0457	2.55611	0.0452431
Gh_D11G2357	1.5813	0.045949
Gh_D10G0889	1.29495	0.045949
Gh_A12G1143	1.04413	0.0462332
Gh_D12G1101	1.51734	0.0465224
Gh_A11G1114	1.42511	0.0466513
Gh_A05G3466	1.87987	0.0472082
Gh_D11G2098	1.2702	0.0473445
Gh_A12G1619	3.35176	0.0476258
Gh_A04G0703	1.85596	0.0479085
Gh_A08G2418	1.78789	0.0480489
Gh_A06G0266	1.80277	0.0481913
Gh_D12G1200	1.02261	0.0484713
Gh_D10G0384	1.15911	0.0487555
Gh_D05G0406	1.01817	0.0488975
Gh_A09G1405	1.4966	0.0490397
Gh_A02G1466	1.16052	0.0491797
Gh_D09G2255	1.21725	0.0494603
Gh_D10G0117	1.46249	0.0495986
Gh_A04G0456	1.06866	0.0495986
Gh_A03G1321	1.43782	0.0497391
Gh_A03G1547	-inf	0.000384111
Gh_A03G2172	-inf	0.000384111
Gh_D08G0544	-inf	0.000384111
Gh_Sca053668G01	-inf	0.000384111
Gh_A01G1360	-1.02249	0.000384111
Gh_D13G1747	-1.11154	0.000384111
Gh_A13G1450	-1.30363	0.000384111
Gh_D09G1062	-1.30951	0.000384111
Gh_A10G1906	-1.57899	0.000384111
Gh_D08G0181	-1.01558	0.00103815
Gh_A07G1906	-inf	0.00162952
Gh_D04G0635	-1.14829	0.00162952
Gh_D08G0143	-1.26832	0.00162952
Gh_D02G2164	-1.06718	0.00191171
Gh_D08G2765	-1.20762	0.00191171
Gh_A08G2448	-inf	0.0032361
Gh_A01G1519	-1.07262	0.00348938
Gh_A08G1945	-1.5577	0.00398442
Gh_A13G1991	-1.03009	0.00422788
Gh_A09G2318	-1.07957	0.00586633
Gh_A05G1930	-1.00098	0.00676129
Gh_D05G1621	-1.09093	0.0111547
Gh_D05G3929	-1.12644	0.0111547
Gh_D05G0198	-1.4009	0.0113524
Gh_D02G0127	-1.01388	0.013304
Gh_A05G0407	-1.17432	0.0144453
Gh_A07G2128	-1.29167	0.0146332
Gh_Sca037070G01	-inf	0.0166709
Gh_D11G1495	-1.13473	0.0193713
Gh_A05G1931	-1.01322	0.0214678
Gh_A08G2449	-1.13675	0.0228267
Gh_D01G1528	-inf	0.0235035
Gh_D06G1202	-inf	0.0241819
Gh_A12G0659	-inf	0.0255248
Gh_A02G0362	-1.32954	0.0263515
Gh_D04G1111	-1.23643	0.0275007
Gh_A12G2666	-inf	0.0287759
Gh_D06G2228	-inf	0.0287759
Gh_Sca087183G01	-inf	0.0287759
Gh_D02G0843	-inf	0.0306939
Gh_D13G1988	-inf	0.0306939
Gh_D10G0464	-1.39138	0.0311681
Gh_A13G0810	-1.22974	0.0351884
Gh_D11G2939	-inf	0.0353412
Gh_A01G1497	-inf	0.0361067
Gh_A01G0045	-1.42687	0.0371775
Gh_D05G3708	-inf	0.0391267
Gh_D09G0635	-inf	0.0391267
Gh_D12G1345	-inf	0.0391267
Gh_D01G1066	-1.09803	0.0408966
Gh_A09G1155	-1.23234	0.0408966
Gh_A03G0154	-1.4404	0.0446764
Gh_A13G2253	-1.49942	0.0484713

## Sheet: 15(710)
Gene_id	Log2(FPKMWD/FPKMNI)	Corrected P-value
Gh_A01G0372	inf	0.000384111
Gh_A03G0096	inf	0.000384111
Gh_A03G1429	inf	0.000384111
Gh_A05G2203	inf	0.000384111
Gh_A05G3762	inf	0.000384111
Gh_A06G0122	inf	0.000384111
Gh_A07G0422	inf	0.000384111
Gh_A07G0858	inf	0.000384111
Gh_A07G1385	inf	0.000384111
Gh_A08G2028	inf	0.000384111
Gh_A09G1034	inf	0.000384111
Gh_A11G0422	inf	0.000384111
Gh_A11G2616	inf	0.000384111
Gh_A12G1505	inf	0.000384111
Gh_A13G0772	inf	0.000384111
Gh_D01G1852	inf	0.000384111
Gh_D02G0381	inf	0.000384111
Gh_D02G0544	inf	0.000384111
Gh_D03G0343	inf	0.000384111
Gh_D05G0161	inf	0.000384111
Gh_D05G3193	inf	0.000384111
Gh_D06G0091	inf	0.000384111
Gh_D06G0101	inf	0.000384111
Gh_D06G0103	inf	0.000384111
Gh_D06G0104	inf	0.000384111
Gh_D06G0375	inf	0.000384111
Gh_D06G1458	inf	0.000384111
Gh_D07G0758	inf	0.000384111
Gh_D07G1813	inf	0.000384111
Gh_D08G1112	inf	0.000384111
Gh_D08G1862	inf	0.000384111
Gh_D09G1055	inf	0.000384111
Gh_D10G0498	inf	0.000384111
Gh_D11G2921	inf	0.000384111
Gh_D11G2930	inf	0.000384111
Gh_D12G2767	inf	0.000384111
Gh_Sca053338G01	inf	0.000384111
Gh_D05G1663	5.18619	0.000384111
Gh_A06G0238	3.83996	0.000384111
Gh_A06G0262	3.75267	0.000384111
Gh_D09G0967	3.52428	0.000384111
Gh_D08G0018	3.52306	0.000384111
Gh_A13G1623	3.42615	0.000384111
Gh_D01G1966	3.41713	0.000384111
Gh_A03G0561	3.38434	0.000384111
Gh_D01G0291	3.32235	0.000384111
Gh_D02G0889	3.29013	0.000384111
Gh_A11G2168	3.28828	0.000384111
Gh_A11G2919	3.22791	0.000384111
Gh_D05G2259	3.22559	0.000384111
Gh_D06G1046	3.01795	0.000384111
Gh_A02G0317	3.00584	0.000384111
Gh_D12G2537	2.9723	0.000384111
Gh_D07G0559	2.95809	0.000384111
Gh_A10G0290	2.91294	0.000384111
Gh_A11G1469	2.90224	0.000384111
Gh_D01G1177	2.83741	0.000384111
Gh_A05G3965	2.78547	0.000384111
Gh_D10G2220	2.75182	0.000384111
Gh_A10G1518	2.69084	0.000384111
Gh_A12G0495	2.66871	0.000384111
Gh_D07G2083	2.57356	0.000384111
Gh_A01G1088	2.55119	0.000384111
Gh_A12G2227	2.51207	0.000384111
Gh_D10G1769	2.46894	0.000384111
Gh_A09G0630	2.46547	0.000384111
Gh_D11G1626	2.45614	0.000384111
Gh_A03G0524	2.45131	0.000384111
Gh_D05G0600	2.43576	0.000384111
Gh_A01G0986	2.4328	0.000384111
Gh_A01G0875	2.43054	0.000384111
Gh_D13G1609	2.41764	0.000384111
Gh_D06G2242	2.40845	0.000384111
Gh_D08G1265	2.39203	0.000384111
Gh_A12G1049	2.33617	0.000384111
Gh_D07G1165	2.33527	0.000384111
Gh_D08G0544	2.31676	0.000384111
Gh_A04G0527	2.30773	0.000384111
Gh_D09G0628	2.3007	0.000384111
Gh_D10G1767	2.2991	0.000384111
Gh_D05G0079	2.28325	0.000384111
Gh_A11G2882	2.24654	0.000384111
Gh_D11G0603	2.23331	0.000384111
Gh_D09G0732	2.20505	0.000384111
Gh_A12G1342	2.19642	0.000384111
Gh_Sca005105G01	2.17649	0.000384111
Gh_A07G1070	2.17393	0.000384111
Gh_D08G1272	2.17093	0.000384111
Gh_D03G1427	2.16556	0.000384111
Gh_A07G1871	2.14774	0.000384111
Gh_A08G0474	2.13581	0.000384111
Gh_D07G0380	2.12022	0.000384111
Gh_D13G0680	2.11016	0.000384111
Gh_A12G0726	2.10749	0.000384111
Gh_A03G2005	2.09286	0.000384111
Gh_D08G1309	2.07115	0.000384111
Gh_A08G2388	2.05847	0.000384111
Gh_A04G0228	2.05717	0.000384111
Gh_A08G2570	2.05226	0.000384111
Gh_D05G0148	2.01202	0.000384111
Gh_A11G0707	2.00626	0.000384111
Gh_D05G1626	1.99757	0.000384111
Gh_D02G0857	1.99613	0.000384111
Gh_A04G0708	1.9593	0.000384111
Gh_D08G0509	1.95849	0.000384111
Gh_A02G1024	1.91988	0.000384111
Gh_A13G0446	1.91334	0.000384111
Gh_D01G2338	1.91115	0.000384111
Gh_A03G1549	1.89402	0.000384111
Gh_D03G0919	1.8842	0.000384111
Gh_A08G0421	1.88199	0.000384111
Gh_D13G0706	1.88098	0.000384111
Gh_A11G1632	1.88074	0.000384111
Gh_A04G0812	1.87806	0.000384111
Gh_D02G0378	1.85885	0.000384111
Gh_D05G1270	1.85123	0.000384111
Gh_A05G0771	1.84579	0.000384111
Gh_D04G1278	1.84318	0.000384111
Gh_A13G0039	1.83786	0.000384111
Gh_A13G1873	1.8226	0.000384111
Gh_A03G1548	1.81005	0.000384111
Gh_A03G1102	1.80169	0.000384111
Gh_A05G1339	1.80021	0.000384111
Gh_D05G1793	1.7938	0.000384111
Gh_A13G1008	1.78331	0.000384111
Gh_D08G1695	1.76641	0.000384111
Gh_A02G0092	1.76548	0.000384111
Gh_D13G0151	1.75419	0.000384111
Gh_D05G1755	1.73823	0.000384111
Gh_D02G2413	1.73423	0.000384111
Gh_A05G2599	1.72972	0.000384111
Gh_A01G1163	1.72132	0.000384111
Gh_D12G0097	1.71752	0.000384111
Gh_D11G2698	1.71602	0.000384111
Gh_D11G1955	1.70842	0.000384111
Gh_D11G0823	1.69672	0.000384111
Gh_A08G0739	1.69516	0.000384111
Gh_A03G2172	1.68222	0.000384111
Gh_D13G2261	1.68211	0.000384111
Gh_D01G0420	1.67768	0.000384111
Gh_A05G1961	1.66948	0.000384111
Gh_A10G0327	1.66814	0.000384111
Gh_D05G0390	1.66221	0.000384111
Gh_A12G2428	1.65641	0.000384111
Gh_D04G0815	1.65441	0.000384111
Gh_D05G2043	1.63647	0.000384111
Gh_A04G1207	1.63444	0.000384111
Gh_D13G0974	1.62238	0.000384111
Gh_D13G0174	1.59515	0.000384111
Gh_D13G0034	1.57706	0.000384111
Gh_A11G1459	1.57595	0.000384111
Gh_A13G2239	1.55876	0.000384111
Gh_D02G1527	1.55153	0.000384111
Gh_D08G0880	1.53316	0.000384111
Gh_A13G2180	1.52174	0.000384111
Gh_D07G1914	1.51825	0.000384111
Gh_D06G0057	1.50167	0.000384111
Gh_D11G2007	1.5011	0.000384111
Gh_D13G1237	1.49608	0.000384111
Gh_A13G2135	1.48665	0.000384111
Gh_D06G1766	1.48529	0.000384111
Gh_A05G1608	1.48387	0.000384111
Gh_D11G1890	1.47971	0.000384111
Gh_Sca053668G01	1.47783	0.000384111
Gh_D12G0195	1.47747	0.000384111
Gh_A01G1605	1.46936	0.000384111
Gh_D08G1096	1.46395	0.000384111
Gh_A05G3125	1.45851	0.000384111
Gh_A02G0314	1.4541	0.000384111
Gh_D02G1346	1.44569	0.000384111
Gh_A04G0109	1.42215	0.000384111
Gh_D08G1950	1.40186	0.000384111
Gh_D12G2828	1.39958	0.000384111
Gh_D05G0654	1.38258	0.000384111
Gh_A13G0018	1.37552	0.000384111
Gh_A03G0556	1.3583	0.000384111
Gh_A07G2085	1.35517	0.000384111
Gh_A06G1419	1.35151	0.000384111
Gh_D06G1953	1.34949	0.000384111
Gh_D11G1131	1.34942	0.000384111
Gh_D02G0114	1.34922	0.000384111
Gh_A10G1817	1.3311	0.000384111
Gh_Sca006959G01	1.31736	0.000384111
Gh_D05G0351	1.30004	0.000384111
Gh_A08G0195	1.28664	0.000384111
Gh_A08G1031	1.2865	0.000384111
Gh_D11G1775	1.26218	0.000384111
Gh_A06G1268	1.2552	0.000384111
Gh_D08G1167	1.24294	0.000384111
Gh_D02G1447	1.23598	0.000384111
Gh_A13G2032	1.23426	0.000384111
Gh_A10G2299	1.22045	0.000384111
Gh_A13G0130	1.21594	0.000384111
Gh_D11G3026	1.21095	0.000384111
Gh_A05G3285	1.2096	0.000384111
Gh_D12G1724	1.19845	0.000384111
Gh_A05G3668	1.17012	0.000384111
Gh_A03G1547	1.16969	0.000384111
Gh_D10G0554	1.15223	0.000384111
Gh_A02G0578	1.15136	0.000384111
Gh_D09G0181	1.12667	0.000384111
Gh_D12G1855	1.09093	0.000384111
Gh_A13G2316	1.06812	0.000384111
Gh_D01G0906	1.06352	0.000384111
Gh_A13G0989	1.04146	0.000384111
Gh_A05G0534	1.03856	0.000384111
Gh_D11G1615	1.02084	0.000384111
Gh_A11G0980	1.00398	0.000384111
Gh_D06G0209	inf	0.000721883
Gh_D13G1983	4.36968	0.000721883
Gh_A05G0483	2.93356	0.000721883
Gh_D13G1562	2.76846	0.000721883
Gh_D08G1367	2.56821	0.000721883
Gh_A08G0711	2.40548	0.000721883
Gh_A08G1537	2.34468	0.000721883
Gh_A12G0675	2.15391	0.000721883
Gh_D05G1184	1.72879	0.000721883
Gh_D01G1291	1.69675	0.000721883
Gh_A06G0019	1.6953	0.000721883
Gh_D03G1074	1.66785	0.000721883
Gh_D05G1019	1.59544	0.000721883
Gh_A05G0557	1.57365	0.000721883
Gh_D13G2523	1.49654	0.000721883
Gh_A05G0934	1.39371	0.000721883
Gh_A03G0010	1.26157	0.000721883
Gh_D10G2082	1.22446	0.000721883
Gh_A03G1743	1.15809	0.000721883
Gh_A01G0415	1.1398	0.000721883
Gh_D09G1637	1.10125	0.000721883
Gh_A11G2895	1.0957	0.000721883
Gh_D05G0431	1.06092	0.000721883
Gh_D12G1129	1.01357	0.000721883
Gh_A02G1658	inf	0.00103815
Gh_D05G1791	inf	0.00103815
Gh_D08G0811	inf	0.00103815
Gh_D09G2117	inf	0.00103815
Gh_A12G2720	2.88494	0.00103815
Gh_A03G0465	2.41963	0.00103815
Gh_D06G0257	2.31321	0.00103815
Gh_D08G0272	2.30354	0.00103815
Gh_D06G0908	2.08631	0.00103815
Gh_A01G0486	2.01957	0.00103815
Gh_D05G2391	1.62604	0.00103815
Gh_A06G2045	1.58356	0.00103815
Gh_A11G0339	1.24936	0.00103815
Gh_D10G2027	1.08023	0.00103815
Gh_D11G3304	1.0723	0.00103815
Gh_A05G0770	1.05168	0.00103815
Gh_D06G0142	1.04871	0.00103815
Gh_A11G0519	1.04018	0.00103815
Gh_D09G0728	inf	0.00133914
Gh_D05G0902	2.10105	0.00133914
Gh_D01G1675	1.524	0.00133914
Gh_A01G0620	1.49544	0.00133914
Gh_D07G1264	1.24744	0.00133914
Gh_A05G0098	inf	0.00162952
Gh_A10G1870	inf	0.00162952
Gh_D09G0537	inf	0.00162952
Gh_D13G1403	inf	0.00162952
Gh_D12G2227	2.35938	0.00162952
Gh_D13G1054	2.19122	0.00162952
Gh_D13G0793	2.17129	0.00162952
Gh_A05G1808	1.98461	0.00162952
Gh_A12G1554	1.90335	0.00162952
Gh_D10G0078	1.70018	0.00162952
Gh_D12G1468	1.65109	0.00162952
Gh_A13G1022	1.34718	0.00162952
Gh_D12G1686	1.28595	0.00162952
Gh_D03G1443	1.19787	0.00162952
Gh_A05G2338	1.09236	0.00162952
Gh_A12G1694	1.0562	0.00162952
Gh_A11G2663	1.00098	0.00162952
Gh_D04G1306	2.90995	0.00191171
Gh_A02G0626	2.79903	0.00191171
Gh_D05G0406	1.65041	0.00191171
Gh_D01G0168	1.61711	0.00191171
Gh_A09G0009	1.33322	0.00191171
Gh_D08G0982	1.02718	0.00191171
Gh_A06G1171	inf	0.0021886
Gh_A11G0633	3.73258	0.0021886
Gh_D05G2936	1.80673	0.0021886
Gh_D05G2190	1.48045	0.0021886
Gh_A05G1963	1.24585	0.0021886
Gh_A03G1662	1.24056	0.0021886
Gh_D05G2141	1.01862	0.0021886
Gh_A09G1349	1.012	0.0021886
Gh_A05G2016	3.79602	0.00245595
Gh_D06G2319	3.7015	0.00245595
Gh_D09G0234	2.64981	0.00245595
Gh_D02G1885	2.3873	0.00245595
Gh_D12G1886	2.38498	0.00245595
Gh_D13G2293	2.1186	0.00245595
Gh_D03G1492	1.86309	0.00245595
Gh_D11G0395	1.28818	0.00245595
Gh_D09G1351	1.17179	0.00245595
Gh_A04G0787	1.05984	0.00245595
Gh_A08G0129	1.03197	0.00245595
Gh_D02G2405	2.56068	0.00272084
Gh_D11G1962	2.05287	0.00272084
Gh_A12G2411	1.39225	0.00272084
Gh_A08G2218	2.01164	0.00298056
Gh_D06G0030	1.64015	0.00298056
Gh_Sca074602G01	1.54735	0.00298056
Gh_A12G1010	1.37038	0.00298056
Gh_D02G0926	1.10334	0.00298056
Gh_A05G0289	1.78343	0.0032361
Gh_D04G0514	1.6031	0.0032361
Gh_A07G1585	1.17123	0.0032361
Gh_D05G1631	1.08696	0.0032361
Gh_A10G1443	3.13337	0.00348938
Gh_A13G2057	1.54999	0.00348938
Gh_D05G2234	1.26622	0.00348938
Gh_D05G3800	1.1009	0.00348938
Gh_A08G0649	inf	0.0037381
Gh_A02G1466	3.27128	0.0037381
Gh_A01G0132	1.05106	0.0037381
Gh_A09G2191	2.88864	0.00398442
Gh_A11G0915	2.27867	0.00398442
Gh_A06G1736	2.18067	0.00398442
Gh_D08G1636	1.46761	0.00398442
Gh_D03G0311	1.4404	0.00398442
Gh_A07G0926	1.17448	0.00398442
Gh_D02G2392	2.87553	0.00422788
Gh_D10G2292	2.04654	0.00446902
Gh_D06G1084	1.19222	0.00446902
Gh_D02G0071	2.37662	0.00470736
Gh_A07G0576	1.21927	0.00470736
Gh_D01G0378	inf	0.00494359
Gh_D07G2064	inf	0.00494359
Gh_D01G0911	3.72385	0.00494359
Gh_A07G1312	1.87956	0.00494359
Gh_A01G1016	1.1648	0.00494359
Gh_A03G2076	2.07785	0.00517713
Gh_A02G0677	1.4045	0.00517713
Gh_A04G0305	2.31562	0.00540835
Gh_A03G0861	2.02396	0.00540835
Gh_A04G0049	1.02127	0.00540835
Gh_A05G0660	3.28293	0.00563856
Gh_A08G0386	2.809	0.00563856
Gh_A02G0595	2.66283	0.00563856
Gh_A10G1985	1.55373	0.00563856
Gh_D13G2415	2.47039	0.00586633
Gh_D10G0293	2.05862	0.00586633
Gh_A09G1405	1.87706	0.00586633
Gh_A05G1740	1.32832	0.00586633
Gh_D08G0595	1.0797	0.00586633
Gh_D10G0070	inf	0.00609183
Gh_A06G2033	1.02183	0.00609183
Gh_A04G0216	1.58618	0.00631709
Gh_A12G2049	2.27876	0.00653903
Gh_A05G1059	1.40714	0.00653903
Gh_D06G2326	1.22424	0.00653903
Gh_D09G1856	1.00336	0.00653903
Gh_A02G1563	1.94457	0.00676129
Gh_D01G0093	3.28045	0.00698152
Gh_D08G1301	2.44082	0.00698152
Gh_A05G0418	1.91906	0.00698152
Gh_A13G1708	1.47033	0.00698152
Gh_A05G2615	1.18204	0.00698152
Gh_D07G2279	4.08295	0.00719982
Gh_A08G1344	2.03717	0.00719982
Gh_D05G0536	1.94863	0.00719982
Gh_D10G0333	1.23267	0.00719982
Gh_A07G1963	1.21242	0.00719982
Gh_A01G0634	1.62695	0.00741647
Gh_D05G1252	1.47273	0.00741647
Gh_A02G1751	1.83827	0.00763347
Gh_A08G1014	1.46516	0.00763347
Gh_D06G0472	1.58675	0.00784917
Gh_D05G0021	1.26263	0.00784917
Gh_A08G0457	1.08241	0.00784917
Gh_A02G1381	2.07685	0.00806152
Gh_D03G0314	1.50429	0.00806152
Gh_A10G2133	1.39956	0.00806152
Gh_D11G2469	5.40842	0.00827417
Gh_A01G0520	4.55949	0.00827417
Gh_A06G0707	1.23035	0.00848513
Gh_A10G0456	1.43733	0.00869692
Gh_D07G0641	1.09837	0.00869692
Gh_A07G0354	2.39125	0.00890507
Gh_A12G0559	1.60349	0.00890507
Gh_A06G0385	2.49297	0.00911492
Gh_A07G1304	1.52996	0.00911492
Gh_D13G2307	1.47655	0.00911492
Gh_A12G1728	1.21149	0.00932209
Gh_D11G0743	1.77518	0.00952732
Gh_D01G1293	1.54729	0.00952732
Gh_A07G1684	1.19145	0.00952732
Gh_A02G0805	1.1146	0.00952732
Gh_A02G0714	2.68318	0.00973261
Gh_D12G2139	2.40365	0.00973261
Gh_A06G0785	2.14727	0.00973261
Gh_A05G0518	1.45457	0.00973261
Gh_A05G1093	2.05586	0.00993834
Gh_D05G0169	1.06507	0.00993834
Gh_A10G2290	5.14945	0.0101425
Gh_D04G1318	3.12857	0.0101425
Gh_A05G0085	1.8757	0.0101425
Gh_A05G1117	2.12247	0.0103456
Gh_A04G1012	1.25398	0.0103456
Gh_A05G1718	1.2477	0.0105492
Gh_A13G1904	2.31508	0.0107522
Gh_A11G0150	1.63552	0.0107522
Gh_D10G2153	1.073	0.0107522
Gh_D07G1030	3.13586	0.0109543
Gh_A13G1375	1.73825	0.0109543
Gh_D09G2169	3.65784	0.0111547
Gh_A03G2186	2.27841	0.0113524
Gh_A04G0629	2.67568	0.01155
Gh_A12G1285	1.56043	0.011747
Gh_A02G0258	1.18558	0.011747
Gh_D12G2714	1.87843	0.0119396
Gh_D12G0701	1.73867	0.0119396
Gh_Sca037070G01	inf	0.0121376
Gh_A10G2143	1.17007	0.0121376
Gh_A07G0438	2.02783	0.0123323
Gh_D09G0149	1.95116	0.0123323
Gh_D05G1918	1.7708	0.0123323
Gh_A11G1441	2.71615	0.0125292
Gh_D08G1378	1.22957	0.0125292
Gh_D04G1049	1.16497	0.0125292
Gh_A01G1726	2.18119	0.0127258
Gh_A09G1760	1.92067	0.0127258
Gh_A10G0734	1.18283	0.0127258
Gh_D06G0046	1.11548	0.0127258
Gh_D08G0037	inf	0.0134921
Gh_D10G2619	2.07495	0.0134921
Gh_A05G0016	1.56743	0.0134921
Gh_A02G0125	1.42398	0.0134921
Gh_D05G1254	2.37679	0.0142542
Gh_A06G0351	1.32888	0.0142542
Gh_D12G0503	1.07109	0.0142542
Gh_D12G0041	1.00006	0.0142542
Gh_D05G0805	1.0354	0.0144453
Gh_A09G1537	2.76027	0.0146332
Gh_A02G0794	1.07312	0.0146332
Gh_A13G0544	1.34347	0.0148219
Gh_D05G3246	inf	0.015011
Gh_D02G0891	1.5497	0.015011
Gh_D07G1565	2.15791	0.0152001
Gh_A03G1635	4.2461	0.0155738
Gh_A09G0968	1.49147	0.0155738
Gh_A08G2472	1.77196	0.0157575
Gh_D01G0757	1.99534	0.0161231
Gh_A05G2241	2.57378	0.0163045
Gh_A01G0389	1.50006	0.0166709
Gh_A12G1803	2.15389	0.0168504
Gh_A06G0873	1.61963	0.0168504
Gh_D01G0765	1.14515	0.0168504
Gh_D07G0416	1.11085	0.0168504
Gh_A04G0035	1.10738	0.0168504
Gh_D05G0030	1.06766	0.0168504
Gh_D13G2291	1.56007	0.0170314
Gh_Sca013374G01	3.74394	0.0173962
Gh_A12G0144	1.69644	0.0173962
Gh_D03G0261	1.39797	0.0173962
Gh_D13G2438	1.26859	0.0175753
Gh_D12G2725	1.23854	0.0175753
Gh_D01G0177	1.18336	0.0181148
Gh_D11G2357	2.0283	0.0188363
Gh_D13G2378	2.07882	0.0191921
Gh_D08G2556	1.38538	0.0191921
Gh_A11G2516	1.39459	0.0193713
Gh_D12G2433	2.68554	0.0195493
Gh_D05G2011	1.25584	0.0199033
Gh_D11G1889	1.20595	0.0199033
Gh_D05G3049	3.08799	0.0200756
Gh_A05G2653	1.51261	0.0200756
Gh_D11G1420	2.30626	0.0202512
Gh_D06G1078	1.7682	0.0202512
Gh_D03G0161	2.51971	0.0204258
Gh_A06G1910	2.25417	0.0205986
Gh_A07G0303	1.58983	0.0207738
Gh_A02G0339	2.51126	0.0211217
Gh_A01G0280	1.41835	0.0211217
Gh_D12G0650	2.08748	0.0212959
Gh_A05G1415	1.76157	0.0212959
Gh_A10G1552	2.3739	0.0216408
Gh_A07G1705	2.71639	0.0218099
Gh_A08G2418	1.93418	0.0218099
Gh_D09G1839	1.43791	0.0218099
Gh_A04G0695	inf	0.021972
Gh_D05G2010	1.57854	0.021972
Gh_A11G3156	4.049	0.0224853
Gh_A06G2118	1.96695	0.0224853
Gh_A01G1272	1.73819	0.0224853
Gh_D03G1849	1.434	0.0224853
Gh_A05G3021	1.16169	0.022656
Gh_A07G1790	1.02842	0.022656
Gh_D08G1639	1.70108	0.0229962
Gh_A10G2205	1.1305	0.0233367
Gh_A12G2524	2.59311	0.0235035
Gh_A05G0399	1.32555	0.0235035
Gh_A05G2189	3.05804	0.0236741
Gh_D13G1505	2.14619	0.0238458
Gh_D07G1579	1.28541	0.0238458
Gh_Sca009376G01	1.11327	0.0238458
Gh_A05G1142	1.07149	0.0241819
Gh_A05G0914	2.04401	0.024354
Gh_A05G1594	1.45478	0.024354
Gh_D01G1705	1.35287	0.024354
Gh_A12G2620	1.0225	0.0245243
Gh_A03G1426	1.34467	0.0246923
Gh_A11G1800	1.95989	0.0250295
Gh_D06G1745	1.6276	0.0251963
Gh_A02G0918	1.02132	0.0251963
Gh_A05G1492	5.61238	0.0253605
Gh_A03G0500	1.85659	0.0253605
Gh_A08G1041	1.4505	0.0253605
Gh_D12G1771	1.06177	0.0253605
Gh_A01G1969	1.77476	0.0256864
Gh_D08G1226	inf	0.0266761
Gh_A10G0255	1.32766	0.0266761
Gh_D01G2080	1.09408	0.0266761
Gh_D06G1020	2.19452	0.0268417
Gh_D09G1082	1.31125	0.0268417
Gh_A03G1096	1.96659	0.0270061
Gh_A03G2181	1.53905	0.0270061
Gh_A06G2028	1.01117	0.0270061
Gh_A08G1393	1.03252	0.0276632
Gh_A05G4022	1.00814	0.0276632
Gh_A13G0094	2.02369	0.0278181
Gh_A03G2061	1.97252	0.0279724
Gh_A02G1750	inf	0.0282917
Gh_D09G1718	inf	0.0282917
Gh_A08G2003	1.97518	0.0282917
Gh_D08G1737	1.19834	0.0284539
Gh_A12G1482	2.15396	0.0286122
Gh_D10G0616	1.6161	0.0286122
Gh_A05G2356	3.41253	0.0290985
Gh_D11G0351	2.5646	0.0290985
Gh_A06G0225	3.88988	0.0292622
Gh_A07G0623	2.05396	0.0294239
Gh_A07G0196	1.66869	0.0297434
Gh_D10G2363	1.64255	0.0297434
Gh_D05G0686	3.43439	0.029901
Gh_Sca048607G01	1.65916	0.029901
Gh_D10G0072	2.36206	0.0300619
Gh_A07G1688	1.19114	0.0300619
Gh_A05G1815	3.74505	0.0306939
Gh_A13G0524	2.503	0.031326
Gh_A13G1212	1.18221	0.031326
Gh_D12G1701	1.00346	0.0314849
Gh_A01G1457	1.87123	0.0316422
Gh_D12G1470	2.45407	0.0319555
Gh_D01G0514	2.49899	0.0321065
Gh_D01G0270	1.07208	0.0321065
Gh_A11G2439	1.74585	0.0324181
Gh_A05G1126	1.09376	0.0324181
Gh_A09G1716	1.42209	0.0325653
Gh_D05G2533	1.05888	0.0327221
Gh_D01G1047	inf	0.032876
Gh_D11G1062	1.91455	0.032876
Gh_A13G1059	1.60856	0.0333477
Gh_D10G0428	1.33888	0.0335048
Gh_A08G1169	2.40571	0.0338097
Gh_A07G0245	1.9362	0.0338097
Gh_D12G1140	3.20543	0.0339668
Gh_D13G0588	2.10265	0.0339668
Gh_A12G1774	1.10447	0.0342756
Gh_D06G1170	2.52223	0.0345764
Gh_D04G0498	1.23484	0.0345764
Gh_D01G0731	1.35737	0.0358009
Gh_D13G0303	1.08782	0.0358009
Gh_A11G1258	1.24516	0.0359543
Gh_A01G0430	1.2488	0.0367211
Gh_A12G1265	2.21698	0.0370257
Gh_A10G0575	1.507	0.0371775
Gh_D08G1230	2.77673	0.0373273
Gh_A12G1915	3.21954	0.0386826
Gh_A05G3675	1.13045	0.0389808
Gh_A04G0238	inf	0.0394262
Gh_D05G3882	1.73913	0.0394262
Gh_D12G2095	1.17664	0.0394262
Gh_D02G1767	2.17202	0.0398663
Gh_A06G1144	1.65621	0.040158
Gh_D09G0427	1.16234	0.040158
Gh_D13G1813	3.08707	0.0404558
Gh_D04G1245	5.00176	0.0407474
Gh_A13G2223	1.62949	0.0407474
Gh_D06G1403	1.42583	0.0408966
Gh_A12G1571	1.23793	0.0408966
Gh_A01G1270	2.48216	0.0410439
Gh_D08G0688	1.22454	0.0410439
Gh_D05G1930	1.19483	0.0410439
Gh_A10G2253	1.35806	0.0411941
Gh_D11G0294	1.76603	0.0419216
Gh_D10G0255	1.12787	0.0426592
Gh_A03G1680	1.31696	0.0436805
Gh_D11G0817	1.53462	0.0438287
Gh_D02G0804	6.42105	0.0445385
Gh_A11G1721	5.85159	0.0445385
Gh_A02G0760	5.06632	0.0445385
Gh_D04G1051	1.53677	0.0445385
Gh_D02G0506	1.08661	0.0445385
Gh_D04G1670	1.15798	0.0449637
Gh_A01G1922	1.0468	0.0456695
Gh_D02G0404	3.63503	0.0463779
Gh_D02G1805	2.27878	0.0472082
Gh_A04G0094	inf	0.0473445
Gh_A01G0869	inf	0.0476258
Gh_A05G0111	inf	0.0476258
Gh_D08G0205	inf	0.0476258
Gh_D09G1709	inf	0.0476258
Gh_A12G1170	1.54652	0.0476258
Gh_D04G0318	1.52965	0.0476258
Gh_A05G1598	1.1671	0.0476258
Gh_D12G0672	1.04826	0.0484713
Gh_D10G1620	1.3048	0.0490397
Gh_D10G2630	1.48839	0.0491797
Gh_A10G1026	1.16075	0.0493201
Gh_A09G1428	1.66678	0.0494603
Gh_D05G0981	2.10305	0.0495986
Gh_D04G0205	1.01362	0.0498785
Gh_A01G1739	-inf	0.000384111
Gh_A03G2044	-inf	0.000384111
Gh_A13G2341	-inf	0.000384111
Gh_D10G1753	-inf	0.000384111
Gh_Sca040014G01	-inf	0.000384111
Gh_D11G0237	-1.01557	0.000384111
Gh_D08G0065	-1.02639	0.000384111
Gh_A01G1360	-1.03716	0.000384111
Gh_D13G1062	-1.07826	0.000384111
Gh_A13G1426	-1.10872	0.000384111
Gh_A02G1653	-1.14638	0.000384111
Gh_D10G0438	-1.22746	0.000384111
Gh_D13G1747	-1.27024	0.000384111
Gh_A13G1450	-1.65693	0.000384111
Gh_A10G1906	-1.96283	0.000384111
Gh_D09G0828	-inf	0.000721883
Gh_D11G1819	-inf	0.000721883
Gh_A04G1048	-1.19872	0.00103815
Gh_A12G2100	-1.49217	0.00103815
Gh_D07G0235	-1.29563	0.00133914
Gh_D06G2129	-1.35056	0.00133914
Gh_A02G1268	-1.03116	0.00162952
Gh_A10G0003	-1.50121	0.00162952
Gh_A05G0200	-1.56555	0.00162952
Gh_A11G1155	-1.00696	0.00191171
Gh_A05G4009	-1.0565	0.00191171
Gh_D12G0806	-1.2257	0.00191171
Gh_D12G0289	-1.02195	0.00298056
Gh_A11G0366	-1.21608	0.0032361
Gh_A12G0496	-1.3721	0.00398442
Gh_D11G0472	-1.887	0.00422788
Gh_D10G0998	-1.63577	0.00470736
Gh_A09G0044	-1.57492	0.00494359
Gh_A06G1744	-1.46203	0.00540835
Gh_D06G0690	-1.5819	0.00609183
Gh_D05G1926	-1.32347	0.00631709
Gh_A05G0989	-1.24589	0.00719982
Gh_D05G0336	-1.17342	0.00806152
Gh_D06G1602	-1.14974	0.00848513
Gh_A08G1440	-1.31817	0.00911492
Gh_D03G0069	-1.68566	0.00911492
Gh_D01G0045	-1.15711	0.00952732
Gh_A06G0608	-1.46249	0.00973261
Gh_A09G0551	-1.36769	0.0103456
Gh_D13G2157	-4.33897	0.0103456
Gh_D13G0016	-1.02536	0.011747
Gh_D04G1975	-1.07229	0.011747
Gh_D06G0411	-2.05735	0.0119396
Gh_D12G1727	-1.16805	0.0123323
Gh_A06G0497	-1.25553	0.0123323
Gh_D05G0774	-1.11512	0.0125292
Gh_A05G0698	-inf	0.0131111
Gh_Sca016077G01	-inf	0.0131111
Gh_A07G0498	-1.05531	0.0138765
Gh_D04G1251	-1.37948	0.0155738
Gh_A07G1418	-1.01992	0.0157575
Gh_A11G3262	-1.21769	0.0163045
Gh_D05G2152	-1.36057	0.0175753
Gh_D09G2353	-1.18008	0.018295
Gh_D11G2414	-1.24156	0.018295
Gh_A13G1326	-1.3629	0.0231671
Gh_D03G1716	-inf	0.0251963
Gh_D07G1049	-1.43213	0.0261843
Gh_D11G2021	-1.15034	0.0281345
Gh_A10G1311	-1.01321	0.0287759
Gh_D09G1591	-inf	0.0305337
Gh_A09G0403	-1.12963	0.0306939
Gh_A02G0964	-1.49001	0.0311681
Gh_D05G3752	-inf	0.0335048
Gh_A10G2239	-1.36558	0.0335048
Gh_D04G1520	-1.16142	0.0338097
Gh_A12G2504	-1.18857	0.0354932
Gh_A07G1020	-1.23288	0.0362604
Gh_A05G3813	-1.45441	0.0371775
Gh_Sca012041G01	-2.04736	0.0373273
Gh_D05G2222	-1.33117	0.0374796
Gh_A03G1135	-1.30771	0.0397229
Gh_D05G2013	-1.27221	0.0398663
Gh_A11G1069	-1.05472	0.040015
Gh_A11G2459	-1.01805	0.0404558
Gh_D05G0753	-1.1527	0.0408966
Gh_D07G1090	-1.10585	0.0411941
Gh_A05G2105	-1.05283	0.0419216
Gh_D10G1484	-1.22718	0.0435328
Gh_D11G0104	-1.36704	0.0445385
Gh_D07G0965	-1.40091	0.0445385
Gh_D11G3503	-1.37492	0.0446764
Gh_A12G1569	-1.60899	0.0446764
Gh_A01G0644	-1.21117	0.0463779
Gh_A12G0069	-1.31846	0.0463779
Gh_D05G1738	-1.66795	0.0483342
Gh_A01G1731	-1.76733	0.0486148
Gh_D03G0758	-inf	0.0491797
Gh_Sca118457G01	-inf	0.0491797
Gh_A07G0797	-1.01908	0.0494603
Gh_A04G0895	-2.14419	0.0498785

## Sheet: 20(238)
Gene_id	Log2(FPKMWD/FPKMNI)	Corrected P-value
Gh_A08G0957	3.24487	0.000384111
Gh_D02G0169	2.37689	0.000384111
Gh_D05G2828	2.37658	0.000384111
Gh_D11G0799	2.25593	0.000384111
Gh_D02G0715	2.06419	0.000384111
Gh_A08G0564	1.83858	0.000384111
Gh_D02G2065	1.8203	0.000384111
Gh_A07G1461	1.78202	0.000384111
Gh_D12G1931	1.62631	0.000384111
Gh_D05G2936	1.50479	0.000384111
Gh_A01G0875	1.39861	0.000384111
Gh_D01G1783	1.38375	0.000384111
Gh_D05G3257	1.28723	0.000384111
Gh_A10G1329	1.27161	0.000384111
Gh_A01G1994	1.21623	0.000384111
Gh_D01G2254	1.14888	0.000384111
Gh_A13G0837	1.13149	0.000384111
Gh_D07G1846	1.07696	0.000384111
Gh_A12G1591	1.96413	0.000721883
Gh_A03G1623	1.36167	0.000721883
Gh_A13G0446	1.17649	0.000721883
Gh_D06G1879	inf	0.00103815
Gh_D03G1078	1.0858	0.00103815
Gh_A07G0108	1.22153	0.00133914
Gh_A13G1673	1.01341	0.00133914
Gh_A07G0354	2.37513	0.00162952
Gh_A12G1592	2.07512	0.00162952
Gh_D13G0706	1.16089	0.00191171
Gh_D13G0464	1.1215	0.00191171
Gh_A07G2273	2.19613	0.0037381
Gh_A02G1597	1.22888	0.0037381
Gh_D07G1842	1.18369	0.00494359
Gh_D05G0964	1.40373	0.00517713
Gh_A10G2327	1.79116	0.00540835
Gh_A13G0314	1.11656	0.00540835
Gh_D01G0579	inf	0.00563856
Gh_D09G2101	1.31799	0.00563856
Gh_A03G0187	1.17373	0.00586633
Gh_A13G0393	1.00303	0.00631709
Gh_A11G1257	1.53463	0.00763347
Gh_D01G2217	1.46859	0.00763347
Gh_A05G1018	1.25396	0.00763347
Gh_D10G1793	inf	0.00869692
Gh_A06G0271	1.92222	0.00869692
Gh_D05G3547	1.59974	0.00911492
Gh_A10G1972	1.06069	0.00911492
Gh_D01G0911	1.28149	0.00973261
Gh_A08G0955	3.07627	0.0105492
Gh_D11G0298	1.54844	0.0107522
Gh_A12G1614	1.17677	0.0109543
Gh_D02G1035	1.51167	0.0127258
Gh_D11G0662	1.24818	0.0144453
Gh_D07G0416	1.35415	0.015011
Gh_A07G0295	inf	0.0166709
Gh_Sca093842G01	inf	0.0166709
Gh_A10G0722	inf	0.0209475
Gh_A11G3146	inf	0.0209475
Gh_Sca205709G01	inf	0.0209475
Gh_D01G1978	1.57063	0.0212959
Gh_A08G1945	1.3135	0.0212959
Gh_D08G0320	1.23586	0.021972
Gh_A10G1317	1.6746	0.022144
Gh_A11G0020	2.60373	0.022656
Gh_D07G0153	1.28255	0.022656
Gh_A03G0373	1.05303	0.0231671
Gh_A13G2235	1.59162	0.0235035
Gh_Sca093878G01	inf	0.0245243
Gh_A11G0963	1.58412	0.0245243
Gh_A03G0908	1.03393	0.0246923
Gh_D06G1386	2.11425	0.0253605
Gh_D08G1607	1.10039	0.0255248
Gh_A01G0559	1.03884	0.0289358
Gh_A10G1516	1.08975	0.0297434
Gh_A07G1449	1.24448	0.0300619
Gh_A12G2316	inf	0.0305337
Gh_A02G1258	1.22132	0.0305337
Gh_D10G0094	inf	0.032876
Gh_A06G1105	inf	0.0338097
Gh_D02G0668	inf	0.0338097
Gh_D10G1383	inf	0.0338097
Gh_D02G1523	1.20112	0.0348778
Gh_A12G1772	1.80566	0.0354932
Gh_A04G0733	inf	0.0358009
Gh_A10G1200	inf	0.0358009
Gh_D06G0976	inf	0.0358009
Gh_D10G0077	1.72197	0.0380846
Gh_Sca074112G01	1.11701	0.040158
Gh_A03G0003	inf	0.0403052
Gh_D08G0053	inf	0.0403052
Gh_Sca012878G01	inf	0.0403052
Gh_Sca150165G01	inf	0.0403052
Gh_A05G0809	1.04096	0.0408966
Gh_D08G1885	1.03726	0.0410439
Gh_D07G1441	1.16345	0.0422174
Gh_A11G0714	1.52125	0.0429531
Gh_A02G0134	2.16852	0.0430977
Gh_A06G1047	1.28675	0.0438287
Gh_D08G0304	1.04157	0.0439718
Gh_A02G0021	1.03233	0.0448177
Gh_D13G1152	1.39836	0.0463779
Gh_D06G0294	1.68065	0.0470668
Gh_A04G1464	1.4042	0.0477693
Gh_A09G1025	2.11031	0.0481913
Gh_A08G0093	1.1861	0.0490397
Gh_A12G1394	-inf	0.000384111
Gh_D05G3304	-inf	0.000384111
Gh_D07G1062	-inf	0.000384111
Gh_D08G1737	-inf	0.000384111
Gh_A04G1054	-1.10589	0.000384111
Gh_Sca129338G01	-1.26353	0.000384111
Gh_D01G1128	-1.29428	0.000384111
Gh_A11G1661	-1.32629	0.000384111
Gh_D04G1458	-1.39191	0.000384111
Gh_A05G2289	-1.42401	0.000384111
Gh_A07G1441	-1.51247	0.000384111
Gh_D06G0139	-1.73927	0.000384111
Gh_A07G1460	-2.08604	0.000384111
Gh_D11G0868	-2.44742	0.000384111
Gh_D08G0118	-2.59197	0.000384111
Gh_D03G0836	-4.40052	0.000384111
Gh_A01G1537	-inf	0.000721883
Gh_D12G1413	-1.13766	0.000721883
Gh_A08G2446	-1.6268	0.000721883
Gh_A05G3021	-1.44913	0.00133914
Gh_D02G2130	-2.26548	0.00133914
Gh_A12G0816	-1.19116	0.00162952
Gh_D11G3268	-1.6505	0.00162952
Gh_Sca011394G01	-1.23284	0.00245595
Gh_D09G0022	-1.80412	0.00245595
Gh_D10G2361	-1.39042	0.00272084
Gh_D10G0006	-1.08828	0.00298056
Gh_A05G2809	-2.14442	0.00298056
Gh_A08G0121	-1.10473	0.00348938
Gh_D01G0733	-1.61858	0.00422788
Gh_D08G0759	-1.34993	0.00446902
Gh_A13G1573	-1.05817	0.00517713
Gh_D05G1453	-1.32985	0.00540835
Gh_A13G2227	-1.0694	0.00586633
Gh_A09G1528	-1.03189	0.00609183
Gh_A05G3634	-1.95646	0.00631709
Gh_Sca015312G01	-1.05759	0.00741647
Gh_A13G2085	-inf	0.00806152
Gh_D11G1462	-inf	0.00806152
Gh_D12G1318	-1.35792	0.00848513
Gh_A05G2068	-1.41019	0.00952732
Gh_D12G1031	-1.17707	0.0101425
Gh_A07G1078	-1.66275	0.011747
Gh_A10G0470	-3.65566	0.0125292
Gh_A02G0796	-1.28666	0.0129202
Gh_D02G0704	-1.09915	0.013304
Gh_Sca017503G01	-1.31146	0.0134921
Gh_D06G0382	-1.9456	0.0136822
Gh_A06G1255	-inf	0.0157575
Gh_D10G1351	-inf	0.0157575
Gh_D10G1983	-inf	0.0157575
Gh_Sca014783G01	-1.05554	0.015939
Gh_A08G1834	-1.42291	0.0164883
Gh_D02G0837	-1.67314	0.0166709
Gh_A01G1948	-2.55476	0.0175753
Gh_D03G1229	-1.83171	0.0184765
Gh_A03G1247	-1.64673	0.0191921
Gh_A09G0963	-1.05248	0.0195493
Gh_Sca186914G01	-inf	0.0199033
Gh_A03G1510	-2.07856	0.0205986
Gh_A03G1107	-1.25771	0.0211217
Gh_D12G1712	-1.27557	0.0211217
Gh_D01G1679	-1.5937	0.0212959
Gh_A11G2636	-1.13156	0.0214678
Gh_A07G0320	-1.27008	0.0214678
Gh_D10G1003	-1.58582	0.0216408
Gh_A03G1635	-1.67625	0.0218099
Gh_A12G2658	-1.8907	0.0218099
Gh_D05G2010	-1.22312	0.0223121
Gh_A02G1666	-1.00442	0.022656
Gh_A10G0878	-1.31325	0.0235035
Gh_D11G3000	-1.00285	0.0240148
Gh_A10G1212	-2.04403	0.0240148
Gh_D11G3322	-1.2165	0.0241819
Gh_D07G1374	-1.2135	0.0246923
Gh_A05G2850	-1.47748	0.0251963
Gh_D11G2939	-2.30774	0.0253605
Gh_A05G3954	-1.21023	0.0258531
Gh_A06G2069	-1.45659	0.0273358
Gh_D08G2556	-1.8706	0.0273358
Gh_D07G0035	-inf	0.0281345
Gh_D11G1151	-inf	0.0281345
Gh_A11G1855	-1.7018	0.0281345
Gh_D08G0712	-1.9286	0.0282917
Gh_A06G1534	-2.84813	0.0284539
Gh_A10G1522	-1.02117	0.0294239
Gh_D09G1063	-1.32137	0.029901
Gh_D01G1743	-1.02521	0.0303785
Gh_D10G1801	-1.1718	0.0306939
Gh_D06G0338	-inf	0.0322664
Gh_D08G2123	-inf	0.0322664
Gh_A07G1502	-1.05806	0.0325653
Gh_A06G0743	-1.50512	0.032876
Gh_A13G0544	-1.04988	0.0330331
Gh_D11G1760	-1.48045	0.0331914
Gh_A05G2849	-2.0243	0.0335048
Gh_A04G0833	-1.16539	0.0338097
Gh_D07G2143	-1.2996	0.0341212
Gh_A09G1405	-1.94926	0.0345764
Gh_D10G0109	-1.13943	0.0348778
Gh_D12G2006	-1.36284	0.0348778
Gh_A03G1376	-1.617	0.0348778
Gh_A08G0374	-3.5656	0.0348778
Gh_A03G2157	-1.25721	0.0353412
Gh_Sca009965G02	-1.65584	0.0354932
Gh_D05G0660	-1.08227	0.0356489
Gh_A01G1439	-1.45183	0.0370257
Gh_D13G1551	-1.46208	0.0373273
Gh_A12G1148	-1.55525	0.0380846
Gh_D02G1020	-2.63313	0.0382275
Gh_D11G3004	-1.13127	0.0391267
Gh_A01G2020	-1.09215	0.0394262
Gh_A05G2232	-inf	0.0395748
Gh_D08G0883	-inf	0.0395748
Gh_Sca007035G03	-inf	0.0395748
Gh_Sca012128G01	-inf	0.0395748
Gh_D05G1957	-1.21512	0.0411941
Gh_A09G0832	-1.32771	0.0411941
Gh_D11G3300	-2.03936	0.0413277
Gh_A12G1245	-1.13139	0.0432431
Gh_A07G0915	-inf	0.044116
Gh_A09G1633	-inf	0.044116
Gh_D04G0821	-inf	0.044116
Gh_D07G0565	-inf	0.044116
Gh_D10G1315	-1.39711	0.0443995
Gh_D05G2961	-2.30116	0.0445385
Gh_D08G0927	-1.93004	0.0460881
Gh_A02G0945	-1.19302	0.0473445
Gh_A12G1021	-1.82985	0.0474872
Gh_D06G2295	-1.81989	0.0479085
Gh_A10G1360	-1.52064	0.0486148
Gh_D09G1264	-1.5281	0.0486148
Gh_A13G0818	-2.05335	0.0487555
Gh_D13G0202	-1.40221	0.0491797

## Sheet: 25(820)
Gene_id	Log2(FPKMWD/FPKMNI)	Corrected P-value
Gh_A01G0648	inf	0.000384111
Gh_A02G0199	inf	0.000384111
Gh_A02G0884	inf	0.000384111
Gh_A04G0178	inf	0.000384111
Gh_A05G1845	inf	0.000384111
Gh_A05G3142	inf	0.000384111
Gh_A07G1846	inf	0.000384111
Gh_A08G0106	inf	0.000384111
Gh_A08G1416	inf	0.000384111
Gh_A09G2294	inf	0.000384111
Gh_A12G0654	inf	0.000384111
Gh_A12G1303	inf	0.000384111
Gh_D02G0260	inf	0.000384111
Gh_D02G0262	inf	0.000384111
Gh_D02G1029	inf	0.000384111
Gh_D07G1207	inf	0.000384111
Gh_D09G2022	inf	0.000384111
Gh_D09G2023	inf	0.000384111
Gh_D10G0138	inf	0.000384111
Gh_D11G0804	inf	0.000384111
Gh_D12G1426	inf	0.000384111
Gh_D12G1832	inf	0.000384111
Gh_Sca054455G01	inf	0.000384111
Gh_D10G2075	4.57318	0.000384111
Gh_A06G1331	3.9977	0.000384111
Gh_D06G1386	3.32998	0.000384111
Gh_D02G0715	3.1855	0.000384111
Gh_A13G0025	3.1216	0.000384111
Gh_D07G0823	2.99095	0.000384111
Gh_D01G2050	2.77757	0.000384111
Gh_D05G1276	2.7575	0.000384111
Gh_D02G0169	2.54477	0.000384111
Gh_D05G1759	2.52924	0.000384111
Gh_D05G2294	2.45724	0.000384111
Gh_D10G1621	2.39076	0.000384111
Gh_A11G1346	2.34403	0.000384111
Gh_A11G2458	2.29233	0.000384111
Gh_A06G1744	2.19845	0.000384111
Gh_D03G0970	2.17511	0.000384111
Gh_A03G0417	2.13351	0.000384111
Gh_A10G1835	2.12168	0.000384111
Gh_D12G1318	2.10072	0.000384111
Gh_A09G1908	2.06019	0.000384111
Gh_D11G2322	2.00671	0.000384111
Gh_D07G0416	1.98288	0.000384111
Gh_A08G1434	1.97111	0.000384111
Gh_A13G0446	1.86666	0.000384111
Gh_D06G2182	1.85777	0.000384111
Gh_A07G0354	1.85668	0.000384111
Gh_A08G1366	1.81113	0.000384111
Gh_D10G2294	1.78561	0.000384111
Gh_D13G0494	1.76458	0.000384111
Gh_A13G0090	1.75138	0.000384111
Gh_A01G1201	1.74825	0.000384111
Gh_A09G1397	1.67909	0.000384111
Gh_A10G1516	1.64246	0.000384111
Gh_D08G0472	1.59044	0.000384111
Gh_D11G3277	1.58325	0.000384111
Gh_A03G0908	1.58059	0.000384111
Gh_Sca005510G01	1.57315	0.000384111
Gh_A09G1217	1.51525	0.000384111
Gh_D13G0440	1.51125	0.000384111
Gh_A13G0837	1.50955	0.000384111
Gh_D02G1147	1.50693	0.000384111
Gh_D10G2619	1.49911	0.000384111
Gh_A05G0154	1.47551	0.000384111
Gh_A05G1089	1.44333	0.000384111
Gh_A12G1196	1.42516	0.000384111
Gh_A09G2059	1.39386	0.000384111
Gh_D05G2259	1.37214	0.000384111
Gh_A03G1634	1.32596	0.000384111
Gh_D05G1223	1.32072	0.000384111
Gh_A01G1994	1.31691	0.000384111
Gh_D10G0773	1.29411	0.000384111
Gh_A03G0958	1.28802	0.000384111
Gh_D09G0197	1.28299	0.000384111
Gh_D11G3289	1.26496	0.000384111
Gh_A10G0626	1.25842	0.000384111
Gh_A10G1627	1.25014	0.000384111
Gh_D12G2714	1.24847	0.000384111
Gh_A10G1517	1.24007	0.000384111
Gh_D01G2254	1.23665	0.000384111
Gh_A12G1772	1.22741	0.000384111
Gh_D12G0033	1.22475	0.000384111
Gh_A10G1972	1.22454	0.000384111
Gh_A09G0964	1.20685	0.000384111
Gh_D06G1421	1.18884	0.000384111
Gh_A13G0314	1.18145	0.000384111
Gh_D13G1246	1.1762	0.000384111
Gh_A10G1987	1.16518	0.000384111
Gh_A08G0663	1.14009	0.000384111
Gh_D13G2478	1.13119	0.000384111
Gh_D07G0441	1.1205	0.000384111
Gh_D08G2730	1.10013	0.000384111
Gh_D11G0471	1.07537	0.000384111
Gh_D10G0473	1.0445	0.000384111
Gh_D08G1728	1.02206	0.000384111
Gh_A11G0804	1.00869	0.000384111
Gh_A05G2729	1.00028	0.000384111
Gh_D11G1743	inf	0.000721883
Gh_A03G1429	2.28408	0.000721883
Gh_A04G1032	1.70642	0.000721883
Gh_D09G1401	1.65758	0.000721883
Gh_A03G1623	1.5828	0.000721883
Gh_D09G2105	1.48373	0.000721883
Gh_D10G2497	1.407	0.000721883
Gh_A03G0960	1.3162	0.000721883
Gh_Sca017089G01	1.16993	0.000721883
Gh_A09G2466	1.12415	0.000721883
Gh_D11G3194	1.11536	0.000721883
Gh_A05G0282	1.08801	0.000721883
Gh_D05G2708	1.83469	0.00103815
Gh_D12G2676	1.73183	0.00103815
Gh_A10G0945	1.41404	0.00103815
Gh_A08G0910	1.36891	0.00103815
Gh_A03G0725	1.11992	0.00103815
Gh_D02G0380	1.02374	0.00103815
Gh_D09G0908	2.10341	0.00133914
Gh_D08G0949	1.83412	0.00133914
Gh_D13G0706	1.82133	0.00133914
Gh_A11G2993	1.47912	0.00133914
Gh_A06G0361	1.39436	0.00133914
Gh_D08G1135	1.3828	0.00133914
Gh_D02G0215	1.23408	0.00133914
Gh_D08G0840	1.1796	0.00133914
Gh_D10G1721	inf	0.00162952
Gh_A05G3820	2.90309	0.00162952
Gh_A09G1307	2.37619	0.00162952
Gh_A07G0157	1.67705	0.00162952
Gh_A10G1940	1.33532	0.00162952
Gh_D06G0870	1.08679	0.00162952
Gh_A11G1091	2.04539	0.00191171
Gh_D11G0298	1.70872	0.00191171
Gh_A07G2273	1.60656	0.00191171
Gh_D02G1767	1.38292	0.00191171
Gh_D03G1078	1.26111	0.00191171
Gh_A09G0884	1.20866	0.00191171
Gh_D10G2528	1.14057	0.00191171
Gh_D06G0257	1.01439	0.00191171
Gh_Sca004815G01	inf	0.0021886
Gh_D02G1346	1.0726	0.0021886
Gh_D12G0874	inf	0.00245595
Gh_D06G0391	1.92396	0.00245595
Gh_A13G1623	1.11971	0.00245595
Gh_A08G0195	1.11227	0.00245595
Gh_D12G2410	1.09839	0.00245595
Gh_A06G0269	1.09121	0.00245595
Gh_D12G0097	1.05723	0.00245595
Gh_A13G1563	2.09125	0.00272084
Gh_A10G0538	1.68519	0.00272084
Gh_A08G1783	1.32528	0.00272084
Gh_D05G0192	1.25725	0.00272084
Gh_D13G1103	1.03428	0.00272084
Gh_A02G0142	1.03042	0.00272084
Gh_D06G2159	inf	0.00298056
Gh_A05G0067	1.51792	0.00298056
Gh_D10G1737	1.14605	0.00298056
Gh_D04G0605	1.07121	0.00298056
Gh_A09G1415	1.06717	0.00298056
Gh_D03G1182	1.75805	0.0032361
Gh_A07G0031	1.56059	0.0032361
Gh_D02G2038	1.54928	0.0032361
Gh_A01G1270	1.27146	0.0032361
Gh_D13G0059	1.04775	0.0032361
Gh_A01G2114	1.75497	0.00348938
Gh_D02G0804	1.41134	0.00348938
Gh_A12G1023	1.10283	0.00348938
Gh_A05G2016	1.0802	0.00348938
Gh_D08G1561	inf	0.0037381
Gh_D10G2466	1.56443	0.0037381
Gh_D08G0238	1.37402	0.0037381
Gh_A02G0626	1.03861	0.0037381
Gh_A13G1059	2.33589	0.00398442
Gh_D01G1082	2.21822	0.00398442
Gh_D05G0964	1.25245	0.00398442
Gh_D06G0387	1.05269	0.00398442
Gh_A11G0434	1.35526	0.00422788
Gh_A11G0295	1.30084	0.00422788
Gh_D13G2057	1.08645	0.00422788
Gh_A07G1254	1.54171	0.00446902
Gh_D09G0374	1.46048	0.00446902
Gh_A12G0782	1.29759	0.00446902
Gh_A04G0983	1.07124	0.00446902
Gh_D02G1502	1.48628	0.00494359
Gh_A10G1332	1.17923	0.00494359
Gh_A04G1190	1.16495	0.00494359
Gh_A12G1197	1.14204	0.00494359
Gh_D02G0071	1.08364	0.00494359
Gh_D02G1906	3.85342	0.00540835
Gh_D11G0942	1.26631	0.00563856
Gh_A11G1047	1.3812	0.00586633
Gh_D04G1927	1.09705	0.00586633
Gh_D04G0857	inf	0.00609183
Gh_A03G1085	1.37147	0.00609183
Gh_D09G1813	1.00177	0.00609183
Gh_D06G0294	3.08857	0.00631709
Gh_A11G0905	2.13738	0.00631709
Gh_A10G1559	1.88902	0.00631709
Gh_A13G0395	1.03375	0.00631709
Gh_A06G0141	inf	0.00676129
Gh_A09G2295	inf	0.00676129
Gh_D08G1716	inf	0.00676129
Gh_D07G0692	1.54689	0.00676129
Gh_D10G1095	inf	0.00719982
Gh_D05G0126	1.55319	0.00719982
Gh_A12G0762	1.62418	0.00741647
Gh_D11G2065	1.41212	0.00741647
Gh_D10G1565	1.03173	0.00741647
Gh_D02G1140	1.25486	0.00763347
Gh_D08G0507	2.84664	0.00784917
Gh_D05G0686	2.26512	0.00784917
Gh_D09G1045	1.24265	0.00784917
Gh_A06G0280	1.12513	0.00784917
Gh_A07G0625	2.48777	0.00806152
Gh_A05G0036	2.40448	0.00806152
Gh_A06G0225	1.80179	0.00806152
Gh_A03G1635	1.18332	0.00806152
Gh_D05G2102	1.02062	0.00806152
Gh_D13G1900	4.97364	0.00827417
Gh_A01G0386	1.22117	0.00827417
Gh_D01G0291	1.18909	0.00827417
Gh_D03G0836	1.84847	0.00848513
Gh_A11G1257	1.56912	0.00848513
Gh_A12G2516	1.17669	0.00848513
Gh_A07G1227	1.04671	0.00848513
Gh_D08G1966	1.80778	0.00869692
Gh_A05G2211	1.3671	0.00890507
Gh_D05G2798	1.36781	0.00932209
Gh_A03G1057	1.11736	0.00932209
Gh_A06G1874	inf	0.00952732
Gh_D06G1373	inf	0.00952732
Gh_D10G2309	inf	0.00952732
Gh_A10G0085	1.38585	0.00952732
Gh_D12G1364	1.14378	0.00952732
Gh_D04G1809	1.1096	0.00973261
Gh_A05G0298	1.4576	0.00993834
Gh_A08G0639	1.22836	0.0101425
Gh_A03G0952	inf	0.0103456
Gh_A13G0133	1.43602	0.0103456
Gh_Sca007264G01	1.26843	0.0103456
Gh_A05G1188	1.48996	0.0105492
Gh_A01G1773	1.37927	0.0105492
Gh_D08G0272	1.16829	0.0105492
Gh_D08G0077	1.56257	0.0107522
Gh_D02G2050	1.98535	0.0111547
Gh_D11G3322	3.67699	0.0113524
Gh_D02G2148	1.34452	0.0113524
Gh_A09G1909	1.55209	0.01155
Gh_A06G0888	1.29172	0.011747
Gh_Sca011769G01	1.07042	0.0119396
Gh_D13G1609	1.80864	0.0121376
Gh_D05G0153	1.77422	0.0121376
Gh_D04G1586	1.62533	0.0123323
Gh_D10G1810	1.39859	0.0123323
Gh_A02G0314	1.39143	0.0123323
Gh_A05G0483	1.17703	0.0123323
Gh_D07G0103	1.23901	0.0125292
Gh_D03G1116	1.18766	0.0125292
Gh_D12G0691	1.03678	0.0127258
Gh_A05G3314	inf	0.0131111
Gh_A10G2120	inf	0.0131111
Gh_A07G0507	6.90687	0.0131111
Gh_D10G2465	1.52418	0.0131111
Gh_A08G2006	1.27636	0.0131111
Gh_Sca061303G01	inf	0.013304
Gh_D07G0153	1.40156	0.013304
Gh_Sca011288G01	inf	0.0136822
Gh_D02G1035	1.28501	0.0136822
Gh_A06G0608	1.06959	0.0138765
Gh_D02G1728	1.49719	0.0140628
Gh_D01G1353	1.64985	0.0142542
Gh_A08G2418	1.0495	0.0142542
Gh_D04G0112	1.80615	0.0148219
Gh_D09G2255	1.36976	0.0148219
Gh_D12G0886	1.29272	0.015011
Gh_A03G0782	1.48281	0.0152001
Gh_A05G1074	1.35123	0.0153871
Gh_D13G1632	1.30399	0.0153871
Gh_D09G0499	1.09649	0.0157575
Gh_Sca013374G01	1.20312	0.015939
Gh_A11G1760	1.04387	0.015939
Gh_D09G1264	1.68534	0.0161231
Gh_D01G0055	1.4438	0.0164883
Gh_D10G1338	1.00333	0.0164883
Gh_A11G0577	1.14916	0.0168504
Gh_D10G1557	1.91794	0.0172149
Gh_A11G2522	1.40869	0.0173962
Gh_D07G0883	inf	0.0175753
Gh_D03G0476	1.53034	0.0175753
Gh_A11G1981	inf	0.0177572
Gh_D11G1996	inf	0.0177572
Gh_D12G0197	inf	0.0177572
Gh_D08G2406	2.92569	0.0181148
Gh_D05G1319	1.0199	0.0181148
Gh_A06G0158	2.17629	0.018295
Gh_D10G0465	1.01321	0.018295
Gh_A09G1904	1.2697	0.0186557
Gh_A02G0264	1.43051	0.0188363
Gh_A07G2173	1.2738	0.0188363
Gh_D06G1066	2.0434	0.0191921
Gh_A08G1562	1.43366	0.0191921
Gh_D05G0479	1.22858	0.0191921
Gh_D12G2072	1.10307	0.0193713
Gh_A05G0748	1.15703	0.0199033
Gh_A11G2475	1.52539	0.0202512
Gh_D08G0121	1.01238	0.0205986
Gh_D05G0690	1.14454	0.0207738
Gh_A12G1841	1.12978	0.0207738
Gh_D08G0086	1.08152	0.0207738
Gh_D03G0905	1.61964	0.0214678
Gh_D10G1903	1.31242	0.0214678
Gh_A06G0271	1.46678	0.0216408
Gh_A11G0714	1.31713	0.0216408
Gh_A06G1093	1.24212	0.0218099
Gh_A01G1529	inf	0.0223121
Gh_A04G0695	inf	0.0223121
Gh_D06G0336	1.01932	0.0223121
Gh_A05G0092	1.59631	0.022656
Gh_D01G1156	inf	0.0228267
Gh_Sca007323G01	inf	0.0228267
Gh_D11G2202	1.18111	0.0228267
Gh_D03G1813	1.16042	0.0228267
Gh_A10G0765	1.23151	0.0231671
Gh_D07G1440	2.03975	0.0240148
Gh_A08G1678	1.07487	0.0240148
Gh_D11G3197	1.13935	0.0245243
Gh_D12G2301	1.72614	0.0250295
Gh_A05G3499	1.20631	0.0255248
Gh_A02G0760	1.16254	0.0266761
Gh_A05G0068	1.70965	0.0268417
Gh_A10G1060	inf	0.0270061
Gh_A10G1342	inf	0.0270061
Gh_D06G1391	inf	0.0270061
Gh_A06G2083	1.00317	0.0270061
Gh_D02G1180	1.0022	0.0270061
Gh_A10G0230	1.57795	0.0276632
Gh_D02G2051	1.21036	0.0276632
Gh_D01G1349	inf	0.0279724
Gh_D02G1239	inf	0.0279724
Gh_D09G0421	inf	0.0286122
Gh_A10G1573	1.87855	0.0287759
Gh_D08G1892	1.2953	0.0287759
Gh_D06G1073	1.22775	0.0292622
Gh_D13G0495	2.71206	0.030221
Gh_A03G1145	1.79648	0.0303785
Gh_A08G0093	1.30835	0.0303785
Gh_D13G2183	1.49975	0.0305337
Gh_A10G1493	1.43821	0.0305337
Gh_A10G0848	1.14866	0.0310117
Gh_D07G1384	1.30279	0.0316422
Gh_A07G1545	3.15999	0.0318007
Gh_A05G0372	1.28293	0.0321065
Gh_A03G0657	1.00749	0.0321065
Gh_A02G1416	1.04802	0.0331914
Gh_A02G1597	1.03196	0.0335048
Gh_D04G0606	1.62846	0.0339668
Gh_D05G1266	1.47853	0.0341212
Gh_D11G3380	1.21408	0.0341212
Gh_D08G0320	1.14781	0.0350333
Gh_A09G1312	1.49058	0.0351884
Gh_D04G1715	1.18199	0.0354932
Gh_D09G2106	1.08935	0.0356489
Gh_D05G1531	1.28405	0.0358009
Gh_A06G0407	1.19108	0.0358009
Gh_D08G0799	1.25477	0.0365663
Gh_D12G1552	1.37307	0.0371775
Gh_A06G1910	1.2703	0.0374796
Gh_D10G2224	2.26567	0.037633
Gh_D08G1737	1.62116	0.037633
Gh_D02G0378	1.20355	0.037633
Gh_D13G2238	3.29579	0.0377814
Gh_D08G2452	1.16638	0.0386826
Gh_D06G1660	5.53576	0.0392775
Gh_A10G0599	1.84714	0.0394262
Gh_D06G2295	1.17889	0.0394262
Gh_A11G0020	3.60146	0.0395748
Gh_A05G1376	1.01779	0.040015
Gh_A06G1970	1.14444	0.0403052
Gh_A12G0268	1.69837	0.0408966
Gh_A08G1879	1.94441	0.0410439
Gh_A12G1170	1.31979	0.0417713
Gh_A13G1008	2.43873	0.0419216
Gh_A12G2349	1.10436	0.0425119
Gh_D08G1221	1.51204	0.0429531
Gh_A02G0853	1.10814	0.0429531
Gh_A03G1271	inf	0.0430977
Gh_A10G1477	inf	0.0430977
Gh_D11G1223	inf	0.0430977
Gh_Sca188430G01	inf	0.0430977
Gh_A06G0669	2.33076	0.0430977
Gh_A07G1383	1.02907	0.0430977
Gh_A11G2168	1.06656	0.0432431
Gh_A07G1331	2.15972	0.0433871
Gh_A11G0356	1.02136	0.0433871
Gh_D01G1250	1.13049	0.0436805
Gh_D02G1083	1.08139	0.0442577
Gh_A03G1288	2.77341	0.0443995
Gh_D08G2430	1.48144	0.0446764
Gh_A10G0827	1.16821	0.0449637
Gh_A03G0327	1.96843	0.0450975
Gh_Sca056802G01	1.92885	0.0452431
Gh_D08G1378	1.10228	0.0456695
Gh_A11G0673	1.21115	0.045949
Gh_D10G0426	1.0736	0.0460881
Gh_D09G0945	1.68398	0.0466513
Gh_Sca020850G01	inf	0.0467895
Gh_Sca027136G01	inf	0.0467895
Gh_Sca039526G01	inf	0.0467895
Gh_A06G1158	2.08693	0.0467895
Gh_D11G0832	1.1272	0.0470668
Gh_D08G1185	1.08552	0.0472082
Gh_D06G1291	1.0104	0.0473445
Gh_A09G1444	1.66511	0.0476258
Gh_A12G1822	1.5322	0.0476258
Gh_A03G2140	1.52376	0.0480489
Gh_Sca005954G02	2.69848	0.0481913
Gh_Sca006422G01	1.21077	0.0481913
Gh_D01G1276	1.69751	0.0483342
Gh_D02G1295	1.47357	0.0486148
Gh_A13G0049	1.27668	0.0486148
Gh_A05G0561	1.65312	0.0487555
Gh_D12G2105	1.21203	0.0493201
Gh_A08G0108	-inf	0.000384111
Gh_D05G0034	-1.03832	0.000384111
Gh_A08G0129	-1.06204	0.000384111
Gh_Sca066370G01	-1.07925	0.000384111
Gh_A05G1554	-1.08804	0.000384111
Gh_D06G2158	-1.12025	0.000384111
Gh_A05G1110	-1.13295	0.000384111
Gh_A03G1169	-1.1569	0.000384111
Gh_D02G1447	-1.15739	0.000384111
Gh_A10G0979	-1.22923	0.000384111
Gh_A09G2303	-1.24293	0.000384111
Gh_D08G1029	-1.24442	0.000384111
Gh_A09G0968	-1.2558	0.000384111
Gh_A13G0789	-1.26454	0.000384111
Gh_Sca006566G05	-1.26916	0.000384111
Gh_A01G1111	-1.3005	0.000384111
Gh_D10G1461	-1.31907	0.000384111
Gh_A05G3111	-1.33568	0.000384111
Gh_D01G0093	-1.36589	0.000384111
Gh_A05G3949	-1.40157	0.000384111
Gh_A03G1724	-1.426	0.000384111
Gh_A01G1112	-1.43021	0.000384111
Gh_Sca027989G01	-1.44431	0.000384111
Gh_A10G0279	-1.45436	0.000384111
Gh_A11G1881	-1.4991	0.000384111
Gh_D06G0940	-1.50023	0.000384111
Gh_A11G2502	-1.50952	0.000384111
Gh_D07G0092	-1.51248	0.000384111
Gh_D05G0998	-1.59672	0.000384111
Gh_A03G1617	-1.5996	0.000384111
Gh_A11G1661	-1.61303	0.000384111
Gh_A13G0076	-1.61399	0.000384111
Gh_D10G2045	-1.6223	0.000384111
Gh_A03G0097	-1.63945	0.000384111
Gh_A09G0789	-1.64693	0.000384111
Gh_A07G0083	-1.65248	0.000384111
Gh_D02G0363	-1.70259	0.000384111
Gh_D09G0792	-1.70748	0.000384111
Gh_A01G0849	-1.72865	0.000384111
Gh_D11G3268	-1.76751	0.000384111
Gh_A03G1089	-1.78555	0.000384111
Gh_A04G1054	-1.79262	0.000384111
Gh_D07G2091	-1.79627	0.000384111
Gh_D05G0280	-1.80775	0.000384111
Gh_D01G1501	-1.85732	0.000384111
Gh_Sca095429G01	-1.89124	0.000384111
Gh_D10G1772	-1.89209	0.000384111
Gh_D02G2031	-1.90635	0.000384111
Gh_A08G0624	-1.93979	0.000384111
Gh_A13G2310	-1.97803	0.000384111
Gh_D04G0191	-2.00916	0.000384111
Gh_A07G1173	-2.01359	0.000384111
Gh_D09G2085	-2.03485	0.000384111
Gh_Sca039726G01	-2.0594	0.000384111
Gh_D05G1634	-2.07208	0.000384111
Gh_A05G1551	-2.08474	0.000384111
Gh_A01G1115	-2.08595	0.000384111
Gh_D09G0011	-2.11065	0.000384111
Gh_D05G1726	-2.14546	0.000384111
Gh_D08G0082	-2.16806	0.000384111
Gh_D08G1120	-2.17495	0.000384111
Gh_A05G0249	-2.17711	0.000384111
Gh_D08G0181	-2.17825	0.000384111
Gh_D13G1917	-2.19481	0.000384111
Gh_A02G0299	-2.33939	0.000384111
Gh_A11G2566	-2.48687	0.000384111
Gh_A01G1279	-2.54725	0.000384111
Gh_D04G0105	-2.73234	0.000384111
Gh_D04G0445	-2.77366	0.000384111
Gh_Sca189399G01	-2.80305	0.000384111
Gh_Sca085555G01	-2.90273	0.000384111
Gh_A05G0921	-2.99795	0.000384111
Gh_A03G1107	-3.00888	0.000384111
Gh_A13G1914	-3.14287	0.000384111
Gh_Sca116205G01	-3.48474	0.000384111
Gh_A07G0581	-1.07832	0.000721883
Gh_A04G0412	-1.1628	0.000721883
Gh_A07G0344	-1.25397	0.000721883
Gh_A09G2236	-1.4059	0.000721883
Gh_Sca112882G01	-1.43767	0.000721883
Gh_D11G1456	-1.50902	0.000721883
Gh_Sca214518G01	-1.69609	0.000721883
Gh_D07G1927	-1.69829	0.000721883
Gh_D01G1202	-1.7438	0.000721883
Gh_D08G1689	-1.75343	0.000721883
Gh_D02G1330	-2.51909	0.000721883
Gh_A13G1919	-1.03988	0.00103815
Gh_D11G3212	-1.23294	0.00103815
Gh_D11G1229	-1.23834	0.00103815
Gh_Sca015312G01	-1.25538	0.00103815
Gh_D12G2792	-1.37278	0.00103815
Gh_Sca005362G02	-1.40471	0.00103815
Gh_D08G0722	-1.50841	0.00103815
Gh_A08G0434	-1.51607	0.00103815
Gh_A11G2333	-1.89755	0.00103815
Gh_D07G0392	-1.35877	0.00133914
Gh_A11G1308	-1.37994	0.00133914
Gh_A03G0151	-1.40585	0.00133914
Gh_D07G1848	-1.49083	0.00133914
Gh_Sca069862G01	-1.66404	0.00133914
Gh_D13G1245	-2.1071	0.00133914
Gh_D01G0157	-2.15108	0.00133914
Gh_Sca009965G02	-3.70213	0.00133914
Gh_A01G0737	-1.01238	0.00162952
Gh_A04G1390	-1.22589	0.00162952
Gh_D03G1778	-1.24113	0.00162952
Gh_D08G1519	-1.53769	0.00162952
Gh_A12G2185	-2.29534	0.00162952
Gh_A08G1270	-1.01294	0.00191171
Gh_D08G0633	-1.12045	0.00191171
Gh_D05G0653	-1.14521	0.00191171
Gh_A11G1078	-1.22335	0.00191171
Gh_A12G0464	-2.29509	0.00191171
Gh_A08G2114	-inf	0.0021886
Gh_A03G1527	-1.00129	0.0021886
Gh_A12G0816	-1.25018	0.0021886
Gh_A08G1234	-1.45544	0.0021886
Gh_D09G0399	-1.00122	0.00245595
Gh_A12G1050	-1.23748	0.00245595
Gh_Sca014783G01	-1.35899	0.00245595
Gh_Sca004879G04	-2.04417	0.00245595
Gh_A09G2191	-1.0132	0.00272084
Gh_A05G2504	-1.07599	0.00272084
Gh_A08G0398	-1.20417	0.00298056
Gh_D08G0084	-1.25338	0.00298056
Gh_D11G2939	-1.31367	0.00298056
Gh_D13G0484	-1.52739	0.00298056
Gh_D13G1869	-1.58103	0.00298056
Gh_A04G0026	-2.05287	0.00298056
Gh_A02G0048	-2.17598	0.00298056
Gh_A13G0065	-2.50935	0.00298056
Gh_D09G0198	-1.08521	0.0032361
Gh_D01G0939	-1.21165	0.0032361
Gh_D08G0251	-1.23399	0.0032361
Gh_D09G0812	-1.24991	0.0032361
Gh_D09G1390	-1.43932	0.0032361
Gh_Sca011408G01	-1.4444	0.0032361
Gh_A05G1510	-1.49131	0.0032361
Gh_D03G1297	-1.5098	0.0032361
Gh_A05G2122	-1.6056	0.0032361
Gh_A07G0486	-inf	0.00348938
Gh_D02G2157	-1.0309	0.00348938
Gh_A07G1315	-1.23526	0.00348938
Gh_A11G2332	-1.34215	0.00348938
Gh_D05G2865	-1.18353	0.0037381
Gh_Sca007949G01	-3.31895	0.0037381
Gh_D03G1246	-1.00935	0.00398442
Gh_D09G2384	-1.03904	0.00398442
Gh_Sca011394G01	-1.08661	0.00398442
Gh_Sca052612G01	-1.0934	0.00398442
Gh_Sca064904G01	-2.12617	0.00398442
Gh_A03G1877	-1.01942	0.00422788
Gh_A05G3299	-1.03629	0.00422788
Gh_D07G0811	-1.03838	0.00422788
Gh_A02G0393	-1.22692	0.00422788
Gh_D05G2010	-1.30924	0.00422788
Gh_A10G1287	-3.18073	0.00422788
Gh_A10G1651	-3.46683	0.00422788
Gh_D05G0166	-1.29526	0.00446902
Gh_Sca033893G01	-1.46998	0.00446902
Gh_A13G2167	-1.5614	0.00446902
Gh_D13G0258	-2.16737	0.00446902
Gh_A01G1040	-1.28992	0.00470736
Gh_A01G2033	-1.88619	0.00470736
Gh_A08G2449	-inf	0.00494359
Gh_D13G2254	-inf	0.00494359
Gh_A13G2209	-1.55591	0.00494359
Gh_A07G1820	-inf	0.00517713
Gh_D05G0950	-inf	0.00517713
Gh_Sca105728G01	-2.13197	0.00517713
Gh_D13G0447	-2.29031	0.00517713
Gh_D04G0204	-1.01983	0.00540835
Gh_Sca077356G01	-1.06995	0.00540835
Gh_A06G2069	-2.12625	0.00540835
Gh_D11G2745	-1.29922	0.00563856
Gh_D11G2674	-1.61021	0.00586633
Gh_D01G0742	-1.61816	0.00586633
Gh_D05G3708	-1.83511	0.00586633
Gh_D06G1940	-2.73494	0.00586633
Gh_A12G0465	-1.65885	0.00609183
Gh_Sca075240G01	-1.93546	0.00609183
Gh_A09G1362	-1.19317	0.00631709
Gh_A13G0996	-1.66014	0.00631709
Gh_D01G2006	-1.91027	0.00631709
Gh_D02G0446	-1.04667	0.00653903
Gh_A07G0536	-1.66568	0.00653903
Gh_Sca202550G01	-1.18181	0.00698152
Gh_A05G0098	-inf	0.00741647
Gh_Sca044115G01	-1.37131	0.00741647
Gh_D11G3500	-1.89923	0.00741647
Gh_A11G2927	-inf	0.00763347
Gh_A11G1460	-1.05895	0.00763347
Gh_A08G0684	-1.51059	0.00763347
Gh_D07G0605	-1.74273	0.00763347
Gh_D07G2318	-1.19156	0.00806152
Gh_A05G0533	-1.24476	0.00806152
Gh_D11G0306	-1.07025	0.00848513
Gh_A08G0042	-1.11519	0.00848513
Gh_Sca076126G01	-1.21347	0.00848513
Gh_D01G0877	-1.4486	0.00869692
Gh_D02G2247	-1.4709	0.00890507
Gh_A13G1414	-1.68045	0.00890507
Gh_A07G1078	-2.35267	0.00890507
Gh_A07G2168	-1.48153	0.00911492
Gh_D11G2940	-1.58602	0.00911492
Gh_A04G0867	-2.6117	0.00911492
Gh_A05G3809	-1.39708	0.00932209
Gh_A01G2159	-1.63141	0.00932209
Gh_D05G0146	-1.15083	0.00952732
Gh_D06G2239	-1.38977	0.00993834
Gh_D08G1226	-inf	0.0101425
Gh_D02G2110	-1.16517	0.0101425
Gh_A01G0902	-1.31853	0.0101425
Gh_A10G1521	-1.42612	0.0101425
Gh_D12G0723	-3.59182	0.0101425
Gh_D12G0032	-1.12649	0.0103456
Gh_A05G2065	-1.13699	0.0103456
Gh_D03G1233	-1.73205	0.0103456
Gh_D07G0683	-1.09568	0.0107522
Gh_D02G0061	-2.66775	0.0107522
Gh_A08G0041	-1.635	0.0109543
Gh_A11G0653	-1.79721	0.0109543
Gh_D11G0173	-1.8766	0.0109543
Gh_A09G0401	-1.0581	0.0111547
Gh_Sca006741G01	-1.53612	0.0111547
Gh_D02G0584	-1.93065	0.0111547
Gh_A09G2461	-1.09826	0.0113524
Gh_A04G0630	-1.16557	0.0113524
Gh_A13G2109	-2.11102	0.01155
Gh_A10G0423	-1.01973	0.0119396
Gh_D01G1728	-1.1968	0.0119396
Gh_A09G0963	-1.02859	0.0123323
Gh_D04G2026	-2.39981	0.0127258
Gh_A07G0179	-1.73935	0.0129202
Gh_A11G2299	-2.00778	0.0129202
Gh_D13G2147	-1.02913	0.0131111
Gh_D13G0985	-1.48404	0.0131111
Gh_A05G0205	-1.51498	0.013304
Gh_D02G2381	-1.24379	0.0136822
Gh_D07G2093	-2.43447	0.0138765
Gh_A12G0364	-1.30607	0.0140628
Gh_D09G0675	-1.41376	0.0140628
Gh_D13G0325	-1.00492	0.0142542
Gh_D11G2647	-1.31078	0.0142542
Gh_A01G1327	-2.58416	0.0142542
Gh_D10G1115	-2.21479	0.0144453
Gh_D13G1066	-1.44709	0.0146332
Gh_A13G1222	-1.18889	0.0148219
Gh_D02G1227	-1.22826	0.0148219
Gh_A02G0805	-1.46339	0.0152001
Gh_D02G1531	-2.30332	0.0152001
Gh_D02G1817	-1.08338	0.0153871
Gh_D12G1469	-1.36332	0.0153871
Gh_A10G0450	-1.00299	0.0157575
Gh_D12G1788	-1.03206	0.0161231
Gh_A06G0858	-1.09774	0.0163045
Gh_D13G1809	-1.19037	0.0163045
Gh_A05G3828	-1.2287	0.0163045
Gh_D10G0467	-1.00627	0.0164883
Gh_A08G2458	-1.00802	0.0168504
Gh_A12G1018	-1.77314	0.0168504
Gh_D10G1073	-1.01364	0.0170314
Gh_D13G2300	-1.21433	0.0170314
Gh_D06G0909	-2.00476	0.0170314
Gh_A10G1350	-inf	0.0173962
Gh_Sca033589G01	-1.14369	0.0175753
Gh_D08G2546	-1.37725	0.0177572
Gh_A05G1370	-1.21128	0.017935
Gh_Sca033317G01	-2.09647	0.017935
Gh_D12G2317	-2.10108	0.017935
Gh_D02G0224	-1.02805	0.0181148
Gh_D05G0474	-1.10408	0.0181148
Gh_A12G0549	-1.11634	0.0181148
Gh_D10G1170	-2.09707	0.018295
Gh_D02G1504	-2.20759	0.0184765
Gh_D08G1166	-1.60783	0.0186557
Gh_D06G1973	-1.51794	0.0188363
Gh_D10G2299	-2.03063	0.0188363
Gh_A13G0951	-1.24421	0.0190149
Gh_Sca019769G01	-2.59737	0.0190149
Gh_A01G1054	-1.73553	0.0193713
Gh_A06G1948	-2.4714	0.0197274
Gh_D13G0271	-1.25988	0.0200756
Gh_Sca063342G01	-1.78461	0.0200756
Gh_D08G0407	-2.56579	0.0204258
Gh_A10G1247	-1.54442	0.0209475
Gh_D12G1498	-1.76874	0.0209475
Gh_A08G1149	-1.3771	0.0211217
Gh_A13G0675	-1.33796	0.0212959
Gh_A03G1399	-1.89677	0.0214678
Gh_D09G1909	-1.98417	0.0214678
Gh_A05G1980	-1.3511	0.0216408
Gh_A01G0723	-1.24272	0.021972
Gh_D11G2247	-1.25719	0.021972
Gh_A01G1763	-1.53837	0.021972
Gh_D10G1244	-1.60899	0.021972
Gh_D13G1379	-1.50146	0.022144
Gh_D09G1877	-1.01084	0.0223121
Gh_A05G2498	-1.16352	0.0223121
Gh_A05G3204	-1.59978	0.0223121
Gh_A08G1160	-1.24071	0.0231671
Gh_A01G1266	-1.37551	0.0233367
Gh_A09G2234	-2.88789	0.0236741
Gh_D10G0100	-1.01957	0.0238458
Gh_A09G0976	-1.72538	0.0238458
Gh_A03G0975	-1.00263	0.0240148
Gh_A03G1682	-2.39133	0.0240148
Gh_A04G0110	-1.13423	0.0251963
Gh_D12G2419	-1.54308	0.0251963
Gh_D08G1848	-1.17434	0.0253605
Gh_A05G1460	-1.70228	0.0255248
Gh_D01G2216	-1.30496	0.0258531
Gh_A07G0510	-1.12268	0.0260204
Gh_A09G2112	-inf	0.0265141
Gh_A11G1171	-inf	0.0265141
Gh_D07G0565	-inf	0.0265141
Gh_A02G1298	-1.19288	0.0268417
Gh_D12G0773	-1.30372	0.0268417
Gh_D11G3464	-1.33352	0.0270061
Gh_A13G1080	-2.34721	0.0275007
Gh_A05G1179	-1.05282	0.0279724
Gh_D11G0579	-2.21182	0.0279724
Gh_D05G0779	-1.66078	0.0282917
Gh_D09G0147	-1.3029	0.0289358
Gh_A13G1111	-1.5263	0.0289358
Gh_D03G1568	-2.50475	0.0289358
Gh_D08G0311	-1.38674	0.0290985
Gh_A12G2318	-1.08485	0.0292622
Gh_A01G0356	-1.59603	0.0294239
Gh_D02G1537	-inf	0.0295835
Gh_Sca045844G01	-inf	0.0295835
Gh_Sca065531G01	-inf	0.0295835
Gh_A05G0977	-1.0416	0.0295835
Gh_D05G3611	-1.26739	0.0295835
Gh_D03G0360	-1.3982	0.0297434
Gh_A08G2476	-1.59098	0.029901
Gh_D10G1120	-2.45582	0.0306939
Gh_D11G1469	-1.01036	0.031326
Gh_A11G1212	-1.03386	0.0321065
Gh_D04G1091	-1.06733	0.0324181
Gh_D04G0498	-1.10013	0.0324181
Gh_A03G1432	-1.58895	0.0325653
Gh_D12G0838	-inf	0.0327221
Gh_A08G1300	-inf	0.032876
Gh_A09G1654	-inf	0.032876
Gh_D04G0751	-inf	0.032876
Gh_D12G0892	-inf	0.032876
Gh_Sca005272G01	-inf	0.032876
Gh_A03G1772	-1.28312	0.0336586
Gh_D12G2262	-1.19222	0.0339668
Gh_A13G1174	-1.14347	0.0341212
Gh_D01G1187	-1.72846	0.0341212
Gh_A06G1289	-2.39026	0.0344262
Gh_D13G1203	-1.13425	0.0345764
Gh_Sca150545G01	-2.93534	0.0351884
Gh_D05G2225	-1.25941	0.0353412
Gh_D07G0716	-1.60891	0.0354932
Gh_D02G2102	-2.50986	0.0356489
Gh_A13G1726	-1.30882	0.0359543
Gh_A08G0542	-1.19388	0.0361067
Gh_D02G2029	-3.18369	0.0361067
Gh_D03G1229	-1.01917	0.0371775
Gh_D05G2503	-1.03811	0.0371775
Gh_A02G0838	-1.95378	0.0371775
Gh_A07G0799	-1.09728	0.0385303
Gh_A08G1293	-1.69874	0.0391267
Gh_D13G1244	-1.2301	0.0395748
Gh_D01G2212	-1.12354	0.0407474
Gh_A02G0193	-1.46375	0.0407474
Gh_A12G0599	-1.10821	0.0408966
Gh_Sca027393G01	-2.54865	0.0408966
Gh_A08G1024	-1.29655	0.0411941
Gh_D09G1314	-1.17471	0.0414757
Gh_D09G2122	-1.3328	0.0414757
Gh_D04G0240	-1.05814	0.0416251
Gh_D01G2101	-1.30536	0.0416251
Gh_A07G1447	-1.53392	0.0417713
Gh_Sca179347G01	-1.80746	0.0417713
Gh_A05G1001	-1.72417	0.0419216
Gh_A05G0658	-1.9332	0.0426592
Gh_A03G1247	-1.04803	0.0429531
Gh_A12G2473	-1.15854	0.0432431
Gh_Sca157436G01	-2.42308	0.0433871
Gh_A03G1167	-2.82464	0.0433871
Gh_D11G0836	-2.40605	0.0435328
Gh_A01G0513	-1.93224	0.0438287
Gh_D01G0733	-1.39749	0.0449637
Gh_A04G0040	-1.32233	0.0453861
Gh_A05G0417	-1.10575	0.0458139
Gh_D06G0673	-2.92817	0.0458139
Gh_A09G0670	-1.18084	0.0472082
Gh_A07G0187	-1.14197	0.0473445
Gh_A07G1455	-1.26614	0.0477693
Gh_A07G0832	-1.00152	0.0488975
Gh_A01G1879	-1.07419	0.0490397
Gh_A07G1593	-1.12339	0.0490397
Gh_A05G3516	-1.12005	0.0491797
Gh_D02G0624	-1.08918	0.0497391

## Sheet: 30(1242)
Gene_id	Log2(FPKMWD/FPKMNI)	Corrected P-value
Gh_A02G1318	inf	0.000384111
Gh_A05G3738	inf	0.000384111
Gh_A13G0261	inf	0.000384111
Gh_D04G1654	inf	0.000384111
Gh_D08G0057	inf	0.000384111
Gh_D09G2021	inf	0.000384111
Gh_D09G2106	inf	0.000384111
Gh_D10G1023	inf	0.000384111
Gh_D09G1264	4.85479	0.000384111
Gh_D09G1687	4.41712	0.000384111
Gh_D05G1276	3.72962	0.000384111
Gh_D12G2656	3.40093	0.000384111
Gh_A05G3074	3.34503	0.000384111
Gh_A05G3820	3.20189	0.000384111
Gh_A01G0555	3.19825	0.000384111
Gh_A08G1434	3.1427	0.000384111
Gh_A11G0020	3.06403	0.000384111
Gh_A03G0417	2.99639	0.000384111
Gh_A11G2475	2.99128	0.000384111
Gh_D04G0626	2.87843	0.000384111
Gh_D04G2024	2.81797	0.000384111
Gh_D07G1307	2.79737	0.000384111
Gh_D06G2182	2.71833	0.000384111
Gh_A12G2653	2.66774	0.000384111
Gh_D05G2708	2.6648	0.000384111
Gh_A07G1206	2.64305	0.000384111
Gh_D08G1230	2.59743	0.000384111
Gh_A08G1344	2.57499	0.000384111
Gh_D10G2354	2.57083	0.000384111
Gh_D11G3277	2.56802	0.000384111
Gh_A12G1591	2.55515	0.000384111
Gh_D08G0472	2.50748	0.000384111
Gh_D04G2022	2.50526	0.000384111
Gh_D09G0965	2.50292	0.000384111
Gh_D10G2294	2.48665	0.000384111
Gh_D03G1182	2.44535	0.000384111
Gh_A01G0922	2.44428	0.000384111
Gh_A09G0945	2.43813	0.000384111
Gh_D04G0605	2.42848	0.000384111
Gh_A08G2418	2.37429	0.000384111
Gh_A04G0771	2.3298	0.000384111
Gh_A05G2107	2.30319	0.000384111
Gh_D10G1621	2.28386	0.000384111
Gh_D11G3380	2.25661	0.000384111
Gh_A05G3021	2.25274	0.000384111
Gh_D05G2828	2.24684	0.000384111
Gh_D13G0494	2.24528	0.000384111
Gh_D10G2497	2.178	0.000384111
Gh_D13G0059	2.11895	0.000384111
Gh_A10G1987	2.11336	0.000384111
Gh_D09G0976	2.09818	0.000384111
Gh_A08G0957	2.06624	0.000384111
Gh_D05G2362	2.06226	0.000384111
Gh_A12G2516	2.05907	0.000384111
Gh_D11G0942	2.04685	0.000384111
Gh_A04G0629	2.03043	0.000384111
Gh_D13G0121	2.02341	0.000384111
Gh_A09G1483	2.00884	0.000384111
Gh_D05G0478	1.9947	0.000384111
Gh_D05G1110	1.9731	0.000384111
Gh_D07G2165	1.96449	0.000384111
Gh_A06G0268	1.95955	0.000384111
Gh_D10G0889	1.93954	0.000384111
Gh_A11G2458	1.93132	0.000384111
Gh_D05G1824	1.91692	0.000384111
Gh_D12G2556	1.91162	0.000384111
Gh_D13G2007	1.91149	0.000384111
Gh_D02G0898	1.90216	0.000384111
Gh_A02G1436	1.90163	0.000384111
Gh_D11G2775	1.89976	0.000384111
Gh_D05G1768	1.89556	0.000384111
Gh_D10G2417	1.89086	0.000384111
Gh_A12G1044	1.88795	0.000384111
Gh_A03G0281	1.88671	0.000384111
Gh_A13G1708	1.88096	0.000384111
Gh_D05G0124	1.87947	0.000384111
Gh_D04G0484	1.85086	0.000384111
Gh_A08G1366	1.81577	0.000384111
Gh_A05G3037	1.79544	0.000384111
Gh_A01G1586	1.78653	0.000384111
Gh_D08G0887	1.78402	0.000384111
Gh_D04G1090	1.77979	0.000384111
Gh_A05G1998	1.77952	0.000384111
Gh_D11G0885	1.76913	0.000384111
Gh_D10G2014	1.75001	0.000384111
Gh_A06G0020	1.73253	0.000384111
Gh_A05G0290	1.71557	0.000384111
Gh_A09G1904	1.70957	0.000384111
Gh_Sca006422G01	1.70948	0.000384111
Gh_A05G0067	1.6998	0.000384111
Gh_A10G0945	1.6988	0.000384111
Gh_A10G1627	1.69355	0.000384111
Gh_D10G1737	1.69038	0.000384111
Gh_A13G0090	1.67083	0.000384111
Gh_D05G0249	1.66419	0.000384111
Gh_A11G2882	1.64661	0.000384111
Gh_A07G0354	1.63784	0.000384111
Gh_A08G0745	1.63529	0.000384111
Gh_D11G2998	1.62242	0.000384111
Gh_D03G1078	1.618	0.000384111
Gh_A13G1784	1.61756	0.000384111
Gh_D11G3000	1.60243	0.000384111
Gh_D11G2549	1.5747	0.000384111
Gh_A11G2046	1.5732	0.000384111
Gh_A08G0910	1.57161	0.000384111
Gh_A08G1504	1.56228	0.000384111
Gh_A05G2016	1.55408	0.000384111
Gh_A05G3466	1.5223	0.000384111
Gh_D12G1163	1.5117	0.000384111
Gh_D09G1698	1.50025	0.000384111
Gh_A05G3997	1.46734	0.000384111
Gh_D05G2259	1.46431	0.000384111
Gh_A10G0626	1.46203	0.000384111
Gh_D10G0773	1.44716	0.000384111
Gh_A06G0196	1.44623	0.000384111
Gh_A11G0714	1.44148	0.000384111
Gh_A03G0461	1.44061	0.000384111
Gh_D11G2694	1.43039	0.000384111
Gh_A10G2232	1.42159	0.000384111
Gh_D12G0033	1.41599	0.000384111
Gh_D12G0119	1.4158	0.000384111
Gh_A05G3954	1.40306	0.000384111
Gh_D03G1423	1.38303	0.000384111
Gh_D02G0387	1.36928	0.000384111
Gh_D09G0197	1.36109	0.000384111
Gh_A12G1772	1.35243	0.000384111
Gh_A10G0538	1.32752	0.000384111
Gh_D07G1170	1.32485	0.000384111
Gh_D11G3289	1.31118	0.000384111
Gh_A07G1227	1.30397	0.000384111
Gh_Sca012190G01	1.28516	0.000384111
Gh_D08G1728	1.27743	0.000384111
Gh_D03G0041	1.26542	0.000384111
Gh_D01G1872	1.26449	0.000384111
Gh_D09G2101	1.23816	0.000384111
Gh_A07G1688	1.23429	0.000384111
Gh_A11G2903	1.17717	0.000384111
Gh_A10G1642	1.15511	0.000384111
Gh_D10G0915	1.15032	0.000384111
Gh_A08G0386	1.13818	0.000384111
Gh_A11G0804	1.11698	0.000384111
Gh_D10G2619	1.11169	0.000384111
Gh_A13G1573	1.1068	0.000384111
Gh_D02G1767	1.1006	0.000384111
Gh_A11G0107	1.08874	0.000384111
Gh_D10G0473	1.08734	0.000384111
Gh_A05G2338	1.08173	0.000384111
Gh_D10G1036	1.0745	0.000384111
Gh_Sca004949G01	1.04298	0.000384111
Gh_A01G0085	2.77684	0.000721883
Gh_D05G0192	2.55264	0.000721883
Gh_A08G2164	2.39873	0.000721883
Gh_D05G1381	2.39368	0.000721883
Gh_A12G2393	2.37702	0.000721883
Gh_A06G1908	2.286	0.000721883
Gh_D05G0153	2.22467	0.000721883
Gh_A05G0092	2.0672	0.000721883
Gh_A06G0303	1.86261	0.000721883
Gh_D13G2057	1.83221	0.000721883
Gh_A02G0374	1.7302	0.000721883
Gh_D03G1085	1.63433	0.000721883
Gh_D01G2168	1.58375	0.000721883
Gh_A05G1591	1.48349	0.000721883
Gh_D13G2293	1.45029	0.000721883
Gh_D11G0832	1.41222	0.000721883
Gh_A07G0303	1.32044	0.000721883
Gh_D02G0178	1.18895	0.000721883
Gh_D13G1583	1.08435	0.000721883
Gh_A09G1027	1.04688	0.000721883
Gh_A05G1005	1.04594	0.000721883
Gh_D13G2067	1.00994	0.000721883
Gh_A02G1751	1.00774	0.000721883
Gh_A04G0178	inf	0.00103815
Gh_D04G1703	2.17722	0.00103815
Gh_A10G1259	1.86779	0.00103815
Gh_D04G1583	1.8303	0.00103815
Gh_A05G1067	1.66627	0.00103815
Gh_A06G1984	1.52412	0.00103815
Gh_D07G1331	1.41884	0.00103815
Gh_Sca005510G01	1.25605	0.00103815
Gh_A13G1229	1.19079	0.00103815
Gh_A08G0711	1.1354	0.00103815
Gh_A02G1678	1.10416	0.00103815
Gh_D08G2397	1.06218	0.00103815
Gh_A05G2404	inf	0.00133914
Gh_D06G2100	2.26892	0.00133914
Gh_D04G1287	2.12438	0.00133914
Gh_A05G1641	1.77895	0.00133914
Gh_A05G2809	1.6876	0.00133914
Gh_A09G0938	2.49759	0.00162952
Gh_A12G1959	2.12085	0.00162952
Gh_A11G2635	2.02776	0.00162952
Gh_D11G2795	1.95471	0.00162952
Gh_D05G1223	1.91784	0.00162952
Gh_D12G2676	1.61425	0.00162952
Gh_A08G1809	1.56686	0.00162952
Gh_D05G3114	1.51347	0.00162952
Gh_A02G0454	1.48601	0.00162952
Gh_D05G1156	1.37294	0.00162952
Gh_A04G0761	1.15873	0.00162952
Gh_A10G1940	1.11501	0.00162952
Gh_D13G1526	1.04764	0.00162952
Gh_A03G1466	2.76482	0.00191171
Gh_D09G1300	2.55894	0.00191171
Gh_D01G1710	1.98441	0.00191171
Gh_D06G0344	1.61715	0.00191171
Gh_D05G2802	1.26213	0.00191171
Gh_Sca005105G01	1.13406	0.00191171
Gh_A12G1592	3.14726	0.0021886
Gh_A05G0748	2.00475	0.0021886
Gh_D08G1333	1.37627	0.0021886
Gh_D07G1829	1.28716	0.0021886
Gh_D02G0715	1.1302	0.0021886
Gh_D07G0416	1.09611	0.0021886
Gh_D12G0123	2.59494	0.00245595
Gh_A07G1449	2.17635	0.00245595
Gh_D08G2656	1.48352	0.00245595
Gh_D12G2599	1.28	0.00245595
Gh_D13G1833	1.19798	0.00245595
Gh_A06G0929	1.11418	0.00245595
Gh_A05G0064	inf	0.00272084
Gh_D02G0427	2.97931	0.00272084
Gh_D05G2765	2.06217	0.00272084
Gh_A11G1231	1.51091	0.00272084
Gh_D04G0330	1.18643	0.00272084
Gh_A10G0290	1.01546	0.00272084
Gh_D05G1510	1.57664	0.00298056
Gh_D08G2144	1.05982	0.00298056
Gh_D02G0161	inf	0.0032361
Gh_A05G3795	2.02351	0.0032361
Gh_D08G0448	1.48524	0.0032361
Gh_D10G2466	1.83612	0.00348938
Gh_D08G0121	1.58867	0.00348938
Gh_A11G2891	1.04649	0.00348938
Gh_A06G0141	inf	0.0037381
Gh_D04G1170	inf	0.0037381
Gh_D02G2050	2.78438	0.00398442
Gh_A05G1074	2.53559	0.00398442
Gh_A12G1977	2.00212	0.00398442
Gh_D12G2006	1.53193	0.00398442
Gh_A10G0192	1.12263	0.00398442
Gh_A01G0769	1.9517	0.00422788
Gh_Sca058336G01	1.78232	0.00422788
Gh_D03G0059	1.36008	0.00422788
Gh_D11G0143	1.27062	0.00422788
Gh_A11G2981	2.99289	0.00446902
Gh_D05G2518	1.36252	0.00446902
Gh_D05G2414	1.34247	0.00446902
Gh_A11G1858	1.70766	0.00470736
Gh_A05G3904	1.61681	0.00470736
Gh_A04G1302	1.41999	0.00470736
Gh_A02G0626	1.12185	0.00470736
Gh_A12G1916	1.3766	0.00494359
Gh_A12G1836	2.06421	0.00517713
Gh_D05G0247	1.64501	0.00517713
Gh_D11G2349	1.06044	0.00517713
Gh_D09G0264	1.23863	0.00540835
Gh_A04G0930	1.04394	0.00540835
Gh_A10G1726	1.32039	0.00563856
Gh_A08G1795	1.16226	0.00563856
Gh_A03G1281	1.08663	0.00563856
Gh_A01G1026	2.09729	0.00586633
Gh_D05G1319	1.2985	0.00586633
Gh_A08G0044	2.262	0.00609183
Gh_D05G2642	1.47852	0.00631709
Gh_D12G1364	1.32796	0.00631709
Gh_D13G1632	1.79909	0.00653903
Gh_D05G2413	1.41096	0.00653903
Gh_D08G1868	1.10111	0.00653903
Gh_D06G0391	1.90845	0.00676129
Gh_A10G2347	1.41634	0.00676129
Gh_D11G1389	1.1503	0.00676129
Gh_Sca006585G01	1.96325	0.00698152
Gh_D03G0578	1.36754	0.00698152
Gh_A06G0587	1.30724	0.00698152
Gh_A09G1295	1.17518	0.00698152
Gh_D09G2099	1.07809	0.00698152
Gh_A05G2259	1.0175	0.00698152
Gh_D04G0717	3.39379	0.00719982
Gh_A01G1533	2.98097	0.00719982
Gh_D03G1269	2.06072	0.00741647
Gh_D05G0201	1.90649	0.00741647
Gh_D03G0494	1.33799	0.00741647
Gh_D09G0268	inf	0.00763347
Gh_A06G1194	1.64678	0.00763347
Gh_D13G1618	1.15349	0.00763347
Gh_D08G1291	inf	0.00806152
Gh_D12G0709	inf	0.00806152
Gh_Sca161466G01	inf	0.00806152
Gh_A10G1493	2.14328	0.00827417
Gh_D09G1680	1.80461	0.00827417
Gh_D12G2520	1.79588	0.00827417
Gh_A05G0112	1.5684	0.00827417
Gh_A07G0721	1.30247	0.00827417
Gh_D05G1820	1.17106	0.00827417
Gh_D07G2440	2.60354	0.00848513
Gh_A05G3583	1.35269	0.00848513
Gh_A05G2158	1.28309	0.00848513
Gh_A03G0270	1.0402	0.00848513
Gh_A10G0050	1.77208	0.00869692
Gh_D02G2341	1.72428	0.00869692
Gh_A10G1810	1.79359	0.00890507
Gh_D04G1927	1.28578	0.00890507
Gh_D13G0702	1.08075	0.00911492
Gh_A10G1103	1.5433	0.00932209
Gh_A11G1813	2.69902	0.00952732
Gh_D12G2088	2.28115	0.00973261
Gh_D06G2358	1.69477	0.00973261
Gh_D12G1637	2.73318	0.00993834
Gh_A13G0662	1.79858	0.00993834
Gh_A12G2349	1.44302	0.00993834
Gh_D02G0484	1.09468	0.00993834
Gh_A01G1688	inf	0.0101425
Gh_A06G1744	2.09969	0.0101425
Gh_A02G1503	1.16396	0.0101425
Gh_A08G1555	1.75249	0.0103456
Gh_A12G1614	1.26775	0.0103456
Gh_D11G1471	1.13839	0.0103456
Gh_D07G0047	1.71861	0.0105492
Gh_D04G0022	1.44823	0.0105492
Gh_A01G0549	1.47267	0.0107522
Gh_D11G2479	1.70666	0.0109543
Gh_D12G2138	1.51651	0.0109543
Gh_A02G0988	inf	0.0111547
Gh_A13G1361	inf	0.0111547
Gh_D12G1031	1.03708	0.0111547
Gh_A11G2183	2.32509	0.0113524
Gh_D05G0198	1.56528	0.0113524
Gh_A10G0667	1.88689	0.01155
Gh_D07G1490	1.31611	0.011747
Gh_D12G2486	1.78495	0.0119396
Gh_D05G0378	1.08943	0.0119396
Gh_D09G0480	1.2047	0.0121376
Gh_A05G1630	1.00663	0.0121376
Gh_A09G0639	1.22636	0.0125292
Gh_A05G3149	1.21012	0.0125292
Gh_D01G1082	3.59382	0.0127258
Gh_A12G0696	1.44493	0.0131111
Gh_D10G1620	1.31501	0.0131111
Gh_A08G0955	2.62043	0.013304
Gh_A12G1516	inf	0.0136822
Gh_A11G1967	2.44437	0.0136822
Gh_A01G1806	1.91051	0.0136822
Gh_D06G0886	1.10597	0.0136822
Gh_A06G2001	1.3822	0.0138765
Gh_A02G0769	1.30893	0.0138765
Gh_D08G1866	1.07817	0.0138765
Gh_D10G0339	1.01035	0.0138765
Gh_A11G3184	1.8623	0.0142542
Gh_A09G0842	1.49369	0.0144453
Gh_A05G0138	1.73964	0.0146332
Gh_A11G2875	1.42473	0.0146332
Gh_D12G1232	1.18939	0.0146332
Gh_D12G0320	2.8443	0.0148219
Gh_D10G0260	1.98256	0.0148219
Gh_D08G1639	1.48778	0.0148219
Gh_A09G0638	1.73371	0.0157575
Gh_D08G1544	1.11553	0.0157575
Gh_D08G0086	1.0072	0.015939
Gh_A04G1037	1.40396	0.0164883
Gh_A03G0179	1.32365	0.0166709
Gh_D13G1813	1.71439	0.0168504
Gh_D12G1415	1.53503	0.0170314
Gh_D02G0468	1.12856	0.0170314
Gh_A12G1320	1.92416	0.0172149
Gh_D01G0774	1.42985	0.0172149
Gh_D12G1780	1.82259	0.0175753
Gh_D07G0374	2.92246	0.017935
Gh_D09G1247	1.10027	0.017935
Gh_D03G1672	1.42564	0.0181148
Gh_D11G2176	1.20431	0.018295
Gh_Sca005954G02	2.10059	0.0184765
Gh_A03G0171	1.3709	0.0184765
Gh_D08G0410	2.05064	0.0186557
Gh_D03G0160	1.87762	0.0186557
Gh_A11G1830	2.15359	0.0188363
Gh_A01G2010	2.15022	0.0188363
Gh_D07G1444	1.32895	0.0191921
Gh_D03G0111	1.11208	0.0191921
Gh_D11G3300	2.03168	0.0193713
Gh_A06G0407	1.85281	0.0195493
Gh_D03G1494	1.46187	0.0195493
Gh_D09G0196	1.34553	0.0195493
Gh_A03G1245	1.86167	0.0199033
Gh_D12G0770	1.41864	0.0199033
Gh_D12G1759	1.52333	0.0202512
Gh_A05G3314	inf	0.0204258
Gh_D05G2671	inf	0.0204258
Gh_D05G3024	inf	0.0204258
Gh_A03G1136	1.29217	0.0205986
Gh_A10G0549	2.84348	0.0207738
Gh_D05G2078	1.00475	0.0207738
Gh_A11G1859	1.69627	0.0209475
Gh_A06G1442	1.41593	0.0209475
Gh_D13G0495	1.76138	0.0211217
Gh_D05G3255	1.02825	0.0212959
Gh_D05G0690	1.21623	0.0214678
Gh_A01G1843	1.6756	0.0218099
Gh_D11G1377	1.37606	0.0218099
Gh_D05G3896	1.0572	0.0218099
Gh_D10G2075	2.23113	0.022656
Gh_D10G0329	1.73727	0.022656
Gh_D01G0789	1.23354	0.0229962
Gh_D09G0982	1.16373	0.0231671
Gh_D05G2160	1.0764	0.0233367
Gh_A13G1504	1.39169	0.0235035
Gh_A01G1029	3.6111	0.0238458
Gh_D01G0829	2.50736	0.0241819
Gh_D12G2536	1.3283	0.0241819
Gh_A13G1776	1.11818	0.0241819
Gh_D12G0598	2.93442	0.0246923
Gh_D01G0249	1.31834	0.0246923
Gh_D06G0437	2.18084	0.0251963
Gh_D05G3258	1.63564	0.0253605
Gh_A12G0126	inf	0.0255248
Gh_D12G0557	inf	0.0255248
Gh_A05G0508	2.95019	0.0255248
Gh_D05G2423	1.74417	0.0255248
Gh_A07G2099	1.74027	0.0255248
Gh_A02G0952	1.05678	0.0255248
Gh_A10G1477	inf	0.0256864
Gh_D03G1716	inf	0.0256864
Gh_A12G2038	1.89087	0.0258531
Gh_A03G1659	1.69361	0.0258531
Gh_D02G0378	1.12651	0.0258531
Gh_A01G1474	1.54688	0.0263515
Gh_D02G1576	1.80043	0.0268417
Gh_D02G0757	1.03188	0.0273358
Gh_A12G1509	2.22912	0.0275007
Gh_A06G0158	1.78831	0.0282917
Gh_A03G0382	inf	0.0284539
Gh_A06G0160	inf	0.0284539
Gh_A12G0412	inf	0.0284539
Gh_A12G0504	inf	0.0284539
Gh_D13G0605	1.50812	0.0286122
Gh_A11G2491	3.42457	0.0287759
Gh_A07G1634	1.69632	0.0287759
Gh_A05G3124	1.00376	0.0289358
Gh_D08G0514	1.0086	0.0294239
Gh_D04G1765	1.38093	0.0295835
Gh_D02G2131	1.07351	0.029901
Gh_A02G0957	1.19107	0.0305337
Gh_A12G0495	1.34555	0.0306939
Gh_D05G0660	1.11339	0.0306939
Gh_A02G1280	inf	0.0311681
Gh_A12G2546	inf	0.0311681
Gh_A11G1807	2.15153	0.0316422
Gh_D06G2295	2.13102	0.0316422
Gh_A11G2695	1.40592	0.0325653
Gh_D05G1594	2.0572	0.0327221
Gh_D09G2434	2.17639	0.032876
Gh_D11G2225	2.72207	0.0330331
Gh_A11G2334	2.19199	0.0336586
Gh_D08G2275	1.55313	0.0336586
Gh_A11G1203	1.26493	0.0341212
Gh_A07G1461	1.05919	0.0341212
Gh_A04G0479	5.60122	0.0347262
Gh_D13G0720	1.82627	0.0347262
Gh_D10G1592	1.03422	0.0350333
Gh_D02G2158	2.66988	0.0353412
Gh_D10G0164	1.6945	0.0354932
Gh_A11G0009	1.15413	0.0354932
Gh_A02G0415	1.00569	0.0354932
Gh_A01G1934	1.79798	0.0356489
Gh_A13G0398	1.63203	0.0356489
Gh_D06G0138	2.58369	0.0359543
Gh_A03G2003	1.34374	0.0361067
Gh_A04G1046	1.71949	0.0364158
Gh_D11G1972	2.35871	0.0367211
Gh_D11G1842	1.50023	0.0368736
Gh_D01G1474	1.19734	0.0374796
Gh_Sca007506G01	1.14921	0.0377814
Gh_A08G0775	1.15005	0.0380846
Gh_A11G2772	1.04625	0.0380846
Gh_D02G1932	2.14286	0.0385303
Gh_A08G0524	2.13191	0.0385303
Gh_A02G1778	1.51431	0.0386826
Gh_A12G0162	2.08776	0.0389808
Gh_D09G1008	1.0912	0.0392775
Gh_D09G2105	5.3391	0.0394262
Gh_D01G1276	2.03624	0.0397229
Gh_D06G0291	1.29334	0.0403052
Gh_D05G0584	1.19056	0.0403052
Gh_A09G0474	1.17321	0.0403052
Gh_D13G2209	1.05209	0.0403052
Gh_D08G2530	1.42865	0.0404558
Gh_A13G1490	1.04847	0.0410439
Gh_D08G1721	1.36869	0.0416251
Gh_D11G0018	2.65416	0.0420694
Gh_A05G3059	2.02184	0.0420694
Gh_A11G1757	1.20147	0.0420694
Gh_D05G1509	1.15548	0.0420694
Gh_Sca010764G01	1.53677	0.0422174
Gh_A05G2325	1.01513	0.0430977
Gh_D06G1291	1.3932	0.0435328
Gh_D09G2191	1.31656	0.0438287
Gh_D02G0729	1.10065	0.0449637
Gh_D11G0030	1.26757	0.0450975
Gh_D02G2051	2.48896	0.0458139
Gh_D02G0988	1.49511	0.0458139
Gh_A08G1350	1.13005	0.0463779
Gh_A10G1190	1.11123	0.0463779
Gh_D08G0832	1.86768	0.0465224
Gh_A12G1021	1.38426	0.0465224
Gh_A13G1084	1.45617	0.0467895
Gh_A06G1158	1.50485	0.0469238
Gh_D05G3141	1.92154	0.0472082
Gh_A07G2215	1.12205	0.0472082
Gh_A09G1415	1.03461	0.0477693
Gh_D09G0845	1.07655	0.0480489
Gh_D02G1768	1.19364	0.0481913
Gh_D01G0109	1.65598	0.0484713
Gh_D03G1462	3.40494	0.0487555
Gh_A06G0047	1.12701	0.0487555
Gh_D11G1721	1.66638	0.0495986
Gh_A12G2517	1.07469	0.0495986
Gh_A01G0389	-inf	0.000384111
Gh_A01G1537	-inf	0.000384111
Gh_A03G1329	-inf	0.000384111
Gh_A05G0073	-inf	0.000384111
Gh_A07G0084	-inf	0.000384111
Gh_A07G0630	-inf	0.000384111
Gh_A09G0503	-inf	0.000384111
Gh_A09G0689	-inf	0.000384111
Gh_A09G2048	-inf	0.000384111
Gh_A11G0282	-inf	0.000384111
Gh_A11G0599	-inf	0.000384111
Gh_A11G1138	-inf	0.000384111
Gh_A11G1178	-inf	0.000384111
Gh_A12G1384	-inf	0.000384111
Gh_A13G0196	-inf	0.000384111
Gh_D01G1883	-inf	0.000384111
Gh_D02G0434	-inf	0.000384111
Gh_D05G3304	-inf	0.000384111
Gh_D07G0094	-inf	0.000384111
Gh_D08G2706	-inf	0.000384111
Gh_D10G1915	-inf	0.000384111
Gh_D12G2305	-inf	0.000384111
Gh_A05G1416	-1.03257	0.000384111
Gh_D11G2184	-1.03699	0.000384111
Gh_A12G1663	-1.07036	0.000384111
Gh_D10G0257	-1.07045	0.000384111
Gh_A02G0841	-1.07184	0.000384111
Gh_A10G1985	-1.07962	0.000384111
Gh_A05G2336	-1.0887	0.000384111
Gh_D13G2513	-1.10977	0.000384111
Gh_Sca012883G01	-1.12124	0.000384111
Gh_D10G0295	-1.12286	0.000384111
Gh_D03G1809	-1.12822	0.000384111
Gh_D11G0150	-1.12923	0.000384111
Gh_D10G0475	-1.15633	0.000384111
Gh_A03G2062	-1.15784	0.000384111
Gh_A01G1576	-1.20513	0.000384111
Gh_A11G0358	-1.21147	0.000384111
Gh_A13G1665	-1.22241	0.000384111
Gh_D13G1246	-1.2232	0.000384111
Gh_D05G3065	-1.24638	0.000384111
Gh_D08G2596	-1.25674	0.000384111
Gh_A10G2268	-1.27027	0.000384111
Gh_A06G0716	-1.28152	0.000384111
Gh_D09G0521	-1.28158	0.000384111
Gh_A05G0509	-1.2855	0.000384111
Gh_D12G2646	-1.28563	0.000384111
Gh_A07G1441	-1.29333	0.000384111
Gh_A05G0989	-1.29686	0.000384111
Gh_D05G0972	-1.30851	0.000384111
Gh_D05G1581	-1.31969	0.000384111
Gh_A08G1808	-1.3274	0.000384111
Gh_Sca116205G01	-1.34801	0.000384111
Gh_D09G2051	-1.35504	0.000384111
Gh_D05G0463	-1.35728	0.000384111
Gh_D05G0993	-1.35769	0.000384111
Gh_D08G2725	-1.35952	0.000384111
Gh_A08G0343	-1.35988	0.000384111
Gh_A11G0727	-1.37578	0.000384111
Gh_A02G0694	-1.38578	0.000384111
Gh_D01G0018	-1.38833	0.000384111
Gh_D02G0740	-1.40791	0.000384111
Gh_A09G2501	-1.42123	0.000384111
Gh_A05G0249	-1.42463	0.000384111
Gh_D05G1546	-1.44666	0.000384111
Gh_A06G0566	-1.44827	0.000384111
Gh_A13G0998	-1.44939	0.000384111
Gh_D05G1231	-1.45655	0.000384111
Gh_D05G1523	-1.46376	0.000384111
Gh_D13G0174	-1.47255	0.000384111
Gh_A08G2230	-1.47651	0.000384111
Gh_A08G1623	-1.4769	0.000384111
Gh_D09G0700	-1.50446	0.000384111
Gh_D05G3042	-1.50795	0.000384111
Gh_D10G1707	-1.53322	0.000384111
Gh_D10G0541	-1.53708	0.000384111
Gh_A05G2289	-1.53961	0.000384111
Gh_D06G0151	-1.54181	0.000384111
Gh_A04G0219	-1.54669	0.000384111
Gh_A01G0934	-1.55762	0.000384111
Gh_D05G1836	-1.56957	0.000384111
Gh_D03G0311	-1.57473	0.000384111
Gh_Sca005163G01	-1.5883	0.000384111
Gh_D08G0945	-1.59625	0.000384111
Gh_A11G0332	-1.61121	0.000384111
Gh_A08G2454	-1.62382	0.000384111
Gh_D05G1813	-1.62904	0.000384111
Gh_A09G1878	-1.64859	0.000384111
Gh_D10G1338	-1.66648	0.000384111
Gh_A06G0351	-1.67088	0.000384111
Gh_D03G1443	-1.69138	0.000384111
Gh_A05G3614	-1.7104	0.000384111
Gh_A09G2303	-1.72106	0.000384111
Gh_D06G1104	-1.73337	0.000384111
Gh_A07G0085	-1.73689	0.000384111
Gh_A02G1196	-1.73838	0.000384111
Gh_A07G2348	-1.75258	0.000384111
Gh_A01G0505	-1.75882	0.000384111
Gh_D04G1330	-1.76911	0.000384111
Gh_D09G0438	-1.80173	0.000384111
Gh_Sca085555G01	-1.80796	0.000384111
Gh_D06G0382	-1.80853	0.000384111
Gh_A09G1598	-1.81379	0.000384111
Gh_A09G0191	-1.81577	0.000384111
Gh_A05G3311	-1.82457	0.000384111
Gh_D07G0933	-1.83516	0.000384111
Gh_A05G1930	-1.85386	0.000384111
Gh_D13G1893	-1.86891	0.000384111
Gh_A13G0267	-1.87119	0.000384111
Gh_D03G0056	-1.90685	0.000384111
Gh_A02G1666	-1.90983	0.000384111
Gh_A12G1664	-1.91791	0.000384111
Gh_A11G1656	-1.92166	0.000384111
Gh_A11G3159	-1.92293	0.000384111
Gh_D01G0516	-1.92346	0.000384111
Gh_D06G1980	-1.92387	0.000384111
Gh_Sca005566G01	-1.95398	0.000384111
Gh_D02G2174	-1.95815	0.000384111
Gh_D07G2322	-1.95855	0.000384111
Gh_D09G1983	-1.96771	0.000384111
Gh_D11G2994	-1.9814	0.000384111
Gh_D07G1197	-1.98562	0.000384111
Gh_A03G0199	-1.99519	0.000384111
Gh_D09G0573	-1.99754	0.000384111
Gh_D10G0307	-2.0209	0.000384111
Gh_A01G0165	-2.04262	0.000384111
Gh_D08G1862	-2.04684	0.000384111
Gh_A05G0921	-2.04748	0.000384111
Gh_A06G1093	-2.07352	0.000384111
Gh_A06G1610	-2.0941	0.000384111
Gh_A13G1862	-2.1201	0.000384111
Gh_A11G2374	-2.13042	0.000384111
Gh_A01G0487	-2.13833	0.000384111
Gh_D10G1429	-2.13837	0.000384111
Gh_A12G2067	-2.1512	0.000384111
Gh_A13G2057	-2.15839	0.000384111
Gh_A08G1593	-2.17674	0.000384111
Gh_D13G1729	-2.17679	0.000384111
Gh_D03G0479	-2.18877	0.000384111
Gh_D03G1382	-2.1921	0.000384111
Gh_D09G2255	-2.19538	0.000384111
Gh_A10G1516	-2.22765	0.000384111
Gh_D10G2361	-2.23057	0.000384111
Gh_D10G0238	-2.33949	0.000384111
Gh_A08G2283	-2.34905	0.000384111
Gh_D01G0503	-2.34917	0.000384111
Gh_D10G1431	-2.39048	0.000384111
Gh_D08G1902	-2.3995	0.000384111
Gh_A02G1729	-2.43221	0.000384111
Gh_D12G0097	-2.44094	0.000384111
Gh_A08G1054	-2.44334	0.000384111
Gh_D01G2080	-2.4499	0.000384111
Gh_D08G0076	-2.45765	0.000384111
Gh_A04G1054	-2.48323	0.000384111
Gh_D11G3304	-2.4948	0.000384111
Gh_A03G0803	-2.5065	0.000384111
Gh_A01G1549	-2.51233	0.000384111
Gh_D08G0238	-2.51249	0.000384111
Gh_A06G1925	-2.52528	0.000384111
Gh_A06G1440	-2.52762	0.000384111
Gh_D10G0142	-2.56222	0.000384111
Gh_A12G1558	-2.57008	0.000384111
Gh_A05G0346	-2.58446	0.000384111
Gh_A10G2093	-2.59851	0.000384111
Gh_D05G2148	-2.60071	0.000384111
Gh_D10G0044	-2.60729	0.000384111
Gh_D12G0566	-2.62027	0.000384111
Gh_D05G1626	-2.66864	0.000384111
Gh_D11G2243	-2.68631	0.000384111
Gh_A13G0604	-2.69807	0.000384111
Gh_A05G1452	-2.71406	0.000384111
Gh_A03G2186	-2.72082	0.000384111
Gh_A01G1839	-2.76152	0.000384111
Gh_A10G0470	-2.78211	0.000384111
Gh_A09G0350	-2.7883	0.000384111
Gh_A12G0549	-2.82038	0.000384111
Gh_D03G0836	-2.83305	0.000384111
Gh_A06G0844	-2.84242	0.000384111
Gh_D09G2301	-2.88947	0.000384111
Gh_D13G2177	-2.89784	0.000384111
Gh_D12G1494	-2.9203	0.000384111
Gh_A05G2038	-2.9222	0.000384111
Gh_D06G0041	-2.92425	0.000384111
Gh_D02G0804	-2.95198	0.000384111
Gh_A07G0773	-2.96236	0.000384111
Gh_D07G0144	-2.9966	0.000384111
Gh_A05G1424	-3.02762	0.000384111
Gh_D11G1816	-3.13244	0.000384111
Gh_D02G0220	-3.17621	0.000384111
Gh_D06G1961	-3.26199	0.000384111
Gh_D05G1596	-3.28836	0.000384111
Gh_A08G1562	-3.29834	0.000384111
Gh_A05G3491	-3.37852	0.000384111
Gh_A09G1182	-3.40243	0.000384111
Gh_A05G1902	-3.47084	0.000384111
Gh_A05G0631	-3.5031	0.000384111
Gh_A02G0805	-3.56772	0.000384111
Gh_D02G1270	-3.60072	0.000384111
Gh_A03G0347	-3.71071	0.000384111
Gh_D05G2134	-3.79679	0.000384111
Gh_D05G0533	-3.86152	0.000384111
Gh_D02G0857	-4.02845	0.000384111
Gh_A13G1059	-4.26476	0.000384111
Gh_A08G0195	-4.45522	0.000384111
Gh_D04G1520	-4.83977	0.000384111
Gh_A06G1341	-4.86328	0.000384111
Gh_A06G0608	-5.06592	0.000384111
Gh_A07G1108	-inf	0.000721883
Gh_A05G2137	-1.01126	0.000721883
Gh_D05G2391	-1.0801	0.000721883
Gh_D13G0302	-1.08273	0.000721883
Gh_A03G0210	-1.12919	0.000721883
Gh_D01G0186	-1.14426	0.000721883
Gh_A02G0795	-1.17146	0.000721883
Gh_D11G0388	-1.3701	0.000721883
Gh_D12G0115	-1.52017	0.000721883
Gh_D10G2363	-1.6351	0.000721883
Gh_D06G2197	-1.67972	0.000721883
Gh_D02G0069	-1.8211	0.000721883
Gh_Sca005111G01	-1.82476	0.000721883
Gh_D04G1926	-1.86869	0.000721883
Gh_D06G0164	-1.99369	0.000721883
Gh_D11G0868	-2.00412	0.000721883
Gh_A09G1088	-2.01436	0.000721883
Gh_A11G2987	-2.13209	0.000721883
Gh_D03G1709	-2.20113	0.000721883
Gh_A02G0760	-2.90141	0.000721883
Gh_D02G1140	-2.96561	0.000721883
Gh_A02G1563	-3.07063	0.000721883
Gh_D02G2280	-3.52671	0.000721883
Gh_A03G1866	-inf	0.00103815
Gh_D09G0537	-inf	0.00103815
Gh_A07G0087	-1.14908	0.00103815
Gh_A04G1393	-1.23841	0.00103815
Gh_D02G1726	-1.8107	0.00103815
Gh_A02G0317	-1.91362	0.00103815
Gh_A06G0238	-1.94395	0.00103815
Gh_A13G0197	-1.9824	0.00103815
Gh_D10G2394	-2.01774	0.00103815
Gh_A06G0044	-2.20559	0.00103815
Gh_D09G0122	-2.65073	0.00103815
Gh_A09G2418	-1.08196	0.00133914
Gh_A02G0862	-1.08742	0.00133914
Gh_A06G0233	-1.34348	0.00133914
Gh_A06G0385	-1.4355	0.00133914
Gh_D01G1933	-1.65759	0.00133914
Gh_D11G2469	-2.04107	0.00133914
Gh_D11G1709	-2.32491	0.00133914
Gh_D01G2229	-2.35451	0.00133914
Gh_A13G1684	-2.40285	0.00133914
Gh_D13G2126	-2.4469	0.00133914
Gh_D09G1517	-inf	0.00162952
Gh_D05G2161	-1.00156	0.00162952
Gh_A12G2503	-1.07256	0.00162952
Gh_A01G0802	-1.14219	0.00162952
Gh_A05G1378	-1.19084	0.00162952
Gh_A10G1231	-1.50225	0.00162952
Gh_A01G0714	-1.67446	0.00162952
Gh_D09G1582	-2.09399	0.00162952
Gh_A03G0887	-4.60146	0.00162952
Gh_D01G0579	-inf	0.00191171
Gh_D04G1432	-inf	0.00191171
Gh_A05G2335	-1.01016	0.00191171
Gh_A07G1415	-1.04075	0.00191171
Gh_D02G0995	-1.06994	0.00191171
Gh_D02G1225	-1.08655	0.00191171
Gh_D01G0830	-1.09821	0.00191171
Gh_A01G1115	-1.18129	0.00191171
Gh_D02G0891	-1.20388	0.00191171
Gh_D10G1801	-1.20751	0.00191171
Gh_D01G1801	-1.45433	0.00191171
Gh_D02G1704	-1.60791	0.00191171
Gh_D01G0547	-1.634	0.00191171
Gh_A04G0768	-1.66641	0.00191171
Gh_D02G1890	-1.68988	0.00191171
Gh_D12G2741	-1.73321	0.00191171
Gh_A09G0128	-2.27433	0.00191171
Gh_D05G1417	-3.1407	0.00191171
Gh_D06G0479	-3.32822	0.00191171
Gh_A08G0460	-3.50725	0.00191171
Gh_A07G1831	-3.73937	0.00191171
Gh_A05G2246	-1.23624	0.0021886
Gh_D08G2029	-1.26045	0.0021886
Gh_D13G2458	-1.75908	0.0021886
Gh_A11G2168	-1.82316	0.0021886
Gh_D08G1691	-2.21557	0.0021886
Gh_D06G0690	-2.25652	0.0021886
Gh_D12G1396	-2.67595	0.0021886
Gh_A09G1575	-3.46804	0.0021886
Gh_D05G2597	-1.02578	0.00245595
Gh_A13G0153	-1.05953	0.00245595
Gh_A10G0096	-1.33944	0.00245595
Gh_D12G0713	-2.29304	0.00245595
Gh_D07G0734	-3.38285	0.00245595
Gh_A06G1840	-3.69503	0.00245595
Gh_D01G2285	-1.10393	0.00272084
Gh_D05G3597	-1.40096	0.00272084
Gh_D09G1796	-2.07599	0.00272084
Gh_A10G2205	-2.14853	0.00272084
Gh_A07G1001	-2.16914	0.00272084
Gh_A01G1605	-1.01379	0.00298056
Gh_D11G2019	-1.02157	0.00298056
Gh_A03G0138	-1.15748	0.00298056
Gh_D04G1415	-1.60182	0.00298056
Gh_A13G1920	-1.63258	0.00298056
Gh_A07G1684	-2.01561	0.00298056
Gh_A10G0128	-2.22736	0.00298056
Gh_A08G1734	-inf	0.0032361
Gh_D01G0795	-inf	0.0032361
Gh_A13G1945	-1.37753	0.0032361
Gh_A11G0965	-1.5988	0.0032361
Gh_A02G0242	-2.13118	0.0032361
Gh_D12G2020	-3.50475	0.0032361
Gh_D09G2139	-1.0432	0.00348938
Gh_A03G0396	-1.1726	0.00348938
Gh_D04G0510	-1.37484	0.00348938
Gh_D12G0773	-1.94338	0.00348938
Gh_A10G0112	-2.12422	0.00348938
Gh_D06G2270	-2.1448	0.00348938
Gh_A05G3167	-2.26536	0.00348938
Gh_A09G1877	-2.3426	0.00348938
Gh_A12G1972	-2.78848	0.00348938
Gh_A02G0141	-inf	0.0037381
Gh_A07G0102	-1.04198	0.0037381
Gh_A06G0747	-1.06941	0.0037381
Gh_D07G2056	-1.26262	0.0037381
Gh_A12G1981	-1.68243	0.0037381
Gh_D03G0109	-2.57862	0.0037381
Gh_A09G0437	-1.42844	0.00398442
Gh_A07G0403	-1.53476	0.00398442
Gh_D12G1662	-2.11453	0.00398442
Gh_A01G0871	-1.03291	0.00422788
Gh_A05G1879	-1.20349	0.00422788
Gh_D02G1751	-1.44906	0.00422788
Gh_A05G1124	-2.12055	0.00422788
Gh_D10G2406	-2.98121	0.00422788
Gh_D01G1143	-1.03836	0.00446902
Gh_A02G1426	-1.11754	0.00446902
Gh_A06G0170	-2.48307	0.00446902
Gh_A10G0120	-1.23598	0.00470736
Gh_D05G0848	-1.26772	0.00470736
Gh_D11G1618	-1.41834	0.00470736
Gh_D06G2319	-1.50316	0.00470736
Gh_A07G1604	-1.69643	0.00470736
Gh_D04G0105	-1.47369	0.00494359
Gh_D13G0211	-2.35499	0.00494359
Gh_A11G0541	-1.35571	0.00517713
Gh_D03G0302	-1.45307	0.00517713
Gh_D03G0445	-1.55371	0.00517713
Gh_D11G0752	-2.54116	0.00517713
Gh_D04G1525	-1.16543	0.00540835
Gh_D05G1800	-1.50242	0.00540835
Gh_D12G1686	-1.0116	0.00563856
Gh_D04G0679	-1.04648	0.00563856
Gh_Sca004965G03	-1.06518	0.00563856
Gh_A03G0303	-1.14802	0.00563856
Gh_A10G2234	-1.22242	0.00563856
Gh_D09G1057	-1.27427	0.00563856
Gh_A07G0864	-1.75079	0.00563856
Gh_D09G0899	-2.4126	0.00563856
Gh_D03G1808	-1.20887	0.00586633
Gh_A03G0157	-1.26709	0.00586633
Gh_D12G0484	-1.88608	0.00586633
Gh_A09G2191	-1.2862	0.00609183
Gh_D04G1897	-1.50426	0.00609183
Gh_Sca004827G03	-inf	0.00631709
Gh_A11G1722	-1.36927	0.00631709
Gh_D06G0001	-1.52408	0.00631709
Gh_A11G1726	-1.39483	0.00653903
Gh_D02G1180	-1.44589	0.00653903
Gh_A11G0653	-1.58393	0.00653903
Gh_D07G1264	-1.93701	0.00653903
Gh_D09G0944	-1.19899	0.00676129
Gh_A12G1554	-1.74261	0.00676129
Gh_D12G1876	-1.93903	0.00698152
Gh_D06G1866	-1.97705	0.00698152
Gh_D11G1063	-2.07071	0.00698152
Gh_A13G2296	-2.54039	0.00698152
Gh_A05G2203	-2.57485	0.00698152
Gh_A02G1305	-1.36217	0.00719982
Gh_D09G1869	-1.6	0.00719982
Gh_A09G1746	-1.71941	0.00719982
Gh_A07G2273	-2.5926	0.00719982
Gh_D09G0861	-1.00319	0.00741647
Gh_D04G0804	-1.09523	0.00741647
Gh_D11G1366	-1.09726	0.00741647
Gh_D08G0981	-1.16924	0.00741647
Gh_A07G1351	-1.2655	0.00741647
Gh_D13G0228	-1.35636	0.00741647
Gh_D05G1453	-1.9675	0.00741647
Gh_D09G2205	-inf	0.00763347
Gh_D12G2535	-inf	0.00763347
Gh_D09G1925	-1.23132	0.00763347
Gh_A02G1383	-1.39179	0.00763347
Gh_A10G2254	-1.43532	0.00763347
Gh_A12G1077	-1.92574	0.00763347
Gh_A08G1537	-2.34234	0.00763347
Gh_A08G1118	-3.17829	0.00763347
Gh_A12G0499	-1.5202	0.00784917
Gh_A13G0777	-2.13402	0.00784917
Gh_D12G0806	-3.56205	0.00784917
Gh_D05G0166	-1.08424	0.00806152
Gh_D05G1684	-1.60153	0.00806152
Gh_D08G1100	-2.20084	0.00806152
Gh_A07G1077	-1.55414	0.00827417
Gh_Sca017354G01	-3.16656	0.00827417
Gh_D03G1371	-1.0866	0.00848513
Gh_A02G1407	-1.48387	0.00848513
Gh_D05G0216	-1.18894	0.00869692
Gh_A03G0322	-1.37241	0.00869692
Gh_A09G1529	-1.7044	0.00869692
Gh_D03G1455	-1.88272	0.00869692
Gh_D03G0970	-1.07779	0.00890507
Gh_A01G0329	-1.37761	0.00890507
Gh_D07G0162	-1.53438	0.00890507
Gh_D11G0583	-1.77634	0.00890507
Gh_D10G0209	-1.812	0.00890507
Gh_D05G3373	-3.18048	0.00890507
Gh_A05G1034	-1.33112	0.00911492
Gh_Sca008634G01	-1.16131	0.00932209
Gh_A09G2461	-1.16809	0.00932209
Gh_A08G1731	-1.23442	0.00952732
Gh_D02G2034	-1.78323	0.00952732
Gh_D11G1420	-1.12453	0.00973261
Gh_D02G0073	-1.52471	0.00973261
Gh_D11G2613	-2.18461	0.00993834
Gh_D01G0436	-1.47678	0.0101425
Gh_D13G1725	-1.4087	0.0103456
Gh_D11G3009	-3.03914	0.0103456
Gh_D09G1431	-1.04211	0.0105492
Gh_D02G0393	-1.27964	0.0105492
Gh_A02G1466	-1.49228	0.0105492
Gh_D05G0754	-1.53086	0.0105492
Gh_D06G1973	-1.80474	0.0105492
Gh_D11G2073	-1.82233	0.0105492
Gh_A05G0312	-2.22889	0.0105492
Gh_A11G0966	-1.04709	0.0107522
Gh_D01G1783	-1.40799	0.0107522
Gh_D11G2375	-1.51875	0.0107522
Gh_D08G0319	-2.29476	0.0107522
Gh_A05G2531	-2.49773	0.0107522
Gh_D11G2065	-1.24169	0.0109543
Gh_A07G0082	-1.42553	0.0109543
Gh_D04G0905	-1.54081	0.0109543
Gh_D11G1187	-1.80528	0.0109543
Gh_A05G0391	-1.97956	0.0109543
Gh_A03G1802	-3.79005	0.0109543
Gh_A10G0230	-1.69774	0.0111547
Gh_A11G1140	-1.93342	0.0111547
Gh_D01G0212	-3.00616	0.0111547
Gh_D03G0223	-1.61199	0.0113524
Gh_A09G0722	-1.15329	0.01155
Gh_A12G0776	-1.41029	0.011747
Gh_A02G1344	-1.85093	0.0119396
Gh_A08G2261	-1.21013	0.0121376
Gh_A04G0315	-1.24681	0.0121376
Gh_A04G0910	-inf	0.0125292
Gh_A06G1171	-inf	0.0125292
Gh_D05G1554	-inf	0.0125292
Gh_Sca034384G01	-inf	0.0125292
Gh_Sca189399G01	-1.5615	0.0127258
Gh_D13G1602	-1.57519	0.0129202
Gh_D10G1264	-1.8942	0.0129202
Gh_A05G0205	-1.3954	0.0131111
Gh_A02G1760	-1.64692	0.013304
Gh_D01G2096	-2.12684	0.013304
Gh_D08G1665	-1.08887	0.0136822
Gh_A10G1075	-1.71183	0.0136822
Gh_D02G0190	-1.71414	0.0136822
Gh_A08G1879	-1.92849	0.0138765
Gh_D05G1208	-1.07529	0.0140628
Gh_A10G2147	-1.20067	0.0140628
Gh_A10G2256	-1.61437	0.0140628
Gh_A12G0700	-2.11401	0.0140628
Gh_A04G1172	-3.58023	0.0140628
Gh_D11G2414	-4.10864	0.0140628
Gh_A01G0565	-4.69221	0.0140628
Gh_A07G2019	-5.11773	0.0140628
Gh_D02G0311	-1.7246	0.0142542
Gh_D07G0692	-2.72103	0.0142542
Gh_D08G2355	-1.07379	0.0144453
Gh_A12G1002	-1.07873	0.0144453
Gh_A07G2007	-1.10126	0.0144453
Gh_D11G1884	-1.10438	0.0144453
Gh_A11G2919	-1.61708	0.0144453
Gh_D13G0756	-1.53461	0.0146332
Gh_A08G2445	-1.88827	0.0146332
Gh_D03G1145	-1.35036	0.0148219
Gh_A05G0124	-2.44315	0.0148219
Gh_A01G1408	-1.40476	0.015011
Gh_D02G2362	-1.61059	0.015011
Gh_D02G2405	-1.35505	0.0152001
Gh_A13G1914	-1.11165	0.0153871
Gh_D05G0507	-1.68934	0.0153871
Gh_D08G1936	-1.13095	0.0155738
Gh_D05G0929	-1.61745	0.0155738
Gh_D13G0680	-1.76797	0.0155738
Gh_A03G0673	-1.91573	0.0157575
Gh_D07G2380	-inf	0.015939
Gh_A07G0600	-1.00165	0.015939
Gh_A11G0556	-1.56011	0.015939
Gh_A03G0331	-1.31795	0.0161231
Gh_D12G2681	-2.72757	0.0161231
Gh_A07G1171	-1.09426	0.0163045
Gh_A13G1023	-1.15201	0.0163045
Gh_A01G1817	-1.45455	0.0163045
Gh_A04G0502	-1.56629	0.0163045
Gh_D10G0852	-1.63027	0.0163045
Gh_D05G0643	-1.44164	0.0164883
Gh_A06G1085	-1.70359	0.0164883
Gh_A05G1167	-2.04036	0.0164883
Gh_A06G1870	-1.41499	0.0166709
Gh_D05G1874	-1.28608	0.0168504
Gh_A03G1861	-3.4431	0.0168504
Gh_A07G1476	-inf	0.0170314
Gh_D09G1865	-inf	0.0170314
Gh_A12G0939	-1.2228	0.0170314
Gh_D08G1067	-1.47625	0.0170314
Gh_D08G1400	-1.5504	0.0170314
Gh_D07G1702	-1.16128	0.0173962
Gh_D02G1026	-1.1962	0.0173962
Gh_A06G0376	-1.65191	0.0173962
Gh_D02G1835	-inf	0.0175753
Gh_D03G0320	-inf	0.0175753
Gh_A08G2014	-1.52662	0.0175753
Gh_D05G1733	-1.53949	0.0175753
Gh_D10G0100	-1.11389	0.0177572
Gh_A09G0524	-1.02664	0.017935
Gh_D11G2623	-1.30004	0.0184765
Gh_A03G0391	-1.37514	0.0186557
Gh_D08G0272	-1.47852	0.0186557
Gh_D08G2133	-1.81406	0.0186557
Gh_A09G2156	-1.15236	0.0188363
Gh_D06G0576	-3.56876	0.0191921
Gh_A07G1368	-1.11885	0.0193713
Gh_A06G0266	-3.52333	0.0193713
Gh_A13G0547	-1.04964	0.0195493
Gh_D05G1318	-inf	0.0197274
Gh_D11G0790	-2.1736	0.0197274
Gh_D07G0042	-1.0262	0.0204258
Gh_A13G1563	-1.79184	0.0204258
Gh_D04G0065	-1.03281	0.0207738
Gh_D08G1846	-2.03091	0.0209475
Gh_D03G0161	-1.57906	0.0212959
Gh_D05G0267	-1.38118	0.0214678
Gh_D02G1851	-1.09169	0.0216408
Gh_A11G2790	-1.76544	0.0216408
Gh_A06G0272	-2.0954	0.0216408
Gh_A13G0639	-1.51357	0.0218099
Gh_A06G1481	-1.72485	0.021972
Gh_Sca095429G01	-1.01824	0.0223121
Gh_A08G1770	-1.1733	0.0223121
Gh_D08G0810	-2.48722	0.022656
Gh_D08G2441	-1.02719	0.0228267
Gh_A06G1037	-1.27896	0.0228267
Gh_D07G0603	-1.16686	0.0229962
Gh_D03G1138	-1.69518	0.0229962
Gh_A11G1721	-2.57197	0.0231671
Gh_A10G0208	-inf	0.0233367
Gh_D04G1203	-1.63219	0.0233367
Gh_A05G1913	-1.61918	0.0235035
Gh_D11G2305	-3.63385	0.0236741
Gh_A09G0299	-1.17104	0.0238458
Gh_D08G2161	-1.3239	0.0240148
Gh_A12G0103	-1.77185	0.0246923
Gh_A02G0286	-1.2193	0.0248611
Gh_D04G2026	-2.17966	0.0250295
Gh_A11G0097	-1.43422	0.0251963
Gh_D07G0468	-1.84222	0.0251963
Gh_A11G0366	-2.34446	0.0251963
Gh_A13G0058	-1.20946	0.0253605
Gh_A09G0209	-1.09819	0.0255248
Gh_A02G1655	-1.28251	0.0255248
Gh_A08G1993	-1.76871	0.0255248
Gh_D05G1972	-1.22015	0.0256864
Gh_D01G1615	-1.43991	0.0256864
Gh_A07G0438	-1.68076	0.0260204
Gh_A13G1728	-1.90245	0.0260204
Gh_A07G0179	-1.25656	0.0261843
Gh_A02G1242	-1.42454	0.0261843
Gh_D10G1364	-1.5079	0.0261843
Gh_A02G0064	-1.03528	0.0263515
Gh_D02G2222	-1.16103	0.0263515
Gh_A01G2114	-1.37271	0.0263515
Gh_D11G0029	-2.46704	0.0263515
Gh_A13G0003	-1.68378	0.0266761
Gh_D13G0185	-1.52138	0.0268417
Gh_A07G1479	-1.89351	0.0268417
Gh_A02G0067	-2.14717	0.0270061
Gh_D10G1111	-1.28134	0.0273358
Gh_D10G1925	-3.20917	0.0275007
Gh_D13G0188	-2.90474	0.0276632
Gh_A12G2427	-inf	0.0278181
Gh_D13G1381	-inf	0.0278181
Gh_D02G0064	-1.12368	0.0278181
Gh_A05G0625	-1.17322	0.0278181
Gh_A12G2584	-1.31424	0.0279724
Gh_A10G1361	-1.34088	0.0279724
Gh_A02G1750	-inf	0.0281345
Gh_A09G1612	-inf	0.0281345
Gh_A10G1151	-inf	0.0281345
Gh_D13G1436	-1.08227	0.0282917
Gh_A09G1405	-2.31691	0.0282917
Gh_D13G0484	-1.06367	0.0286122
Gh_D08G0082	-1.1402	0.0286122
Gh_A08G1679	-1.82501	0.0286122
Gh_A01G1855	-3.15485	0.0286122
Gh_D07G0667	-1.06669	0.0287759
Gh_A13G0376	-1.43349	0.0289358
Gh_A05G1899	-2.68103	0.0289358
Gh_A08G0037	-1.70452	0.0292622
Gh_D01G0291	-1.47897	0.0294239
Gh_D12G1140	-1.33005	0.0295835
Gh_A12G2532	-1.3967	0.0297434
Gh_A02G0320	-1.67206	0.029901
Gh_D13G1440	-inf	0.030221
Gh_Sca068346G01	-inf	0.030221
Gh_D07G1895	-3.71332	0.0303785
Gh_A03G0126	-3.79811	0.0303785
Gh_A11G1828	-1.42731	0.0305337
Gh_D02G0079	-1.85648	0.0306939
Gh_D06G2315	-2.26019	0.0306939
Gh_A08G2192	-1.94233	0.030852
Gh_A04G0133	-1.19371	0.0310117
Gh_D05G0805	-1.51054	0.0310117
Gh_D08G0546	-1.81788	0.0310117
Gh_D05G1135	-1.52011	0.0314849
Gh_A09G2234	-1.70885	0.0318007
Gh_A08G1964	-1.52055	0.0319555
Gh_A03G0634	-1.85365	0.0322664
Gh_D07G1433	-2.02301	0.0324181
Gh_A08G1891	-1.58422	0.0325653
Gh_A05G0155	-1.06108	0.032876
Gh_D02G0989	-1.10611	0.0331914
Gh_A11G0850	-1.57773	0.0333477
Gh_A08G1556	-1.16717	0.0335048
Gh_D12G1131	-1.59129	0.0338097
Gh_A09G1515	-1.00154	0.0341212
Gh_A11G1042	-1.64763	0.0344262
Gh_A10G1522	-4.70409	0.0345764
Gh_A07G1705	-4.82944	0.0345764
Gh_A07G0877	-inf	0.0348778
Gh_D02G1859	-inf	0.0348778
Gh_D04G2014	-inf	0.0348778
Gh_Sca124302G01	-inf	0.0348778
Gh_A11G2099	-3.91142	0.0348778
Gh_A04G0802	-1.06931	0.0351884
Gh_A07G0218	-2.13448	0.0351884
Gh_D08G2082	-1.1043	0.0358009
Gh_A12G2542	-1.88269	0.0359543
Gh_D12G1024	-1.90228	0.0359543
Gh_D09G2086	-1.4638	0.0361067
Gh_A03G0410	-1.07309	0.0362604
Gh_A02G0328	-1.12273	0.0365663
Gh_D09G2122	-2.76796	0.0365663
Gh_A12G1149	-1.46562	0.0367211
Gh_D08G1871	-1.47855	0.0367211
Gh_D11G1306	-1.17968	0.0373273
Gh_D13G0793	-1.27508	0.0373273
Gh_A13G1751	-1.5955	0.0373273
Gh_D07G0246	-1.70105	0.0373273
Gh_D13G0303	-1.70926	0.0373273
Gh_A03G0091	-1.74191	0.037633
Gh_A05G0504	-2.88952	0.037633
Gh_A13G0298	-1.22655	0.0377814
Gh_D12G2247	-1.59845	0.0377814
Gh_A05G1510	-1.0121	0.0379319
Gh_D03G1316	-1.18265	0.0379319
Gh_D09G1401	-1.31064	0.0379319
Gh_A13G1174	-1.35507	0.0379319
Gh_D06G2262	-1.36907	0.0380846
Gh_D12G2688	-1.74831	0.0380846
Gh_A03G1995	-1.55786	0.0382275
Gh_D08G0949	-1.4773	0.038379
Gh_D02G1132	-1.10878	0.0385303
Gh_A13G1336	-1.17699	0.0388349
Gh_A08G0900	-1.17737	0.0388349
Gh_D12G2419	-1.56648	0.0389808
Gh_A13G0039	-1.02286	0.0392775
Gh_D01G0733	-1.41781	0.0392775
Gh_A10G0357	-1.08899	0.0398663
Gh_A07G0031	-1.1642	0.040158
Gh_D10G0117	-1.52526	0.0410439
Gh_A02G0258	-1.35052	0.0411941
Gh_A07G0140	-3.38527	0.0414757
Gh_D07G1369	-1.59906	0.0416251
Gh_D07G0412	-1.71191	0.0417713
Gh_D05G0626	-1.50013	0.0423655
Gh_D09G1498	-1.10716	0.0426592
Gh_A10G1521	-1.10668	0.0428069
Gh_A11G2267	-1.72287	0.0432431
Gh_D08G0374	-1.14299	0.0433871
Gh_D09G1855	-1.16689	0.0433871
Gh_A08G2052	-1.19887	0.0436805
Gh_D10G2041	-1.25042	0.0438287
Gh_A11G0454	-1.76792	0.0438287
Gh_D12G1017	-1.25421	0.0439718
Gh_D08G1701	-1.90114	0.0439718
Gh_A11G1751	-1.324	0.0442577
Gh_D08G2757	-1.05192	0.0443995
Gh_A04G0042	-1.32375	0.0443995
Gh_D12G1687	-1.42886	0.0448177
Gh_D05G0146	-1.12555	0.0450975
Gh_D01G1087	-1.60785	0.0455253
Gh_A01G0869	-inf	0.0456695
Gh_A11G0869	-inf	0.0456695
Gh_A11G2779	-inf	0.0456695
Gh_Sca183484G01	-inf	0.0456695
Gh_A11G1320	-1.67985	0.0458139
Gh_A02G1002	-2.17647	0.0458139
Gh_D06G1610	-4.4134	0.045949
Gh_D04G1311	-4.63826	0.045949
Gh_D06G1676	-1.43979	0.0460881
Gh_A06G1941	-1.76851	0.0460881
Gh_A09G2314	-1.5018	0.0462332
Gh_D10G1248	-2.77123	0.0462332
Gh_Sca024064G01	-4.03438	0.0462332
Gh_D07G0161	-1.01678	0.0469238
Gh_D12G0449	-1.1733	0.0481913
Gh_A11G0031	-4.05053	0.0481913
Gh_D12G1345	-inf	0.0487555
Gh_A04G0976	-1.58887	0.0488975
Gh_Sca148353G01	-2.62561	0.0488975
Gh_D01G2051	-1.19022	0.0491797
Gh_A01G1279	-1.27363	0.0497391
Gh_D11G3461	-1.27707	0.0498785

## Sheet: 35(545)
Gene_id	Log2(FPKMWD/FPKMNI)	Corrected P-value
Gh_A13G1008	inf	0.000384111
Gh_D08G1573	inf	0.000384111
Gh_D09G1878	inf	0.000384111
Gh_A05G3820	2.3154	0.000384111
Gh_D05G3498	2.10115	0.000384111
Gh_D05G1276	2.1011	0.000384111
Gh_D01G1621	1.98618	0.000384111
Gh_A02G0839	1.96136	0.000384111
Gh_A11G1813	1.72638	0.000384111
Gh_A03G0786	1.68464	0.000384111
Gh_D04G1995	1.66153	0.000384111
Gh_D11G3430	1.63366	0.000384111
Gh_D06G1340	1.56709	0.000384111
Gh_A05G0509	1.49677	0.000384111
Gh_D05G1156	1.42075	0.000384111
Gh_A08G1562	1.40194	0.000384111
Gh_D03G0476	1.3727	0.000384111
Gh_D11G0832	1.34362	0.000384111
Gh_D07G0416	1.31616	0.000384111
Gh_D05G0124	1.26843	0.000384111
Gh_A07G0354	1.24387	0.000384111
Gh_D05G0457	1.23459	0.000384111
Gh_D12G1244	1.20291	0.000384111
Gh_D13G0938	1.12302	0.000384111
Gh_A05G0067	1.11835	0.000384111
Gh_A11G0009	1.1091	0.000384111
Gh_A11G2938	1.07778	0.000384111
Gh_D02G2148	1.06118	0.000384111
Gh_D10G2020	1.04611	0.000384111
Gh_A10G0192	1.02138	0.000384111
Gh_A10G0858	3.03199	0.000721883
Gh_A08G2454	1.3189	0.000721883
Gh_A12G2194	inf	0.00103815
Gh_D02G0889	2.37667	0.00103815
Gh_D02G1202	1.88494	0.00103815
Gh_A01G1889	1.40104	0.00103815
Gh_A10G0667	1.31369	0.00103815
Gh_A08G0646	1.04746	0.00103815
Gh_D10G2187	1.74365	0.00133914
Gh_A11G0020	1.45754	0.00162952
Gh_D02G1035	1.24403	0.00162952
Gh_A11G0714	1.20811	0.00162952
Gh_A02G1124	1.1656	0.00162952
Gh_D09G0573	1.15645	0.00162952
Gh_D02G1013	2.90397	0.00191171
Gh_D07G0307	1.65951	0.00191171
Gh_D09G1005	1.18043	0.00191171
Gh_D11G2158	1.0777	0.00191171
Gh_A03G1564	1.02887	0.00191171
Gh_A06G1091	1.48217	0.0021886
Gh_D04G2024	1.2344	0.0021886
Gh_D11G2549	1.0828	0.0021886
Gh_D12G1563	1.046	0.0021886
Gh_D12G0119	1.01179	0.00245595
Gh_A13G2314	2.67446	0.00272084
Gh_A04G0761	1.00178	0.00272084
Gh_A12G2316	inf	0.00298056
Gh_D09G2471	2.0004	0.00298056
Gh_A08G1809	1.18604	0.00298056
Gh_A11G1567	1.015	0.00298056
Gh_D05G1009	3.38417	0.0032361
Gh_D02G2300	2.68786	0.0032361
Gh_A04G1344	1.00403	0.0032361
Gh_D09G0298	1.29042	0.00398442
Gh_A09G1814	1.20082	0.00398442
Gh_A03G0171	1.10779	0.00398442
Gh_A02G0154	1.03767	0.00398442
Gh_D03G1413	2.62753	0.00422788
Gh_D09G2255	1.43437	0.00422788
Gh_D06G0459	1.05385	0.00446902
Gh_D07G2440	1.79486	0.00517713
Gh_D13G2378	1.09919	0.00563856
Gh_A11G1852	1.3435	0.00586633
Gh_A05G0092	1.2863	0.00586633
Gh_A04G0206	1.83448	0.00609183
Gh_A10G1361	1.25338	0.00653903
Gh_A12G1320	1.21408	0.00676129
Gh_A13G0366	1.17886	0.00698152
Gh_A05G0846	1.25736	0.00719982
Gh_A08G0681	1.64198	0.00784917
Gh_A04G0768	1.17214	0.00827417
Gh_A11G2038	1.48233	0.00848513
Gh_Sca102810G01	1.16698	0.00890507
Gh_D11G3324	1.16161	0.00890507
Gh_D12G1476	1.59897	0.00911492
Gh_Sca005232G02	2.09453	0.0101425
Gh_A05G0508	2.49419	0.0107522
Gh_D13G0605	1.05086	0.0109543
Gh_D05G0627	3.33067	0.0113524
Gh_A10G1004	1.96911	0.0113524
Gh_A01G1378	1.2955	0.01155
Gh_D09G0493	1.75019	0.011747
Gh_D10G1543	1.48717	0.0127258
Gh_A05G3217	2.09415	0.013304
Gh_A04G0582	1.92565	0.0134921
Gh_A02G0314	1.69362	0.0134921
Gh_D12G0561	1.05429	0.0134921
Gh_D10G1580	inf	0.0136822
Gh_D02G1576	1.07925	0.0146332
Gh_A13G0359	1.24919	0.0153871
Gh_A05G4009	1.14308	0.0155738
Gh_A11G0869	inf	0.0168504
Gh_D08G1894	1.53197	0.0168504
Gh_D10G1716	inf	0.0197274
Gh_A10G0270	1.48422	0.0197274
Gh_A12G1117	1.41002	0.0199033
Gh_D13G2209	1.13392	0.0204258
Gh_D12G1457	2.30721	0.0211217
Gh_A07G2133	1.20862	0.0233367
Gh_D11G3312	1.42596	0.0255248
Gh_D06G0170	1.44111	0.0266761
Gh_A11G0016	2.08981	0.0276632
Gh_D04G0857	inf	0.0282917
Gh_D12G1637	1.0559	0.0282917
Gh_A13G0384	inf	0.0289358
Gh_D06G0455	inf	0.0289358
Gh_A09G1801	2.17468	0.0292622
Gh_D04G0688	1.31913	0.0306939
Gh_A11G2999	2.46622	0.0310117
Gh_D11G0018	1.55222	0.0310117
Gh_A09G1070	2.84113	0.0324181
Gh_A13G0037	1.06921	0.032876
Gh_D11G2392	inf	0.0341212
Gh_D13G0005	inf	0.0341212
Gh_A07G2096	1.18885	0.0341212
Gh_D10G0270	1.26431	0.0351884
Gh_A12G0675	1.02331	0.0353412
Gh_A02G1375	1.04688	0.0354932
Gh_D07G0153	1.20436	0.0358009
Gh_D11G0704	2.88463	0.0368736
Gh_A02G1091	1.07548	0.038379
Gh_D07G1045	1.35815	0.0395748
Gh_A13G1551	1.23598	0.0395748
Gh_D13G0454	inf	0.0407474
Gh_D10G0307	1.5751	0.0407474
Gh_A09G1847	1.52996	0.0410439
Gh_D06G2024	1.15396	0.0413277
Gh_D04G0974	1.43103	0.0416251
Gh_Sca069103G01	1.03324	0.0449637
Gh_A12G2714	1.20916	0.0458139
Gh_A13G1208	1.16834	0.0488975
Gh_A12G2364	-inf	0.000384111
Gh_D02G1686	-inf	0.000384111
Gh_D05G3595	-inf	0.000384111
Gh_D06G0479	-inf	0.000384111
Gh_D01G1572	-1.11568	0.000384111
Gh_A03G1089	-1.17504	0.000384111
Gh_D08G0609	-1.18319	0.000384111
Gh_D08G0181	-1.19595	0.000384111
Gh_D13G0302	-1.33379	0.000384111
Gh_Sca116205G01	-1.35875	0.000384111
Gh_D08G1273	-1.37796	0.000384111
Gh_Sca014836G01	-1.38123	0.000384111
Gh_D07G0214	-1.38131	0.000384111
Gh_D12G0701	-1.47434	0.000384111
Gh_D07G1914	-1.54491	0.000384111
Gh_A06G0038	-1.57284	0.000384111
Gh_D04G1642	-1.58361	0.000384111
Gh_D11G2939	-1.68001	0.000384111
Gh_A13G0123	-1.84024	0.000384111
Gh_A01G1605	-1.84484	0.000384111
Gh_A02G0769	-1.8783	0.000384111
Gh_A01G1115	-1.93239	0.000384111
Gh_D01G1853	-1.94148	0.000384111
Gh_D06G2371	-2.025	0.000384111
Gh_D13G0139	-2.04327	0.000384111
Gh_A13G0352	-2.04585	0.000384111
Gh_D10G1431	-2.06805	0.000384111
Gh_Sca085555G01	-2.08532	0.000384111
Gh_A12G2219	-2.12812	0.000384111
Gh_D13G0786	-2.14134	0.000384111
Gh_A05G1452	-2.2105	0.000384111
Gh_A07G1696	-2.34142	0.000384111
Gh_D11G1548	-2.44786	0.000384111
Gh_A12G0549	-2.4573	0.000384111
Gh_D12G2725	-2.83199	0.000384111
Gh_A06G1778	-inf	0.000721883
Gh_A12G0504	-inf	0.000721883
Gh_A10G0839	-1.12922	0.000721883
Gh_A06G0384	-1.16026	0.000721883
Gh_D06G2318	-1.35868	0.000721883
Gh_D09G0965	-1.49788	0.000721883
Gh_D03G0059	-1.78332	0.000721883
Gh_D08G1343	-2.09574	0.000721883
Gh_Sca184569G01	-2.11287	0.000721883
Gh_D05G0034	-1.02566	0.00103815
Gh_A06G0351	-1.03064	0.00103815
Gh_D01G1705	-1.07425	0.00103815
Gh_D09G0097	-1.12214	0.00103815
Gh_A03G1617	-1.49806	0.00103815
Gh_A08G1428	-1.70722	0.00103815
Gh_D10G2331	-1.9142	0.00103815
Gh_A05G2936	-2.00321	0.00103815
Gh_D02G0877	-1.28185	0.00133914
Gh_D05G0773	-1.30005	0.00133914
Gh_A03G0861	-1.49304	0.00133914
Gh_A13G0039	-2.42804	0.00133914
Gh_A13G1152	-1.2313	0.00162952
Gh_D01G1872	-1.23766	0.00162952
Gh_A07G2049	-1.23797	0.00162952
Gh_A11G0432	-1.64881	0.00162952
Gh_A11G3089	-1.67073	0.00162952
Gh_Sca044115G01	-1.67357	0.00162952
Gh_A12G1245	-1.96852	0.00162952
Gh_A04G0479	-2.15902	0.00162952
Gh_D09G1517	-inf	0.00191171
Gh_D01G1177	-1.0182	0.00191171
Gh_A12G1342	-1.05824	0.00191171
Gh_Sca006959G01	-1.2451	0.00191171
Gh_D02G2130	-1.37721	0.00191171
Gh_D01G2210	-1.75617	0.00191171
Gh_D12G0566	-1.95557	0.00191171
Gh_D05G1626	-2.19798	0.00191171
Gh_D10G0238	-1.86507	0.0021886
Gh_D05G1813	-2.41541	0.0021886
Gh_D07G0092	-1.075	0.00245595
Gh_A05G3954	-1.62712	0.00245595
Gh_D13G1819	-1.86645	0.00245595
Gh_A05G2500	-inf	0.00272084
Gh_D04G0484	-1.17203	0.00272084
Gh_D01G0907	-1.21316	0.00272084
Gh_D05G0660	-1.78771	0.00272084
Gh_D09G2051	-2.03074	0.00272084
Gh_D05G3114	-2.12168	0.00272084
Gh_D08G0712	-2.17386	0.00272084
Gh_A12G1093	-1.26593	0.00298056
Gh_D10G2285	-1.53137	0.00298056
Gh_D04G0105	-1.58575	0.00298056
Gh_A10G0307	-1.07369	0.0032361
Gh_D10G0126	-1.53648	0.0032361
Gh_A12G0052	-1.08861	0.00348938
Gh_D12G1932	-1.10176	0.00348938
Gh_D05G1216	-1.20267	0.00348938
Gh_A07G1206	-1.57049	0.00348938
Gh_D04G1458	-1.6147	0.00348938
Gh_D07G1759	-2.10829	0.00348938
Gh_A06G0044	-2.11909	0.00348938
Gh_A05G3997	-1.00557	0.0037381
Gh_A10G1843	-1.04128	0.0037381
Gh_A09G2094	-1.19319	0.0037381
Gh_A05G2809	-1.74288	0.0037381
Gh_A04G1063	-1.08615	0.00398442
Gh_A06G0707	-1.34914	0.00398442
Gh_A03G0347	-1.83905	0.00398442
Gh_D05G2224	-2.03576	0.00398442
Gh_D13G0912	-inf	0.00422788
Gh_A08G1024	-1.33076	0.00422788
Gh_A03G1107	-1.51176	0.00422788
Gh_A07G1351	-1.62722	0.00422788
Gh_A05G2294	-1.06052	0.00446902
Gh_A07G2348	-2.27455	0.00446902
Gh_D11G2532	-inf	0.00494359
Gh_A02G0188	-1.21761	0.00494359
Gh_A06G2074	-1.33867	0.00494359
Gh_D04G0679	-1.57817	0.00494359
Gh_D03G0056	-1.79398	0.00494359
Gh_D09G2213	-2.39941	0.00494359
Gh_D05G1663	-1.00194	0.00517713
Gh_D12G0517	-1.98046	0.00517713
Gh_A05G1631	-2.43278	0.00517713
Gh_A13G0076	-1.00275	0.00540835
Gh_A02G1426	-1.78522	0.00540835
Gh_D10G2299	-1.52616	0.00563856
Gh_A10G0266	-1.54194	0.00563856
Gh_A05G0277	-1.60104	0.00563856
Gh_A02G0219	-2.05099	0.00563856
Gh_D11G2745	-1.25239	0.00586633
Gh_D06G1015	-1.25968	0.00586633
Gh_A05G1492	-1.37913	0.00586633
Gh_D11G1715	-1.46315	0.00586633
Gh_D05G0029	-1.81117	0.00586633
Gh_A05G0888	-1.13089	0.00609183
Gh_D13G0258	-1.92564	0.00609183
Gh_A09G0344	-inf	0.00631709
Gh_A09G0826	-1.17412	0.00631709
Gh_A06G1787	-1.27592	0.00631709
Gh_D05G3785	-1.59313	0.00631709
Gh_D13G0396	-1.65338	0.00631709
Gh_A04G1039	-1.97531	0.00631709
Gh_D06G2271	-1.79327	0.00653903
Gh_D07G1307	-1.07133	0.00676129
Gh_A09G1771	-1.86105	0.00698152
Gh_D02G2405	-1.71984	0.00719982
Gh_D05G2603	-1.07445	0.00741647
Gh_A08G1336	-1.39504	0.00741647
Gh_D03G0479	-1.46114	0.00784917
Gh_D08G1701	-2.05679	0.00784917
Gh_D06G0096	-2.71233	0.00784917
Gh_D01G2307	-2.68304	0.00806152
Gh_D05G3065	-1.17754	0.00827417
Gh_D05G2308	-2.53272	0.00827417
Gh_A04G0236	-1.03109	0.00848513
Gh_D10G1726	-1.37665	0.00848513
Gh_A11G1726	-2.30744	0.00848513
Gh_D07G0751	-1.21127	0.00869692
Gh_D01G2080	-1.95915	0.00869692
Gh_A13G1601	-2.24299	0.00869692
Gh_D07G0368	-1.32734	0.00890507
Gh_D05G2172	-1.67164	0.00890507
Gh_A11G3121	-1.17337	0.00911492
Gh_D06G2100	-1.748	0.00911492
Gh_D13G2458	-1.88569	0.00911492
Gh_A04G0904	-1.42068	0.00932209
Gh_D02G0073	-2.02986	0.00932209
Gh_Sca214518G01	-1.2734	0.00952732
Gh_D04G0445	-2.02687	0.00952732
Gh_A02G0286	-2.10434	0.00952732
Gh_A13G1610	-2.29671	0.00952732
Gh_D07G0354	-1.11453	0.00973261
Gh_D06G1046	-1.51505	0.0101425
Gh_D05G3742	-2.06765	0.0101425
Gh_D03G0401	-1.5023	0.0103456
Gh_D08G1721	-1.71317	0.0103456
Gh_D10G1540	-1.83583	0.0103456
Gh_A08G0161	-1.2434	0.0105492
Gh_D11G1884	-1.63044	0.0105492
Gh_A12G1344	-1.36447	0.0107522
Gh_A07G1963	-1.37386	0.0109543
Gh_A09G1083	-2.22659	0.0109543
Gh_D12G1498	-2.25331	0.0109543
Gh_D03G1237	-inf	0.0113524
Gh_A03G1120	-1.32114	0.01155
Gh_A07G2172	-1.54689	0.01155
Gh_D12G2095	-2.17926	0.011747
Gh_A08G1593	-1.03775	0.0119396
Gh_D06G1148	-1.26245	0.0119396
Gh_D06G0203	-1.30108	0.0119396
Gh_D08G1333	-1.04986	0.0121376
Gh_A07G1383	-2.41034	0.0121376
Gh_D12G1169	-1.45922	0.0125292
Gh_A03G1613	-1.62044	0.0125292
Gh_D04G0498	-1.73197	0.0125292
Gh_D07G0353	-1.52382	0.0127258
Gh_D02G0891	-1.84025	0.0129202
Gh_A11G2748	-1.95127	0.0129202
Gh_A05G2259	-1.1594	0.0131111
Gh_D13G1729	-1.66068	0.0131111
Gh_A07G0548	-1.12462	0.013304
Gh_A09G2303	-1.96877	0.013304
Gh_A05G0674	-inf	0.0140628
Gh_D12G0565	-1.10782	0.0140628
Gh_A11G1963	-1.28307	0.0140628
Gh_A07G0298	-1.52963	0.0146332
Gh_A11G1859	-1.48965	0.0148219
Gh_D02G0898	-1.01893	0.015011
Gh_A11G2891	-1.13782	0.015011
Gh_A08G1246	-1.4236	0.015011
Gh_D04G0721	-1.75861	0.0152001
Gh_A09G1593	-1.23325	0.0153871
Gh_D11G2013	-1.14638	0.0155738
Gh_A10G1979	-1.49482	0.0155738
Gh_A08G1350	-1.53603	0.0161231
Gh_D01G1801	-1.21753	0.0164883
Gh_D10G0992	-1.25503	0.0164883
Gh_D12G0263	-1.1852	0.0168504
Gh_D09G0264	-1.19003	0.0170314
Gh_D05G1726	-1.1946	0.0170314
Gh_D07G1858	-1.45674	0.0170314
Gh_D03G0836	-1.47785	0.0170314
Gh_D13G2340	-1.91901	0.0173962
Gh_D01G1276	-4.21814	0.0173962
Gh_A06G1393	-1.00677	0.0175753
Gh_D07G2262	-1.05338	0.0177572
Gh_D08G2656	-1.29502	0.017935
Gh_A09G2501	-1.02892	0.0181148
Gh_D11G3276	-1.00018	0.018295
Gh_A10G0618	-1.83508	0.018295
Gh_D12G1693	-2.23497	0.018295
Gh_A08G1000	-1.04597	0.0184765
Gh_D05G0771	-1.06876	0.0186557
Gh_D10G0369	-1.46123	0.0188363
Gh_D01G0008	-1.62479	0.0188363
Gh_A12G2185	-1.44114	0.0191921
Gh_A10G0361	-1.61751	0.0191921
Gh_A03G1247	-2.30769	0.0191921
Gh_D09G0438	-1.31191	0.0193713
Gh_D04G0330	-1.12635	0.0195493
Gh_D13G2292	-1.78199	0.0195493
Gh_D08G1842	-1.20671	0.0200756
Gh_A02G0055	-1.17624	0.0202512
Gh_A04G0265	-2.73917	0.0202512
Gh_A12G2515	-1.04769	0.0205986
Gh_D06G2270	-2.43676	0.0207738
Gh_D05G0115	-1.16642	0.0209475
Gh_D05G0148	-1.4223	0.0209475
Gh_D02G1330	-1.74892	0.0209475
Gh_A05G4004	-1.0168	0.0212959
Gh_D06G0041	-2.26954	0.0216408
Gh_A02G1738	-inf	0.0223121
Gh_A11G0508	-inf	0.0223121
Gh_A09G1169	-1.14805	0.0224853
Gh_D13G0294	-1.46022	0.0224853
Gh_A12G1661	-1.00549	0.022656
Gh_A08G1803	-1.39198	0.0228267
Gh_A06G1948	-1.55724	0.0228267
Gh_A01G1787	-1.19479	0.0231671
Gh_A13G1490	-1.64945	0.0231671
Gh_A01G2159	-1.56692	0.0233367
Gh_A11G1212	-1.81548	0.0233367
Gh_D03G1062	-1.21308	0.0235035
Gh_D06G1799	-1.01058	0.0236741
Gh_D11G2012	-1.34465	0.0236741
Gh_D05G0378	-1.21521	0.024354
Gh_D06G1118	-2.25713	0.0245243
Gh_D10G1162	-1.53602	0.0246923
Gh_D05G2265	-1.8081	0.0248611
Gh_D02G1815	-1.15769	0.0250295
Gh_D05G2290	-1.05088	0.0253605
Gh_A07G2168	-1.37839	0.0253605
Gh_D04G1926	-1.55839	0.0255248
Gh_A12G1869	-1.23811	0.0256864
Gh_D02G0110	-1.32718	0.0261843
Gh_D05G2413	-1.46029	0.0261843
Gh_D13G1436	-1.4362	0.0263515
Gh_D06G0324	-2.36326	0.0265141
Gh_A06G0199	-1.49202	0.0268417
Gh_D08G1356	-1.5899	0.0268417
Gh_A07G0317	-1.26375	0.027172
Gh_A11G1795	-1.05643	0.0273358
Gh_D03G1185	-1.06633	0.0273358
Gh_A03G1753	-1.14555	0.0273358
Gh_D04G0543	-1.16658	0.0273358
Gh_A05G3037	-1.07063	0.0275007
Gh_D05G0391	-1.21599	0.0275007
Gh_D12G1469	-1.27269	0.0275007
Gh_A08G0041	-1.27922	0.0275007
Gh_D05G1139	-1.04563	0.0276632
Gh_A10G1249	-1.2166	0.0276632
Gh_D08G0448	-1.28425	0.0278181
Gh_A01G1148	-1.41782	0.0278181
Gh_D05G2160	-1.02891	0.0281345
Gh_Sca150165G01	-inf	0.0282917
Gh_A09G0320	-1.33643	0.0282917
Gh_D10G0616	-1.43124	0.0282917
Gh_Sca011288G01	-inf	0.0284539
Gh_D13G0211	-1.9547	0.0287759
Gh_Sca151450G01	-1.95555	0.0289358
Gh_D03G1354	-1.59104	0.0294239
Gh_A03G1806	-1.46078	0.0295835
Gh_D12G0841	-1.29002	0.0297434
Gh_D12G1759	-1.42473	0.0297434
Gh_D03G0532	-1.31164	0.029901
Gh_A02G0301	-2.09244	0.0300619
Gh_D11G1807	-1.45379	0.030221
Gh_D08G1732	-1.09343	0.0303785
Gh_D08G0076	-1.3269	0.0303785
Gh_D01G1828	-2.74885	0.0303785
Gh_A13G0459	-1.02277	0.0306939
Gh_D05G1510	-1.10092	0.0306939
Gh_A10G1991	-1.62689	0.0306939
Gh_D04G0717	-1.8327	0.030852
Gh_A10G1651	-1.45139	0.031326
Gh_A12G1558	-1.87116	0.0314849
Gh_D06G0387	-1.07892	0.0327221
Gh_A05G1591	-1.05088	0.0330331
Gh_D10G0266	-1.21366	0.0330331
Gh_D09G0234	-1.11746	0.0331914
Gh_A11G2299	-1.84555	0.0331914
Gh_Sca189399G01	-1.45795	0.0333477
Gh_A03G0078	-1.73926	0.0333477
Gh_A04G0235	-1.16713	0.0335048
Gh_D07G0661	-1.61274	0.0336586
Gh_D10G0384	-1.76893	0.0338097
Gh_A10G0774	-1.20644	0.0342756
Gh_D04G0341	-1.07944	0.0344262
Gh_A11G0094	-1.25424	0.0344262
Gh_A13G1111	-1.27858	0.0351884
Gh_D13G0120	-inf	0.0354932
Gh_A01G0402	-1.01067	0.0354932
Gh_D06G0711	-1.38698	0.0354932
Gh_A12G2476	-2.21003	0.0354932
Gh_D07G0587	-1.14149	0.0356489
Gh_D11G3083	-1.26722	0.0358009
Gh_A11G0608	-1.02844	0.0362604
Gh_D03G1310	-1.20264	0.0362604
Gh_D04G0878	-1.2701	0.0365663
Gh_A02G1729	-1.15237	0.0370257
Gh_A13G0110	-1.36612	0.0370257
Gh_D13G1596	-1.73733	0.0370257
Gh_A08G2031	-1.09525	0.0371775
Gh_D03G1405	-1.23545	0.0371775
Gh_D05G2245	-1.69712	0.0371775
Gh_A06G1181	-1.31391	0.0377814
Gh_D12G1060	-1.23314	0.0379319
Gh_D11G1469	-1.36456	0.0379319
Gh_D08G0082	-1.0939	0.0382275
Gh_A06G0353	-1.49352	0.038379
Gh_D13G2506	-2.21826	0.0389808
Gh_D13G0369	-1.16331	0.0395748
Gh_A03G0673	-1.35844	0.0395748
Gh_A06G1466	-1.0189	0.0398663
Gh_A13G1375	-1.38298	0.040015
Gh_D13G1818	-1.40563	0.040158
Gh_A07G1604	-1.67881	0.0403052
Gh_A04G1395	-2.13826	0.0404558
Gh_A10G1880	-1.9687	0.0408966
Gh_A11G0101	-1.22608	0.0414757
Gh_A01G1972	-1.30559	0.0414757
Gh_A10G1791	-1.05239	0.0416251
Gh_D10G0437	-1.2705	0.0416251
Gh_A12G0960	-1.39872	0.0419216
Gh_D12G2520	-1.16198	0.0420694
Gh_D01G1187	-1.19437	0.0420694
Gh_D06G1291	-2.22587	0.0423655
Gh_A10G0008	-1.24513	0.0426592
Gh_D03G1229	-2.16381	0.0426592
Gh_A06G0454	-1.02721	0.0429531
Gh_A01G0493	-inf	0.0432431
Gh_A08G1300	-inf	0.0432431
Gh_D03G1159	-inf	0.0432431
Gh_D05G0880	-inf	0.0432431
Gh_Sca073919G01	-inf	0.0432431
Gh_D02G1937	-1.52387	0.0432431
Gh_D05G2518	-1.13712	0.0435328
Gh_A08G2073	-1.22678	0.0435328
Gh_A05G1067	-1.02385	0.0439718
Gh_A13G1581	-1.64769	0.044116
Gh_D07G1443	-1.35365	0.0442577
Gh_A11G0394	-1.31809	0.0445385
Gh_A06G0047	-1.56214	0.0445385
Gh_A06G0587	-1.0158	0.0456695
Gh_A13G1461	-1.50355	0.045949
Gh_A05G1913	-2.63888	0.045949
Gh_D11G1150	-1.00572	0.0460881
Gh_A01G0120	-1.11866	0.0462332
Gh_A12G2684	-1.38296	0.0462332
Gh_D07G0072	-1.50859	0.0462332
Gh_A11G1672	-2.14238	0.0462332
Gh_A11G2428	-1.16064	0.0463779
Gh_A03G1792	-1.29509	0.0472082
Gh_D09G0072	-1.39233	0.0477693
Gh_D02G1870	-1.39403	0.0479085
Gh_D02G0797	-1.45628	0.0484713
Gh_A05G1778	-1.80272	0.0487555
Gh_A12G0004	-1.78779	0.0490397
Gh_A05G3432	-1.04525	0.0493201
Gh_A07G1218	-1.11903	0.0493201
Gh_D10G1477	-1.17586	0.0494603
Gh_D13G1590	-1.77784	0.0494603
Gh_Sca027393G01	-2.02694	0.0495986
Gh_D08G2503	-1.61079	0.0497391
Gh_A09G0940	-1.07442	0.0498785
Gh_D05G1854	-1.30722	0.0498785
Gh_D12G2364	-1.32901	0.0498785
Gh_D06G0321	-1.69419	0.0498785
