# Supplementary material for: Novel insights into water-deficit-responsive mRNAs and lncRNAs during fiber development in Gossypium hirsutum
Source: BMC Plant Biol. 2022 Jan 3;22:6. doi: 10.1186/s12870-021-03382-y (PMC8722198; doi:10.1186/s12870-021-03382-y)
Supplement: Supplementary file 7 — Additional file 7: Table S7. List of DERs in cotton fibers between NI and WD. [file 12870_2021_3382_MOESM7_ESM.xlsx]

## Sheet: 0(72)
Gene_id	Log2(FPKMWD/FPKMNI)	Corrected P-value
LNC_000696	inf	0.000384111
LNC_002765	inf	0.000384111
LNC_002832	inf	0.000384111
LNC_002955	inf	0.000384111
LNC_009677	inf	0.000384111
LNC_012500	inf	0.000384111
LNC_000601	1.25181	0.00298056
LNC_006984	1.67357	0.00446902
LNC_000426	inf	0.00494359
LNC_008011	inf	0.00563856
LNC_005934	1.29549	0.00609183
LNC_000907	1.17377	0.00609183
LNC_007011	1.02016	0.00609183
LNC_000845	1.06599	0.00741647
LNC_006750	3.08061	0.00784917
LNC_002506	1.12679	0.0119396
LNC_004686	1.40467	0.0129202
LNC_005009	inf	0.013304
LNC_003332	inf	0.0161231
LNC_007415	inf	0.0164883
LNC_004464	1.1701	0.0172149
LNC_008347	1.2393	0.0181148
LNC_005519	1.17986	0.0186557
LNC_007051	1.06293	0.0251963
LNC_003212	1.05884	0.0251963
LNC_001004	1.08912	0.0256864
LNC_006451	1.15169	0.0261843
LNC_003134	1.23945	0.0263515
LNC_005089	inf	0.0268417
LNC_001005	1.19769	0.0287759
LNC_001798	1.07635	0.0290985
LNC_002345	1.09361	0.029901
LNC_002974	1.89036	0.0316422
LNC_009146	1.31714	0.032876
LNC_004648	1.10623	0.0331914
LNC_004388	1.00066	0.0392775
LNC_002938	1.15177	0.0419216
LNC_007826	1.08643	0.0449637
LNC_008392	-1.31937	0.000384111
LNC_002932	-1.6019	0.000384111
LNC_008885	-2.63368	0.000384111
LNC_011267	-1.22564	0.000721883
LNC_008572	-1.36337	0.000721883
LNC_008673	-1.4366	0.000721883
LNC_009569	-2.17034	0.000721883
LNC_002963	-1.19117	0.00103815
LNC_012385	-1.65656	0.00191171
LNC_012949	-2.41049	0.00191171
LNC_000481	-inf	0.00245595
LNC_007157	-1.25629	0.0032361
LNC_011152	-1.21962	0.00563856
LNC_012390	-inf	0.00609183
LNC_002492	-1.00252	0.00609183
LNC_011813	-inf	0.00698152
LNC_003677	-1.21676	0.00784917
LNC_000926	-1.05841	0.013304
LNC_005138	-3.45477	0.0134921
LNC_002394	-1.92377	0.0148219
LNC_001107	-2.07421	0.0166709
LNC_002962	-inf	0.017935
LNC_005521	-inf	0.0228267
LNC_003429	-inf	0.0246923
LNC_010004	-1.2428	0.0256864
LNC_011544	-1.21533	0.0268417
LNC_005977	-1.17115	0.0279724
LNC_011881	-1.34213	0.0359543
LNC_007306	-1.14612	0.0379319
LNC_005201	-1.25272	0.0397229
LNC_002058	-1.78393	0.0410439
LNC_012662	-1.7062	0.0417713
LNC_012912	-2.95674	0.0449637
LNC_011991	-2.88803	0.0495986

## Sheet: 5(162)
Gene_id	Log2(FPKMWD/FPKMNI)	Corrected P-value
LNC_007708	inf	0.000384111
LNC_000876	2.34841	0.000384111
LNC_010528	2.15254	0.000384111
LNC_010529	1.87246	0.000384111
LNC_002195	1.80046	0.000384111
LNC_010527	1.51617	0.000384111
LNC_004441	1.51419	0.000384111
LNC_005744	1.4152	0.000384111
LNC_000927	1.26998	0.000384111
LNC_006123	1.23383	0.000384111
LNC_003522	1.21886	0.000384111
LNC_008085	1.04756	0.000384111
LNC_010922	1.19495	0.000721883
LNC_007156	1.09828	0.000721883
LNC_005583	1.86502	0.00103815
LNC_003677	2.40361	0.00133914
LNC_008917	inf	0.00162952
LNC_009026	1.84689	0.00162952
LNC_005584	2.01571	0.00272084
LNC_008035	1.94734	0.00298056
LNC_002740	1.54809	0.00298056
LNC_011070	inf	0.00398442
LNC_012572	2.38117	0.00911492
LNC_003959	inf	0.00993834
LNC_005741	1.77863	0.0111547
LNC_005740	2.38281	0.011747
LNC_008576	1.89459	0.0140628
LNC_004283	1.08082	0.0157575
LNC_012120	1.15514	0.0177572
LNC_003190	1.31259	0.018295
LNC_001840	1.18041	0.0197274
LNC_003720	1.2045	0.0228267
LNC_009777	1.97212	0.0250295
LNC_006243	2.2541	0.0266761
LNC_008043	1.25074	0.0286122
LNC_008149	inf	0.0368736
LNC_010530	inf	0.0368736
LNC_005739	1.25939	0.0370257
LNC_005743	1.1747	0.0374796
LNC_012501	inf	0.0406011
LNC_009479	inf	0.0429531
LNC_009816	inf	0.0436805
LNC_003871	1.53531	0.0442577
LNC_009422	2.20047	0.0476258
LNC_006762	1.68467	0.0490397
LNC_010791	-1.04667	0.000384111
LNC_011158	-1.06826	0.000384111
LNC_011147	-1.06901	0.000384111
LNC_011170	-1.08468	0.000384111
LNC_011121	-1.09385	0.000384111
LNC_011182	-1.11031	0.000384111
LNC_010786	-1.11995	0.000384111
LNC_009449	-1.18475	0.000384111
LNC_011173	-1.21603	0.000384111
LNC_001260	-1.23046	0.000384111
LNC_008844	-1.25967	0.000384111
LNC_011038	-1.28787	0.000384111
LNC_010934	-1.36589	0.000384111
LNC_011238	-1.39462	0.000384111
LNC_011451	-1.39851	0.000384111
LNC_011231	-1.4078	0.000384111
LNC_000940	-1.41907	0.000384111
LNC_011267	-1.42437	0.000384111
LNC_010321	-1.4328	0.000384111
LNC_011357	-1.45872	0.000384111
LNC_011262	-1.46207	0.000384111
LNC_009905	-1.5172	0.000384111
LNC_011194	-1.52274	0.000384111
LNC_011319	-1.53064	0.000384111
LNC_011452	-1.57476	0.000384111
LNC_010289	-1.57505	0.000384111
LNC_011448	-1.57523	0.000384111
LNC_011310	-1.62546	0.000384111
LNC_011431	-1.64821	0.000384111
LNC_011294	-1.66267	0.000384111
LNC_011139	-1.66302	0.000384111
LNC_005490	-1.67583	0.000384111
LNC_011459	-1.79913	0.000384111
LNC_011296	-1.81069	0.000384111
LNC_011427	-1.83854	0.000384111
LNC_011208	-2.22877	0.000384111
LNC_011316	-1.02629	0.000721883
LNC_011007	-1.19969	0.000721883
LNC_007741	-1.79025	0.00103815
LNC_004588	-1.18113	0.00133914
LNC_011005	-1.04369	0.00162952
LNC_012797	-1.02385	0.00191171
LNC_006179	-1.34515	0.0021886
LNC_010404	-1.03877	0.00272084
LNC_010994	-1.1234	0.00272084
LNC_009840	-2.13265	0.00272084
LNC_010839	-1.23539	0.00298056
LNC_011419	-1.67766	0.00298056
LNC_011453	-2.31471	0.00348938
LNC_000377	-1.6817	0.00398442
LNC_011395	-1.75422	0.00398442
LNC_011432	-2.37948	0.00540835
LNC_009880	-1.2466	0.00586633
LNC_011151	-1.52085	0.00586633
LNC_011468	-1.72736	0.00653903
LNC_004617	-1.6615	0.00698152
LNC_011462	-1.93728	0.00784917
LNC_002112	-1.76404	0.00827417
LNC_006261	-1.37053	0.00869692
LNC_011381	-1.88982	0.00932209
LNC_011295	-1.3762	0.00973261
LNC_011253	-1.03063	0.0101425
LNC_011449	-1.38184	0.0103456
LNC_011251	-1.00324	0.0109543
LNC_010990	-1.95436	0.0113524
LNC_011072	-1.77091	0.0121376
LNC_011122	-1.36636	0.0129202
LNC_009810	-1.15516	0.0138765
LNC_011001	-1.75337	0.0148219
LNC_010988	-1.42849	0.0155738
LNC_010977	-1.62324	0.0155738
LNC_008803	-inf	0.015939
LNC_011201	-1.17256	0.0177572
LNC_010489	-2.2145	0.017935
LNC_010900	-1.90434	0.018295
LNC_005934	-1.29352	0.0190149
LNC_011036	-1.33122	0.0190149
LNC_010691	-1.7884	0.0199033
LNC_011470	-2.3823	0.0205986
LNC_011371	-2.42012	0.0216408
LNC_011399	-1.49478	0.0218099
LNC_011302	-1.97286	0.0218099
LNC_013043	-1.25827	0.021972
LNC_003377	-1.0714	0.0235035
LNC_003444	-1.227	0.0238458
LNC_010904	-2.36832	0.0241819
LNC_011437	-2.11003	0.0256864
LNC_001210	-1.18605	0.0282917
LNC_011032	-1.98578	0.0284539
LNC_012081	-1.29009	0.0289358
LNC_010768	-2.42659	0.0289358
LNC_005308	-1.06749	0.030221
LNC_010869	-1.35389	0.0314849
LNC_011398	-1.99455	0.0319555
LNC_011199	-1.3017	0.032876
LNC_001801	-2.94729	0.0347262
LNC_003282	-1.46139	0.0350333
LNC_011269	-2.38563	0.0353412
LNC_011463	-1.73137	0.0358009
LNC_005773	-1.93017	0.0358009
LNC_011026	-1.2876	0.0368736
LNC_010703	-1.07118	0.0373273
LNC_009841	-1.89078	0.0379319
LNC_011286	-1.63459	0.0388349
LNC_011348	-1.12249	0.0389808
LNC_011287	-inf	0.0413277
LNC_003855	-1.21474	0.0413277
LNC_010885	-1.12138	0.0417713
LNC_011206	-1.46234	0.0423655
LNC_010043	-2.23307	0.0429531
LNC_011245	-1.20907	0.0433871
LNC_010184	-1.19856	0.044116
LNC_010881	-1.8554	0.0443995
LNC_001739	-1.34175	0.0455253
LNC_010893	-1.67236	0.0462332
LNC_010974	-1.92303	0.0476258
LNC_011259	-2.01011	0.0490397

## Sheet: 10(93)
Gene_id	Log2(FPKMWD/FPKMNI)	Corrected P-value
LNC_002723	inf	0.000721883
LNC_007458	1.88184	0.00298056
LNC_010849	1.20362	0.00298056
LNC_003015	1.45394	0.0032361
LNC_010922	1.43602	0.00494359
LNC_004921	1.9681	0.0111547
LNC_010363	inf	0.0123323
LNC_011177	inf	0.013304
LNC_009338	inf	0.0153871
LNC_002896	1.89076	0.015939
LNC_007172	2.01479	0.0163045
LNC_009453	inf	0.0228267
LNC_008018	inf	0.0265141
LNC_010129	inf	0.0265141
LNC_011851	inf	0.0265141
LNC_004858	1.89209	0.0265141
LNC_012134	1.29896	0.0292622
LNC_008928	2.32609	0.0306939
LNC_002417	inf	0.0316422
LNC_003697	inf	0.0321065
LNC_010095	inf	0.0321065
LNC_011992	1.17624	0.0330331
LNC_000007	2.63973	0.0354932
LNC_009164	3.01895	0.0373273
LNC_009677	-inf	0.000384111
LNC_000927	-1.0931	0.000384111
LNC_003522	-1.17743	0.000384111
LNC_002741	-1.18451	0.000384111
LNC_002659	-1.2442	0.000384111
LNC_002963	-1.26673	0.000384111
LNC_002664	-1.29373	0.000384111
LNC_011449	-1.46707	0.000384111
LNC_003262	-1.59593	0.000384111
LNC_007481	-1.61853	0.000384111
LNC_007332	-1.64715	0.000384111
LNC_006396	-1.74975	0.000384111
LNC_007330	-1.85614	0.000384111
LNC_008392	-2.12907	0.000384111
LNC_002932	-2.49575	0.000384111
LNC_000876	-1.03955	0.000721883
LNC_011139	-1.06334	0.000721883
LNC_007157	-1.39843	0.000721883
LNC_001260	-1.12138	0.00103815
LNC_012424	-1.58666	0.00191171
LNC_012570	-1.73026	0.0021886
LNC_012081	-1.31831	0.00245595
LNC_010847	-inf	0.0032361
LNC_009562	-1.15028	0.00348938
LNC_001921	-inf	0.0037381
LNC_012120	-1.10569	0.0037381
LNC_000539	-1.71814	0.0037381
LNC_004583	-1.28162	0.00398442
LNC_008572	-1.23424	0.00517713
LNC_006230	-inf	0.00540835
LNC_009173	-inf	0.00631709
LNC_011078	-1.72478	0.00806152
LNC_012266	-inf	0.00952732
LNC_007281	-1.17089	0.0103456
LNC_005231	-1.14361	0.01155
LNC_011292	-inf	0.011747
LNC_003168	-1.4015	0.0125292
LNC_011209	-2.93369	0.0136822
LNC_005584	-1.18468	0.0138765
LNC_011561	-1.47493	0.0142542
LNC_001041	-1.25087	0.0146332
LNC_007307	-1.34398	0.0146332
LNC_008181	-1.377	0.0181148
LNC_010893	-1.58744	0.0211217
LNC_002304	-1.29157	0.0218099
LNC_000593	-1.11722	0.0263515
LNC_004808	-1.51811	0.0268417
LNC_001522	-2.52273	0.027172
LNC_009026	-1.14076	0.0286122
LNC_000648	-1.23885	0.0294239
LNC_000804	-1.68904	0.029901
LNC_010943	-inf	0.0314849
LNC_012349	-1.16682	0.0318007
LNC_007882	-1.23207	0.0324181
LNC_005014	-1.37495	0.0336586
LNC_004802	-1.25995	0.0345764
LNC_007838	-1.18982	0.0382275
LNC_003289	-inf	0.0391267
LNC_004567	-1.20575	0.040158
LNC_010043	-1.31344	0.0410439
LNC_001059	-1.65326	0.0410439
LNC_011161	-1.66358	0.0429531
LNC_007740	-1.19823	0.0430977
LNC_009885	-1.57527	0.0449637
LNC_010346	-1.6701	0.0453861
LNC_012385	-1.77411	0.0469238
LNC_003018	-1.2593	0.0477693
LNC_002174	-1.79209	0.0480489
LNC_009652	-1.24714	0.0494603

## Sheet: 15(84)
Gene_id	Log2(FPKMWD/FPKMNI)	Corrected P-value
LNC_000224	inf	0.000384111
LNC_002046	inf	0.000384111
LNC_002658	inf	0.000384111
LNC_012842	1.92395	0.000384111
LNC_012919	1.7221	0.000384111
LNC_012359	1.15233	0.000384111
LNC_001074	1.05577	0.000721883
LNC_001254	1.55664	0.00162952
LNC_000341	1.04463	0.00162952
LNC_004858	1.75083	0.0021886
LNC_012134	2.20144	0.00272084
LNC_005101	2.05476	0.0032361
LNC_012398	inf	0.00446902
LNC_003015	2.00933	0.00446902
LNC_009608	inf	0.00563856
LNC_010366	inf	0.00763347
LNC_008035	inf	0.00784917
LNC_009256	1.83628	0.0146332
LNC_009761	inf	0.015011
LNC_001436	1.23107	0.015011
LNC_009377	1.96812	0.0199033
LNC_010806	inf	0.021972
LNC_012874	inf	0.021972
LNC_009636	inf	0.0282917
LNC_010092	inf	0.0282917
LNC_009585	inf	0.0294239
LNC_010908	inf	0.0294239
LNC_008233	1.70791	0.0362604
LNC_002842	1.26724	0.0362604
LNC_003910	inf	0.0394262
LNC_005158	1.10585	0.0429531
LNC_001490	1.54962	0.0433871
LNC_004689	1.33066	0.0443995
LNC_002827	1.37285	0.0445385
LNC_001709	1.07863	0.0467895
LNC_007925	inf	0.0473445
LNC_010794	inf	0.0473445
LNC_010825	inf	0.0473445
LNC_011848	inf	0.0473445
LNC_012452	inf	0.0473445
LNC_012016	1.28933	0.0473445
LNC_010278	inf	0.0476258
LNC_010775	inf	0.0476258
LNC_007836	2.44751	0.0484713
LNC_007311	-inf	0.000384111
LNC_010300	-inf	0.000384111
LNC_010782	-inf	0.000384111
LNC_010854	-inf	0.000384111
LNC_011695	-1.11153	0.000384111
LNC_008392	-1.16386	0.000384111
LNC_003522	-1.29397	0.000384111
LNC_004441	-1.35272	0.000384111
LNC_007332	-1.44108	0.000384111
LNC_000927	-1.44629	0.000384111
LNC_000876	-1.4677	0.000384111
LNC_012479	-1.48102	0.000384111
LNC_002664	-1.53133	0.000384111
LNC_007330	-1.69562	0.000384111
LNC_007481	-1.76056	0.000384111
LNC_002932	-1.76267	0.000384111
LNC_005584	-1.99445	0.000384111
LNC_000593	-1.72409	0.000721883
LNC_012120	-1.10908	0.00133914
LNC_012424	-2.71905	0.0021886
LNC_000928	-1.13794	0.00245595
LNC_005744	-1.20796	0.0032361
LNC_003262	-1.47895	0.00348938
LNC_001260	-1.04708	0.00422788
LNC_012690	-inf	0.0101425
LNC_008761	-1.77136	0.0119396
LNC_006456	-inf	0.0131111
LNC_005840	-inf	0.015939
LNC_010374	-inf	0.0163045
LNC_010893	-inf	0.0190149
LNC_010736	-inf	0.0229962
LNC_011449	-1.21548	0.0248611
LNC_011209	-1.94202	0.0250295
LNC_005739	-1.69076	0.0275007
LNC_013014	-inf	0.0305337
LNC_002112	-1.15553	0.0331914
LNC_005215	-1.59408	0.0336586
LNC_001845	-1.15814	0.0379319
LNC_003520	-1.57617	0.0389808
LNC_004808	-1.47901	0.0481913

## Sheet: 20(180)
Gene_id	Log2(FPKMWD/FPKMNI)	Corrected P-value
LNC_000696	inf	0.000384111
LNC_002765	inf	0.000384111
LNC_002832	inf	0.000384111
LNC_002855	inf	0.000384111
LNC_002955	inf	0.000384111
LNC_005840	inf	0.000384111
LNC_006031	inf	0.000384111
LNC_009925	inf	0.000384111
LNC_012383	inf	0.000384111
LNC_012473	inf	0.000384111
LNC_006595	2.93829	0.000384111
LNC_009377	2.8529	0.000384111
LNC_012962	2.22247	0.000384111
LNC_012134	1.48608	0.000384111
LNC_012842	1.37287	0.000384111
LNC_011673	1.35033	0.000384111
LNC_013005	1.22735	0.000384111
LNC_010042	1.10289	0.000384111
LNC_009310	1.09292	0.000384111
LNC_009695	1.19402	0.000721883
LNC_009857	1.09962	0.00103815
LNC_012427	1.51101	0.00162952
LNC_012765	2.54264	0.0021886
LNC_013028	inf	0.00245595
LNC_000646	1.89718	0.00272084
LNC_011432	1.48663	0.00298056
LNC_000770	1.05415	0.0032361
LNC_005627	inf	0.00398442
LNC_011372	inf	0.00398442
LNC_001376	1.25807	0.00398442
LNC_002004	1.40325	0.00422788
LNC_011196	1.11443	0.00470736
LNC_009324	inf	0.00494359
LNC_009332	inf	0.00494359
LNC_004095	1.38649	0.00494359
LNC_004123	inf	0.00540835
LNC_006120	inf	0.00540835
LNC_011913	1.37117	0.00631709
LNC_012539	inf	0.00698152
LNC_008211	1.76785	0.00827417
LNC_011946	inf	0.00973261
LNC_003840	inf	0.0123323
LNC_012500	inf	0.0123323
LNC_009880	1.06616	0.0123323
LNC_009532	1.48737	0.0127258
LNC_012624	1.25191	0.0131111
LNC_007543	1.02973	0.0136822
LNC_006755	2.61119	0.0142542
LNC_009742	1.44099	0.0177572
LNC_005359	2.23625	0.017935
LNC_009902	inf	0.0191921
LNC_004386	1.00467	0.0202512
LNC_010620	inf	0.0209475
LNC_004975	1.16123	0.0209475
LNC_000795	1.22471	0.0218099
LNC_010683	1.16122	0.0223121
LNC_001931	1.04773	0.0235035
LNC_009224	2.00655	0.0256864
LNC_004593	inf	0.0305337
LNC_011929	1.07524	0.0314849
LNC_008794	inf	0.032876
LNC_011939	1.49527	0.0338097
LNC_007852	2.3718	0.0342756
LNC_004464	1.99694	0.0342756
LNC_000212	inf	0.0358009
LNC_011117	inf	0.0358009
LNC_011723	1.41878	0.0362604
LNC_011940	1.79746	0.0365663
LNC_000046	1.4145	0.0388349
LNC_002362	1.55673	0.0398663
LNC_002653	2.90607	0.0406011
LNC_001731	1.8866	0.0411941
LNC_003388	1.57902	0.0413277
LNC_002243	1.56797	0.0435328
LNC_011191	2.54712	0.0445385
LNC_002335	1.28914	0.0456695
LNC_006669	inf	0.045949
LNC_010340	inf	0.045949
LNC_010533	inf	0.045949
LNC_010623	inf	0.045949
LNC_010774	inf	0.045949
LNC_005013	1.17311	0.0474872
LNC_000652	-inf	0.000384111
LNC_000670	-inf	0.000384111
LNC_000672	-inf	0.000384111
LNC_000694	-inf	0.000384111
LNC_004806	-inf	0.000384111
LNC_006416	-inf	0.000384111
LNC_006608	-inf	0.000384111
LNC_006629	-inf	0.000384111
LNC_006637	-inf	0.000384111
LNC_007850	-inf	0.000384111
LNC_007936	-inf	0.000384111
LNC_007289	-1.12286	0.000384111
LNC_007332	-1.1358	0.000384111
LNC_000927	-1.14506	0.000384111
LNC_007330	-1.14796	0.000384111
LNC_008673	-1.20425	0.000384111
LNC_007613	-1.25402	0.000384111
LNC_012420	-1.27967	0.000384111
LNC_000940	-1.29118	0.000384111
LNC_011310	-1.31444	0.000384111
LNC_002963	-1.37039	0.000384111
LNC_008392	-1.41242	0.000384111
LNC_011173	-1.58988	0.000384111
LNC_000703	-1.62509	0.000384111
LNC_006396	-1.63148	0.000384111
LNC_002932	-1.71214	0.000384111
LNC_004046	-2.48944	0.000384111
LNC_003130	-1.80019	0.000721883
LNC_001084	-inf	0.00103815
LNC_005298	-inf	0.00103815
LNC_003610	-2.07442	0.00103815
LNC_010060	-inf	0.00162952
LNC_001260	-1.98412	0.00162952
LNC_008011	-inf	0.0021886
LNC_012873	-2.43442	0.0021886
LNC_011237	-inf	0.00245595
LNC_009646	-inf	0.0032361
LNC_009755	-2.31696	0.00398442
LNC_010450	-inf	0.00422788
LNC_012689	-2.67291	0.00422788
LNC_006125	-1.33024	0.00517713
LNC_004823	-1.1836	0.00676129
LNC_002263	-2.1573	0.00698152
LNC_009756	-2.27345	0.00741647
LNC_009999	-2.42187	0.00741647
LNC_010811	-inf	0.00806152
LNC_012135	-inf	0.00806152
LNC_009491	-1.07546	0.00806152
LNC_012854	-inf	0.00932209
LNC_004583	-1.44274	0.00973261
LNC_003073	-1.35766	0.0103456
LNC_011534	-2.77795	0.0103456
LNC_010797	-1.09531	0.0109543
LNC_008850	-1.31056	0.01155
LNC_011152	-1.11266	0.0119396
LNC_002174	-inf	0.0121376
LNC_010680	-1.34741	0.0121376
LNC_001254	-1.15981	0.0123323
LNC_004197	-1.50827	0.0125292
LNC_005860	-1.80499	0.0127258
LNC_006183	-inf	0.015011
LNC_009637	-inf	0.015011
LNC_009971	-inf	0.015011
LNC_012992	-inf	0.015011
LNC_002135	-2.73119	0.0153871
LNC_009816	-inf	0.0157575
LNC_012630	-inf	0.0157575
LNC_000669	-inf	0.0161231
LNC_002112	-2.17731	0.0163045
LNC_002741	-1.21317	0.0170314
LNC_009256	-1.34714	0.0175753
LNC_002977	-1.32759	0.0188363
LNC_001021	-inf	0.0199033
LNC_003554	-inf	0.0199033
LNC_003837	-inf	0.0199033
LNC_011416	-inf	0.0199033
LNC_009669	-2.35342	0.0205986
LNC_000201	-1.30426	0.0209475
LNC_011185	-1.16662	0.0268417
LNC_007028	-2.28739	0.0273358
LNC_005833	-1.13817	0.0294239
LNC_011679	-2.22152	0.0300619
LNC_001384	-1.29352	0.0327221
LNC_004857	-1.94437	0.0394262
LNC_001974	-inf	0.0395748
LNC_011300	-inf	0.0395748
LNC_012086	-inf	0.0395748
LNC_010826	-1.13302	0.0395748
LNC_012437	-2.96698	0.0407474
LNC_003165	-1.02925	0.0410439
LNC_008558	-1.60391	0.0410439
LNC_010105	-2.92311	0.0414757
LNC_001227	-1.7569	0.0417713
LNC_007491	-2.65922	0.0433871
LNC_006314	-1.40977	0.0438287
LNC_005613	-inf	0.044116
LNC_012436	-1.66845	0.0456695
LNC_004709	-1.12752	0.0477693

## Sheet: 25(470)
Gene_id	Log2(FPKMWD/FPKMNI)	Corrected P-value
LNC_001783	inf	0.000384111
LNC_003477	inf	0.000384111
LNC_004924	inf	0.000384111
LNC_005421	inf	0.000384111
LNC_006121	inf	0.000384111
LNC_006450	inf	0.000384111
LNC_007345	inf	0.000384111
LNC_009559	inf	0.000384111
LNC_010918	inf	0.000384111
LNC_011099	inf	0.000384111
LNC_011291	inf	0.000384111
LNC_011305	inf	0.000384111
LNC_011584	inf	0.000384111
LNC_012451	inf	0.000384111
LNC_012473	4.73873	0.000384111
LNC_005396	3.9916	0.000384111
LNC_011534	3.38722	0.000384111
LNC_005583	2.37708	0.000384111
LNC_006595	2.34605	0.000384111
LNC_008785	2.32716	0.000384111
LNC_004236	2.1185	0.000384111
LNC_001376	2.06469	0.000384111
LNC_009880	1.97935	0.000384111
LNC_009532	1.95142	0.000384111
LNC_008211	1.91566	0.000384111
LNC_004095	1.90695	0.000384111
LNC_013007	1.69766	0.000384111
LNC_010528	1.66448	0.000384111
LNC_011721	1.60797	0.000384111
LNC_011913	1.54447	0.000384111
LNC_000770	1.49423	0.000384111
LNC_008295	1.40651	0.000384111
LNC_012366	1.37729	0.000384111
LNC_009519	1.36292	0.000384111
LNC_010064	1.30796	0.000384111
LNC_010042	1.27989	0.000384111
LNC_009695	1.25957	0.000384111
LNC_001212	inf	0.000721883
LNC_010956	inf	0.000721883
LNC_005861	2.46295	0.000721883
LNC_011673	1.34378	0.000721883
LNC_000046	1.66006	0.00103815
LNC_000055	inf	0.00133914
LNC_010980	inf	0.00133914
LNC_004032	1.28904	0.00133914
LNC_012423	1.21507	0.00133914
LNC_013038	1.07343	0.00133914
LNC_008193	inf	0.00162952
LNC_006216	2.15232	0.00162952
LNC_011432	1.90642	0.00162952
LNC_012572	1.80981	0.00162952
LNC_011929	1.57678	0.00162952
LNC_000876	1.1904	0.00162952
LNC_009699	1.18939	0.00162952
LNC_011281	1.04454	0.0021886
LNC_003487	inf	0.00245595
LNC_012765	2.39736	0.00245595
LNC_005740	2.52278	0.00272084
LNC_000034	1.81776	0.00298056
LNC_005461	1.7074	0.0032361
LNC_013005	1.11324	0.0032361
LNC_011920	1.74234	0.00348938
LNC_011723	1.92438	0.0037381
LNC_009224	1.24056	0.00422788
LNC_009147	1.26301	0.00446902
LNC_002266	inf	0.00540835
LNC_004015	1.01846	0.00540835
LNC_005741	1.93396	0.00563856
LNC_002195	1.21708	0.00586633
LNC_000290	1.15053	0.00586633
LNC_004441	1.19054	0.00609183
LNC_012543	1.18346	0.00609183
LNC_007967	1.37961	0.00653903
LNC_007936	inf	0.00676129
LNC_007289	1.11343	0.00676129
LNC_008799	1.36256	0.00719982
LNC_011196	1.06874	0.00741647
LNC_006412	2.10081	0.00806152
LNC_010145	1.17319	0.00806152
LNC_012383	2.72225	0.00848513
LNC_002400	1.20668	0.00848513
LNC_012427	1.29539	0.00952732
LNC_006531	1.24749	0.00973261
LNC_002362	1.90108	0.0107522
LNC_009377	1.40578	0.0107522
LNC_004464	1.97564	0.0113524
LNC_001827	1.89344	0.0121376
LNC_002348	1.44105	0.0123323
LNC_011719	1.51748	0.0131111
LNC_009867	inf	0.0136822
LNC_002603	1.57054	0.0136822
LNC_008458	2.62705	0.0138765
LNC_005364	1.3805	0.0138765
LNC_006373	2.09148	0.0148219
LNC_005894	1.4633	0.0148219
LNC_003762	2.01512	0.0153871
LNC_006816	1.34416	0.0155738
LNC_000795	1.34765	0.015939
LNC_009432	inf	0.0175753
LNC_000375	inf	0.0177572
LNC_010113	inf	0.0177572
LNC_000646	1.34427	0.0177572
LNC_000794	1.12252	0.017935
LNC_003549	1.55092	0.018295
LNC_004976	1.49244	0.0184765
LNC_007585	1.25315	0.0188363
LNC_012624	1.09758	0.0188363
LNC_006755	2.47728	0.0190149
LNC_012381	1.43139	0.0190149
LNC_006729	1.87624	0.0193713
LNC_009190	1.1126	0.0200756
LNC_003808	1.27279	0.0202512
LNC_012134	1.02734	0.0214678
LNC_009164	2.59908	0.0216408
LNC_004803	1.48584	0.0216408
LNC_007380	1.55498	0.021972
LNC_009705	1.40512	0.0236741
LNC_001330	1.05576	0.0238458
LNC_006319	1.04689	0.0238458
LNC_002004	1.22463	0.0241819
LNC_004975	1.05231	0.0241819
LNC_009742	1.42944	0.0246923
LNC_011939	1.6809	0.0255248
LNC_000603	3.15797	0.0256864
LNC_005276	1.70187	0.0258531
LNC_012962	1.59418	0.0266761
LNC_010402	1.36228	0.0276632
LNC_009570	1.03611	0.0276632
LNC_010126	inf	0.0279724
LNC_010397	inf	0.0279724
LNC_010617	inf	0.0279724
LNC_012402	1.91776	0.0279724
LNC_005744	1.05655	0.0281345
LNC_009349	inf	0.0286122
LNC_009798	inf	0.0286122
LNC_004189	1.93993	0.0292622
LNC_003555	1.03104	0.0294239
LNC_008770	2.39583	0.030221
LNC_008662	1.81049	0.030852
LNC_003012	1.40307	0.0310117
LNC_002393	1.57666	0.0319555
LNC_012345	1.28479	0.0327221
LNC_001016	2.27092	0.0335048
LNC_001439	2.01513	0.0335048
LNC_006668	1.01069	0.0335048
LNC_007502	2.80682	0.0348778
LNC_004096	1.54072	0.0354932
LNC_005614	1.91265	0.0358009
LNC_001474	1.20219	0.0358009
LNC_003730	1.88355	0.0365663
LNC_012001	1.36367	0.0380846
LNC_007448	1.57464	0.0388349
LNC_008667	1.18818	0.0397229
LNC_001731	2.56984	0.040158
LNC_007608	1.01224	0.040158
LNC_001440	1.73574	0.0410439
LNC_011711	1.02829	0.0413277
LNC_008917	2.13682	0.0430977
LNC_001767	1.20088	0.0435328
LNC_010239	1.46738	0.0446764
LNC_003697	2.71175	0.0455253
LNC_011712	1.10476	0.0456695
LNC_009850	1.19007	0.0460881
LNC_010684	1.01259	0.0463779
LNC_002936	1.57651	0.0465224
LNC_005960	1.29186	0.0465224
LNC_012693	inf	0.0467895
LNC_011734	1.61039	0.0470668
LNC_011191	2.42444	0.0476258
LNC_001115	-inf	0.000384111
LNC_001972	-inf	0.000384111
LNC_010102	-inf	0.000384111
LNC_008844	-1.05022	0.000384111
LNC_010433	-1.11192	0.000384111
LNC_011451	-1.13227	0.000384111
LNC_011170	-1.14416	0.000384111
LNC_009905	-1.21085	0.000384111
LNC_012148	-1.21946	0.000384111
LNC_010786	-1.22881	0.000384111
LNC_012977	-1.2476	0.000384111
LNC_010913	-1.27678	0.000384111
LNC_011357	-1.2857	0.000384111
LNC_011267	-1.3309	0.000384111
LNC_011182	-1.3331	0.000384111
LNC_011253	-1.33638	0.000384111
LNC_011839	-1.37486	0.000384111
LNC_011452	-1.41677	0.000384111
LNC_011201	-1.50135	0.000384111
LNC_011158	-1.5136	0.000384111
LNC_007492	-1.51547	0.000384111
LNC_012797	-1.53602	0.000384111
LNC_011194	-1.56365	0.000384111
LNC_010745	-1.56418	0.000384111
LNC_011147	-1.59796	0.000384111
LNC_010977	-1.59826	0.000384111
LNC_006850	-1.59939	0.000384111
LNC_008116	-1.61203	0.000384111
LNC_010934	-1.62989	0.000384111
LNC_004588	-1.63611	0.000384111
LNC_002963	-1.64187	0.000384111
LNC_010321	-1.6506	0.000384111
LNC_009762	-1.65134	0.000384111
LNC_011122	-1.6593	0.000384111
LNC_012208	-1.6731	0.000384111
LNC_011139	-1.70432	0.000384111
LNC_008084	-1.72912	0.000384111
LNC_011294	-1.73374	0.000384111
LNC_011292	-1.75873	0.000384111
LNC_011231	-1.80642	0.000384111
LNC_009449	-1.82763	0.000384111
LNC_011427	-1.87771	0.000384111
LNC_009841	-1.88402	0.000384111
LNC_011204	-1.90659	0.000384111
LNC_011462	-1.94946	0.000384111
LNC_010988	-1.96198	0.000384111
LNC_011463	-1.99216	0.000384111
LNC_011262	-2.0134	0.000384111
LNC_010724	-2.0212	0.000384111
LNC_011448	-2.03956	0.000384111
LNC_011431	-2.10441	0.000384111
LNC_005490	-2.17895	0.000384111
LNC_010289	-2.18361	0.000384111
LNC_004617	-2.18544	0.000384111
LNC_010826	-2.19152	0.000384111
LNC_011395	-2.20094	0.000384111
LNC_009491	-2.27602	0.000384111
LNC_011468	-2.30033	0.000384111
LNC_011180	-2.34094	0.000384111
LNC_011399	-2.49117	0.000384111
LNC_010602	-1.06382	0.000721883
LNC_007276	-1.57568	0.000721883
LNC_011296	-1.69881	0.000721883
LNC_011577	-1.04322	0.00103815
LNC_003055	-1.08536	0.00103815
LNC_002932	-1.18488	0.00103815
LNC_007937	-1.20917	0.00103815
LNC_002607	-1.50858	0.00103815
LNC_001617	-1.75488	0.00103815
LNC_011453	-2.50684	0.00103815
LNC_007941	-1.08954	0.00133914
LNC_009091	-1.20259	0.00133914
LNC_011546	-1.28336	0.00133914
LNC_007845	-1.85914	0.00133914
LNC_009234	-1.11485	0.00162952
LNC_002343	-1.4169	0.00162952
LNC_002252	-1.68244	0.00162952
LNC_008718	-1.78163	0.00162952
LNC_009386	-1.06595	0.00191171
LNC_008925	-1.16339	0.00191171
LNC_004263	-1.46524	0.00191171
LNC_012703	-2.15579	0.00191171
LNC_009993	-1.15066	0.0021886
LNC_006396	-1.17684	0.0021886
LNC_009061	-1.25902	0.0021886
LNC_009232	-1.08906	0.00245595
LNC_011185	-1.86185	0.00245595
LNC_011796	-1.00909	0.00272084
LNC_009974	-1.11473	0.00272084
LNC_008490	-2.85795	0.00272084
LNC_006297	-1.27389	0.00298056
LNC_006436	-1.02366	0.0032361
LNC_003130	-1.22958	0.0032361
LNC_005101	-1.32928	0.0032361
LNC_012012	-1.00885	0.00348938
LNC_011348	-1.23777	0.00348938
LNC_011310	-1.00316	0.0037381
LNC_006201	-1.15873	0.0037381
LNC_009763	-1.56608	0.0037381
LNC_007248	-2.28981	0.0037381
LNC_002282	-1.26776	0.00398442
LNC_001608	-1.00657	0.00422788
LNC_010702	-1.63756	0.00422788
LNC_011482	-2.29006	0.00446902
LNC_006973	-1.41484	0.00470736
LNC_011437	-1.83004	0.00470736
LNC_010823	-2.45831	0.00494359
LNC_011316	-1.00802	0.00517713
LNC_011410	-2.5465	0.00517713
LNC_010763	-1.26497	0.00540835
LNC_005687	-1.4817	0.00540835
LNC_002773	-1.55591	0.00540835
LNC_011003	-1.92159	0.00540835
LNC_002953	-1.75844	0.00563856
LNC_000390	-1.49554	0.00631709
LNC_010233	-1.47924	0.00653903
LNC_010772	-2.0146	0.00676129
LNC_009470	-1.21143	0.00698152
LNC_010680	-1.32349	0.00698152
LNC_001965	-1.2306	0.00719982
LNC_009643	-1.3063	0.00741647
LNC_008716	-1.95814	0.00763347
LNC_010830	-inf	0.00784917
LNC_011072	-1.4431	0.00806152
LNC_010869	-1.67542	0.00827417
LNC_006586	-1.2768	0.00848513
LNC_003436	-1.54015	0.00848513
LNC_010359	-2.03342	0.00848513
LNC_001566	-1.22769	0.00869692
LNC_005833	-1.72386	0.00869692
LNC_001711	-1.24971	0.00890507
LNC_001739	-1.39782	0.00932209
LNC_000403	-1.30111	0.00973261
LNC_008674	-1.82695	0.00973261
LNC_006213	-1.12019	0.00993834
LNC_001824	-1.50948	0.00993834
LNC_005591	-1.66312	0.0101425
LNC_004268	-1.04388	0.0103456
LNC_004141	-1.06853	0.0107522
LNC_004608	-1.01578	0.0109543
LNC_009270	-1.357	0.0109543
LNC_006207	-1.5827	0.0113524
LNC_007458	-inf	0.01155
LNC_009562	-inf	0.01155
LNC_007953	-1.19552	0.01155
LNC_007658	-1.42195	0.01155
LNC_010796	-1.91105	0.01155
LNC_003444	-2.05834	0.0119396
LNC_001363	-1.08056	0.0121376
LNC_010492	-1.76726	0.0121376
LNC_010099	-inf	0.0123323
LNC_001210	-1.06472	0.0123323
LNC_005952	-1.39217	0.0123323
LNC_002976	-1.37302	0.0125292
LNC_005823	-1.06646	0.0127258
LNC_000098	-1.09651	0.0127258
LNC_011280	-2.08284	0.0129202
LNC_010922	-1.0955	0.0136822
LNC_010887	-2.00075	0.0136822
LNC_010838	-1.82597	0.0138765
LNC_001199	-1.01106	0.0142542
LNC_010622	-1.09111	0.0142542
LNC_004491	-inf	0.0144453
LNC_002230	-1.04127	0.0144453
LNC_010727	-1.24434	0.0144453
LNC_001361	-1.86548	0.0148219
LNC_011353	-1.88414	0.0153871
LNC_009840	-1.7271	0.0155738
LNC_011212	-3.55541	0.0157575
LNC_011295	-1.01117	0.0163045
LNC_003165	-1.31336	0.0164883
LNC_011241	-1.62855	0.0166709
LNC_000568	-1.0317	0.0168504
LNC_001022	-1.92722	0.0168504
LNC_009390	-1.40508	0.0170314
LNC_009002	-1.96143	0.0175753
LNC_011335	-1.85436	0.0177572
LNC_012886	-1.02985	0.017935
LNC_010885	-1.1151	0.017935
LNC_011152	-1.1174	0.0181148
LNC_001770	-1.31948	0.0181148
LNC_006914	-1.73141	0.0181148
LNC_010382	-2.1106	0.018295
LNC_002608	-1.05223	0.0186557
LNC_002827	-1.27062	0.0188363
LNC_005875	-1.98923	0.0188363
LNC_000343	-inf	0.0190149
LNC_002412	-inf	0.0190149
LNC_011216	-1.49294	0.0191921
LNC_005762	-1.49268	0.0195493
LNC_006516	-1.32205	0.0200756
LNC_011128	-1.75511	0.0202512
LNC_008923	-1.56218	0.0211217
LNC_010797	-1.05208	0.0216408
LNC_003910	-inf	0.0218099
LNC_010272	-1.29317	0.0218099
LNC_004013	-1.00429	0.021972
LNC_012020	-1.09247	0.0224853
LNC_006524	-1.31716	0.0228267
LNC_003513	-1.12512	0.0233367
LNC_003990	-1.96106	0.0235035
LNC_006257	-1.05196	0.0240148
LNC_003273	-1.25671	0.0241819
LNC_011136	-1.4724	0.024354
LNC_007307	-2.90954	0.024354
LNC_001005	-1.83574	0.0246923
LNC_010859	-1.39567	0.0248611
LNC_011336	-1.91768	0.0251963
LNC_007472	-1.10154	0.0253605
LNC_001866	-1.07962	0.0263515
LNC_009884	-inf	0.0265141
LNC_011326	-1.27097	0.027172
LNC_005083	-1.36539	0.027172
LNC_008091	-1.172	0.0273358
LNC_003228	-1.2446	0.0273358
LNC_004585	-1.21172	0.0275007
LNC_007477	-1.12503	0.0276632
LNC_011000	-1.63369	0.0276632
LNC_011467	-1.4824	0.0278181
LNC_009127	-1.05387	0.0279724
LNC_004820	-1.31659	0.0282917
LNC_010305	-1.20027	0.0284539
LNC_002551	-1.02309	0.0286122
LNC_009424	-1.10681	0.0286122
LNC_002263	-1.24966	0.0286122
LNC_010801	-1.06777	0.0290985
LNC_011209	-1.65575	0.0290985
LNC_003350	-1.74325	0.0290985
LNC_008900	-1.54338	0.0294239
LNC_009381	-inf	0.0295835
LNC_010643	-inf	0.0295835
LNC_003570	-1.36962	0.029901
LNC_006081	-1.022	0.0300619
LNC_000201	-1.06888	0.0305337
LNC_005222	-1.27962	0.0305337
LNC_005114	-1.52117	0.0318007
LNC_002646	-inf	0.0324181
LNC_004420	-inf	0.0324181
LNC_010551	-1.1082	0.0325653
LNC_011465	-1.80674	0.0325653
LNC_009350	-inf	0.0327221
LNC_011774	-1.25012	0.0327221
LNC_011680	-inf	0.032876
LNC_012079	-inf	0.032876
LNC_010312	-1.03603	0.0330331
LNC_001710	-1.26954	0.0330331
LNC_003208	-1.1131	0.0331914
LNC_000063	-1.29532	0.0331914
LNC_007974	-1.59357	0.0331914
LNC_011325	-1.71274	0.0331914
LNC_010762	-1.82284	0.0333477
LNC_000220	-1.83999	0.0335048
LNC_010416	-2.20214	0.0339668
LNC_001427	-1.29431	0.0351884
LNC_010881	-1.91538	0.0353412
LNC_005288	-1.12052	0.0358009
LNC_002714	-1.2787	0.0358009
LNC_011268	-1.92954	0.0358009
LNC_002179	-1.77337	0.0364158
LNC_005498	-2.96026	0.0373273
LNC_011557	-1.65527	0.0374796
LNC_001297	-2.87681	0.0391267
LNC_007165	-3.33622	0.0394262
LNC_002289	-1.00698	0.0395748
LNC_012881	-1.49162	0.0395748
LNC_003733	-1.54227	0.0397229
LNC_008852	-1.52982	0.0404558
LNC_011359	-1.61033	0.0404558
LNC_008853	-1.52982	0.0406011
LNC_011144	-1.90045	0.0406011
LNC_008445	-1.24018	0.0410439
LNC_011397	-1.6229	0.0414757
LNC_011236	-2.25778	0.0416251
LNC_002403	-1.02033	0.0420694
LNC_005012	-1.69376	0.0423655
LNC_003353	-1.61335	0.0425119
LNC_010006	-1.26839	0.0430977
LNC_010265	-2.55872	0.0430977
LNC_006881	-1.09484	0.0432431
LNC_007298	-1.1445	0.0442577
LNC_011303	-1.31739	0.0442577
LNC_007609	-1.7684	0.0443995
LNC_010919	-1.84305	0.0445385
LNC_002287	-1.2591	0.0446764
LNC_002788	-1.13818	0.0449637
LNC_010027	-1.61032	0.0458139
LNC_012691	-1.1536	0.0460881
LNC_011436	-2.36521	0.0463779
LNC_005586	-1.02329	0.0465224
LNC_010951	-1.52484	0.0470668
LNC_010630	-inf	0.0476258
LNC_012580	-inf	0.0476258
LNC_012352	-1.00332	0.0477693
LNC_001054	-2.99794	0.0480489
LNC_010420	-2.9488	0.0481913
LNC_010854	-2.9867	0.0483342
LNC_011418	-2.18349	0.0486148
LNC_011161	-1.74166	0.0487555
LNC_000904	-1.18474	0.0493201
LNC_010168	-1.68405	0.0493201
LNC_011679	-1.79112	0.0495986

## Sheet: 30(199)
Gene_id	Log2(FPKMWD/FPKMNI)	Corrected P-value
LNC_000696	inf	0.000384111
LNC_002765	inf	0.000384111
LNC_002955	inf	0.000384111
LNC_002964	inf	0.000384111
LNC_003697	inf	0.000384111
LNC_003730	inf	0.000384111
LNC_005840	inf	0.000384111
LNC_006303	inf	0.000384111
LNC_007506	inf	0.000384111
LNC_002195	3.35274	0.000384111
LNC_012572	3.1334	0.000384111
LNC_008785	3.0182	0.000384111
LNC_007292	2.89486	0.000384111
LNC_011983	2.02403	0.000384111
LNC_003126	1.95918	0.000384111
LNC_010877	1.84941	0.000384111
LNC_000876	1.79184	0.000384111
LNC_008392	1.74843	0.000384111
LNC_001042	1.57586	0.000384111
LNC_008209	1.34177	0.000384111
LNC_001074	1.28398	0.000384111
LNC_006234	1.20679	0.000384111
LNC_007289	1.14489	0.000384111
LNC_008673	1.11916	0.000384111
LNC_001854	1.26021	0.000721883
LNC_006531	2.51194	0.00103815
LNC_007545	1.98364	0.00103815
LNC_009532	1.76098	0.00103815
LNC_012842	1.19908	0.00103815
LNC_002659	1.12844	0.00103815
LNC_010018	inf	0.00133914
LNC_003036	1.21498	0.00133914
LNC_008116	1.03844	0.00133914
LNC_010528	2.14625	0.00191171
LNC_005744	1.48188	0.0021886
LNC_011125	inf	0.00245595
LNC_012813	inf	0.00245595
LNC_004441	1.55261	0.00298056
LNC_010966	inf	0.0032361
LNC_012134	1.35482	0.0032361
LNC_004583	1.63192	0.00398442
LNC_007975	1.35192	0.00470736
LNC_002058	1.7574	0.00517713
LNC_011501	1.31583	0.00517713
LNC_004440	inf	0.00698152
LNC_009164	inf	0.00719982
LNC_009618	1.22756	0.00719982
LNC_004189	1.96882	0.00741647
LNC_005745	inf	0.00763347
LNC_000044	1.03577	0.00784917
LNC_009377	1.50637	0.00806152
LNC_005737	1.66115	0.00869692
LNC_006342	1.2726	0.00911492
LNC_005043	1.03416	0.00911492
LNC_007031	inf	0.00932209
LNC_007475	1.14466	0.0109543
LNC_012948	inf	0.0111547
LNC_004233	1.32972	0.0111547
LNC_003487	inf	0.0136822
LNC_004220	3.49784	0.0136822
LNC_005396	4.45151	0.0148219
LNC_001397	2.0952	0.015939
LNC_005583	2.21023	0.0161231
LNC_009777	1.29413	0.0164883
LNC_012018	1.75272	0.0172149
LNC_010527	1.05413	0.0172149
LNC_008085	1.14816	0.0173962
LNC_001873	2.43529	0.018295
LNC_012500	inf	0.0188363
LNC_004889	1.33465	0.0190149
LNC_000426	inf	0.0204258
LNC_012618	inf	0.0204258
LNC_004187	6.08745	0.0207738
LNC_000084	2.20754	0.0246923
LNC_010080	inf	0.0255248
LNC_010320	inf	0.0255248
LNC_010666	inf	0.0255248
LNC_006666	inf	0.0256864
LNC_010352	inf	0.0256864
LNC_008781	2.73961	0.0276632
LNC_007165	2.99557	0.0279724
LNC_010389	1.34451	0.029901
LNC_002310	1.78067	0.030221
LNC_007428	3.71926	0.0331914
LNC_011534	1.20482	0.0338097
LNC_005274	1.17223	0.0341212
LNC_011868	1.33186	0.0364158
LNC_005740	1.88206	0.038379
LNC_004572	1.06209	0.0403052
LNC_006184	2.48858	0.0416251
LNC_007852	3.68242	0.0448177
LNC_000507	1.31113	0.0453861
LNC_007331	1.11915	0.0456695
LNC_007809	1.69945	0.0463779
LNC_006351	2.53468	0.0466513
LNC_003631	1.47443	0.0493201
LNC_000669	-inf	0.000384111
LNC_000694	-inf	0.000384111
LNC_002417	-inf	0.000384111
LNC_004010	-inf	0.000384111
LNC_004343	-inf	0.000384111
LNC_004724	-inf	0.000384111
LNC_005014	-inf	0.000384111
LNC_005582	-inf	0.000384111
LNC_006416	-inf	0.000384111
LNC_006608	-inf	0.000384111
LNC_006609	-inf	0.000384111
LNC_006629	-inf	0.000384111
LNC_007458	-inf	0.000384111
LNC_009340	-inf	0.000384111
LNC_009696	-inf	0.000384111
LNC_010292	-inf	0.000384111
LNC_012039	-inf	0.000384111
LNC_012339	-inf	0.000384111
LNC_010433	-1.11331	0.000384111
LNC_010289	-1.25788	0.000384111
LNC_011262	-1.26846	0.000384111
LNC_011448	-1.28748	0.000384111
LNC_011452	-1.34328	0.000384111
LNC_004046	-1.40998	0.000384111
LNC_010591	-1.61159	0.000384111
LNC_012797	-1.01716	0.000721883
LNC_011431	-1.10593	0.000721883
LNC_009754	-inf	0.00103815
LNC_011038	-1.00322	0.00103815
LNC_000703	-1.12989	0.00133914
LNC_004068	-inf	0.00162952
LNC_007460	-inf	0.00162952
LNC_011296	-1.31199	0.00162952
LNC_000377	-1.39609	0.00191171
LNC_011459	-1.1553	0.00245595
LNC_000670	-inf	0.00298056
LNC_011427	-1.13349	0.00446902
LNC_012489	-inf	0.00470736
LNC_009942	-inf	0.00517713
LNC_010851	-1.31275	0.00517713
LNC_011060	-1.53477	0.00609183
LNC_002658	-inf	0.00676129
LNC_011395	-1.32715	0.00698152
LNC_004197	-1.40848	0.00698152
LNC_010126	-inf	0.00763347
LNC_007589	-inf	0.00869692
LNC_009465	-inf	0.0109543
LNC_009469	-inf	0.01155
LNC_010680	-1.30629	0.0129202
LNC_004688	-1.63492	0.013304
LNC_011326	-1.35984	0.0134921
LNC_003610	-1.72784	0.0152001
LNC_011481	-1.33926	0.0157575
LNC_010867	-inf	0.015939
LNC_012704	-inf	0.015939
LNC_011453	-1.59044	0.015939
LNC_001889	-1.3684	0.0172149
LNC_010885	-1.18704	0.0190149
LNC_008510	-1.79786	0.0190149
LNC_010685	-1.18646	0.0204258
LNC_004169	-inf	0.0233367
LNC_010210	-inf	0.0233367
LNC_012282	-2.62753	0.0235035
LNC_011867	-1.96013	0.0240148
LNC_011202	-1.30861	0.0260204
LNC_011302	-1.75649	0.0266761
LNC_011286	-1.32393	0.0268417
LNC_011208	-inf	0.0278181
LNC_009936	-inf	0.0281345
LNC_006524	-2.47191	0.0284539
LNC_004123	-inf	0.0295835
LNC_009555	-inf	0.0295835
LNC_012893	-inf	0.0295835
LNC_010634	-1.03678	0.0318007
LNC_009841	-1.1976	0.0321065
LNC_004657	-inf	0.0348778
LNC_010287	-inf	0.0348778
LNC_003439	-1.55696	0.0354932
LNC_000123	-1.99485	0.0367211
LNC_011003	-1.15447	0.0386826
LNC_011283	-1.784	0.0392775
LNC_011468	-1.47197	0.0395748
LNC_003740	-1.14853	0.0398663
LNC_011440	-1.33037	0.0403052
LNC_001678	-2.03636	0.0403052
LNC_010322	-inf	0.0408966
LNC_003048	-2.39135	0.0411941
LNC_010755	-1.15574	0.0414757
LNC_002921	-1.18124	0.0426592
LNC_008423	-inf	0.045949
LNC_000671	-inf	0.0460881
LNC_011066	-1.60704	0.0473445
LNC_000509	-2.03448	0.0473445
LNC_009838	-1.3223	0.0477693
LNC_010234	-1.10279	0.0481913
LNC_011216	-1.40448	0.0483342
LNC_006183	-inf	0.0487555
LNC_009839	-inf	0.0487555
LNC_010115	-inf	0.0487555
LNC_010792	-inf	0.0487555
LNC_011061	-inf	0.0487555
LNC_012953	-inf	0.0487555
LNC_010691	-1.29685	0.0498785

## Sheet: 35(124)
Gene_id	Log2(FPKMWD/FPKMNI)	Corrected P-value
LNC_008761	inf	0.000384111
LNC_004233	2.58452	0.000384111
LNC_012473	2.03301	0.000384111
LNC_009532	1.69637	0.000384111
LNC_006234	1.60595	0.000384111
LNC_007281	1.30946	0.000384111
LNC_011578	1.19352	0.000384111
LNC_008085	1.58259	0.000721883
LNC_010527	1.8014	0.00162952
LNC_003289	inf	0.00298056
LNC_004187	2.06328	0.00470736
LNC_001854	1.29316	0.00563856
LNC_011173	1.10143	0.00586633
LNC_002980	inf	0.00609183
LNC_000728	inf	0.00763347
LNC_004583	2.23776	0.00911492
LNC_012572	1.50001	0.00993834
LNC_002659	1.39834	0.0101425
LNC_004441	1.33668	0.0125292
LNC_009274	1.89368	0.0136822
LNC_009657	inf	0.0140628
LNC_012018	1.55703	0.0161231
LNC_000655	inf	0.0168504
LNC_012479	1.17174	0.0224853
LNC_004886	1.02583	0.0250295
LNC_007862	2.38061	0.0258531
LNC_004890	1.10171	0.0273358
LNC_007302	inf	0.0282917
LNC_010939	1.81637	0.0311681
LNC_005877	1.96192	0.0331914
LNC_007506	inf	0.0341212
LNC_011235	inf	0.0341212
LNC_012690	inf	0.0341212
LNC_005976	2.28283	0.0347262
LNC_011667	1.17885	0.0374796
LNC_010329	inf	0.0407474
LNC_010666	inf	0.0407474
LNC_004867	1.13112	0.0408966
LNC_012585	1.30469	0.0442577
LNC_000926	2.07694	0.0497391
LNC_001198	-inf	0.000384111
LNC_002263	-inf	0.000384111
LNC_007311	-inf	0.000384111
LNC_010696	-inf	0.000384111
LNC_006396	-1.23425	0.000384111
LNC_007613	-1.32279	0.000384111
LNC_010724	-1.39685	0.000384111
LNC_012802	-1.47051	0.000384111
LNC_002932	-1.79966	0.000384111
LNC_011139	-1.01691	0.000721883
LNC_000541	-inf	0.00133914
LNC_011209	-1.9623	0.00133914
LNC_003441	-1.74232	0.00191171
LNC_011047	-1.10053	0.0021886
LNC_011201	-1.14471	0.0021886
LNC_011453	-2.33252	0.00272084
LNC_011459	-1.02622	0.00348938
LNC_004608	-1.18064	0.0037381
LNC_010017	-inf	0.00422788
LNC_010886	-inf	0.00422788
LNC_010028	-inf	0.00446902
LNC_010885	-1.51475	0.00446902
LNC_010033	-inf	0.00517713
LNC_011294	-1.04482	0.00517713
LNC_012420	-1.00675	0.00563856
LNC_003377	-1.0086	0.00586633
LNC_010851	-1.1871	0.00631709
LNC_010804	-1.14148	0.00653903
LNC_009880	-1.18471	0.00741647
LNC_009769	-inf	0.00806152
LNC_009942	-inf	0.00806152
LNC_010838	-2.24402	0.00869692
LNC_009288	-inf	0.00890507
LNC_010288	-inf	0.00911492
LNC_012881	-1.58882	0.00911492
LNC_008295	-1.26438	0.00952732
LNC_010691	-1.61578	0.0111547
LNC_009926	-inf	0.01155
LNC_010643	-inf	0.01155
LNC_004854	-1.11573	0.0138765
LNC_011335	-1.81357	0.0140628
LNC_004578	-1.77482	0.0144453
LNC_011462	-1.30462	0.0146332
LNC_009371	-inf	0.0164883
LNC_010055	-inf	0.0164883
LNC_010675	-inf	0.0164883
LNC_007740	-1.22396	0.0170314
LNC_011463	-1.29714	0.0170314
LNC_001377	-1.05764	0.018295
LNC_003632	-1.17755	0.018295
LNC_005738	-2.35635	0.0188363
LNC_003130	-1.29276	0.0207738
LNC_001866	-1.60139	0.0212959
LNC_009646	-inf	0.021972
LNC_011399	-1.45891	0.0228267
LNC_011060	-1.18055	0.0235035
LNC_011302	-1.34382	0.0236741
LNC_008865	-1.48469	0.0253605
LNC_009755	-2.1085	0.0270061
LNC_009840	-1.87394	0.0276632
LNC_011003	-1.14701	0.0281345
LNC_007545	-1.244	0.0281345
LNC_010349	-inf	0.0282917
LNC_004068	-inf	0.0297434
LNC_011053	-1.43559	0.030221
LNC_002779	-inf	0.0310117
LNC_008622	-inf	0.0310117
LNC_012699	-inf	0.0310117
LNC_003975	-1.96051	0.0321065
LNC_007772	-1.25795	0.0324181
LNC_011202	-1.48678	0.0327221
LNC_000019	-1.57289	0.0350333
LNC_010958	-inf	0.0354932
LNC_007185	-1.86328	0.0367211
LNC_003668	-1.47669	0.0380846
LNC_006207	-1.32866	0.0391267
LNC_011056	-1.2006	0.0414757
LNC_012505	-inf	0.0432431
LNC_001874	-1.77669	0.0435328
LNC_011269	-1.64257	0.0439718
LNC_000858	-1.20367	0.0445385
LNC_002353	-1.20215	0.0455253
LNC_001372	-1.54518	0.0456695
LNC_009756	-1.94897	0.0493201
