# Supplementary material for: Novel insights into water-deficit-responsive mRNAs and lncRNAs during fiber development in Gossypium hirsutum
Source: BMC Plant Biol. 2022 Jan 3;22:6. doi: 10.1186/s12870-021-03382-y (PMC8722198; doi:10.1186/s12870-021-03382-y)
Supplement: Supplementary file 8 — Additional file 8: Table S8. List of DEGs potentially regulated by DERs. [file 12870_2021_3382_MOESM8_ESM.xlsx]

## Sheet: DEGs-R
Total
Gh_A08G0965
Gh_D06G1046
Gh_D04G1134
Gh_D09G0078
Gh_A05G2921
Gh_A06G2045
Gh_D09G0902
Gh_A07G0774
Gh_D05G1605
Gh_A09G2213
Gh_A09G0879
Gh_A03G0840
Gh_A05G0059
Gh_D10G0643
Gh_D09G2169
Gh_A05G3269
Gh_D11G1013
Gh_D03G0768
Gh_A01G0588
Gh_D12G0051
Gh_A01G0046
Gh_D05G3474
Gh_A12G0118
Gh_D13G0720
Gh_A02G0655
Gh_D04G0339
Gh_D09G0265
Gh_A05G2102
Gh_Sca035444G01
Gh_Sca006021G02
Gh_A07G2031
Gh_A12G0036
Gh_D09G0671
Gh_A07G2227
Gh_D06G2174
Gh_D08G2224
Gh_D05G0906
Gh_A13G0760
Gh_D13G2201
Gh_A05G4016
Gh_D05G3504
Gh_D08G1652
Gh_D09G0075
Gh_A01G1367
Gh_A13G1838
Gh_A06G1804
Gh_A06G1641
Gh_D04G1276
Gh_Sca103408G01
Gh_D05G0689
Gh_D01G0047
Gh_Sca008280G01
Gh_D03G1125
Gh_A12G2323
Gh_A04G0759
Gh_A01G2133
Gh_A11G1024
Gh_A11G1147
Gh_D13G1763
Gh_D13G1493
Gh_D05G2983
Gh_D05G1894
Gh_A02G0445
Gh_D09G1404
Gh_D06G0417
Gh_A01G0280
Gh_A08G0747
Gh_Sca006201G01
Gh_Sca013634G01
Gh_D10G1436
Gh_D06G0592
Gh_D10G0234
Gh_A09G2234
Gh_A03G1208
Gh_A09G1537
Gh_D11G0196
Gh_A03G1840
Gh_A11G2110
Gh_D08G2765
Gh_D12G1485
Gh_A01G0745
Gh_A06G0747
Gh_D04G1051
Gh_D11G0171
Gh_D10G2282
Gh_D04G1306
Gh_A02G0236
Gh_A02G0839
Gh_A11G2616
Gh_D11G2930
Gh_D03G1761
Gh_D02G0891
Gh_A12G2002
Gh_A12G2411
Gh_A04G0707
Gh_D02G0889
Gh_D05G0945
Gh_D03G1443
Gh_A01G0520
Gh_A05G1452
Gh_A01G0534
Gh_A02G0805
Gh_D07G1039
Gh_A03G1600
Gh_Sca006839G02
Gh_D02G2433
Gh_D13G0283
Gh_A11G0443
Gh_D07G0758
Gh_A10G1880
Gh_D08G2592
Gh_A06G0307
Gh_D04G0612
Gh_A11G0232
Gh_A07G0140
Gh_A06G0170
Gh_D05G1626
Gh_D11G0246
Gh_D11G0457
Gh_A09G0939
Gh_A05G1117
Gh_A05G1225
Gh_D03G1554
Gh_D09G1055
Gh_D05G1621
Gh_D08G0143
Gh_D11G1495
Gh_A10G1906
Gh_A07G2128
Gh_A09G2318
Gh_A03G1547
Gh_Sca053668G01
Gh_D11G0395
Gh_D12G1771
Gh_D01G0270
Gh_A11G0339
Gh_A06G2028
Gh_D05G1918
Gh_D13G0034
Gh_A08G2218
Gh_A03G1549
Gh_A06G1736
Gh_A03G2172
Gh_D08G1950
Gh_D07G2083
Gh_A10G1518
Gh_D05G3049
Gh_A06G0785
Gh_D13G1505
Gh_A08G2388
Gh_D10G2027
Gh_A13G0018
Gh_A10G2253
Gh_A05G4022
Gh_D09G0628
Gh_D11G1615
Gh_D13G2415
Gh_A05G1740
Gh_A12G1694
Gh_A01G0132
Gh_D08G0982
Gh_A08G0457
Gh_A08G0474
Gh_A09G0630
Gh_D02G0506
Gh_D01G0177
Gh_D08G0544
Gh_D11G1626
Gh_A05G0016
Gh_A13G2135
Gh_D08G1301
Gh_D01G1675
Gh_D13G0680
Gh_A05G3675
Gh_A05G0660
Gh_A02G0714
Gh_A06G0707
Gh_A06G0873
Gh_D12G2139
Gh_D06G0472
Gh_D02G0857
Gh_D06G1020
Gh_D12G1886
Gh_A12G1482
Gh_D06G0091
Gh_A11G1632
Gh_A04G0812
Gh_A02G0595
Gh_A01G1088
Gh_D05G0686
Gh_D03G0311
Gh_D09G1856
Gh_A07G0438
Gh_A05G0934
Gh_A04G0527
Gh_A06G1419
Gh_A04G1012
Gh_A08G0421
Gh_D10G2153
Gh_D05G1019
Gh_D05G0431
Gh_D11G0351
Gh_A12G0496
Gh_A05G3813
Gh_D05G2152
Gh_D04G1251
Gh_D12G0289
Gh_A13G0393
Gh_A04G0733
Gh_A08G0957
Gh_D02G0704
Gh_A08G2446
Gh_A01G1948
Gh_D01G1128
Gh_A11G1855
Gh_A10G0470
Gh_A13G0818
Gh_D01G0733
Gh_A05G2068
Gh_A02G1666
Gh_A06G0743
Gh_D06G1386
Gh_D12G1552
Gh_D07G0823
Gh_A05G2729
Gh_D09G2023
Gh_D09G2022
Gh_D11G1743
Gh_D11G0804
Gh_D02G0262
Gh_A08G0106
Gh_D02G0260
Gh_D02G1029
Gh_A02G0884
Gh_A07G1846
Gh_D01G2050
Gh_D10G2075
Gh_D13G2238
Gh_A08G1416
Gh_A12G1303
Gh_D12G1832
Gh_D12G1426
Gh_D06G1373
Gh_A02G0199
Gh_A01G0648
Gh_D06G1660
Gh_A09G2295
Gh_A09G2294
Gh_D02G1906
Gh_D02G2038
Gh_A10G1972
Gh_A12G1023
Gh_D11G0298
Gh_A11G1346
Gh_D06G0336
Gh_D08G1716
Gh_D02G0715
Gh_A11G1257
Gh_Sca056802G01
Gh_A12G0762
Gh_A03G1085
Gh_D02G1502
Gh_A07G0507
Gh_A13G1919
Gh_D10G1461
Gh_A04G0110
Gh_D12G2419
Gh_D09G0011
Gh_D12G1788
Gh_D05G0146
Gh_A04G0412
Gh_A03G1167
Gh_D13G0484
Gh_D02G2247
Gh_A08G2114
Gh_A01G1879
Gh_D11G1469
Gh_D13G2254
Gh_D08G0251
Gh_A11G0653
Gh_D02G0224
Gh_D06G2239
Gh_A08G1149
Gh_A01G0902
Gh_D09G0965
Gh_D11G3289
Gh_D09G0480
Gh_D10G0329
Gh_D08G1728
Gh_A08G1434
Gh_A11G2903
Gh_D03G1078
Gh_A03G0461
Gh_A13G1776
Gh_A12G1320
Gh_Sca012190G01
Gh_D13G0702
Gh_D11G2694
Gh_A08G1809
Gh_D09G0982
Gh_A10G0290
Gh_D10G1621
Gh_A03G1281
Gh_A06G1442
Gh_A07G1227
Gh_D12G0119
Gh_D11G3380
Gh_D10G1592
Gh_D11G2998
Gh_D05G1156
Gh_A05G0067
Gh_A11G2458
Gh_D05G1381
Gh_A10G1259
Gh_D02G0729
Gh_A03G2003
Gh_A04G0771
Gh_D07G0047
Gh_D03G1494
Gh_A09G1295
Gh_A09G1483
Gh_D07G2165
Gh_D11G2775
Gh_A10G1940
Gh_D05G2414
Gh_A10G1627
Gh_A10G2232
Gh_D02G1576
Gh_D09G2021
Gh_D13G1813
Gh_A06G1744
Gh_D12G2520
Gh_D08G0448
Gh_A10G1987
Gh_D03G0494
Gh_D11G2225
Gh_D08G1868
Gh_A08G0386
Gh_D04G1703
Gh_D08G1866
Gh_A11G2046
Gh_D01G0789
Gh_D03G1182
Gh_D02G1767
Gh_A12G1772
Gh_Sca006422G01
Gh_A07G1634
Gh_D03G0578
Gh_A01G0549
Gh_A07G0721
Gh_D07G1170
Gh_A06G2001
Gh_A10G0538
Gh_A05G2338
Gh_A08G0910
Gh_Sca004949G01
Gh_D05G1509
Gh_D08G1544
Gh_A06G0196
Gh_D09G0197
Gh_D11G1063
Gh_A02G1383
Gh_A07G1077
Gh_A09G0524
Gh_D03G0056
Gh_A06G1870
Gh_A01G0871
Gh_A11G0727
Gh_Sca012883G01
Gh_D13G0303
Gh_A02G0694
Gh_D07G1264
Gh_D08G1902
Gh_A11G0031
Gh_D12G1024
Gh_D13G0793
Gh_A03G0396
Gh_A02G0242
Gh_A05G0073
Gh_D06G0041
Gh_A09G1877
Gh_A13G2057
Gh_A09G1878
Gh_D03G0109
Gh_A05G0205
Gh_A13G0197
Gh_A13G1684
Gh_D13G0211
Gh_D09G1983
Gh_A11G1320
Gh_D01G2080
Gh_D07G1197
Gh_D02G0311
Gh_D13G2458
Gh_A08G1118
Gh_D08G0319
Gh_D10G2041
Gh_D12G1131
Gh_A03G0347
Gh_A08G0195
Gh_D02G2280
Gh_A11G1178
Gh_A01G0565
Gh_A07G2019
Gh_D10G1915
Gh_A11G0599
Gh_D02G1270
Gh_A10G1075
Gh_D07G0144
Gh_A13G0998
Gh_D09G0521
Gh_D11G0029
Gh_D03G1145
Gh_A13G1945
Gh_D02G2405
Gh_A04G1172
Gh_D11G1187
Gh_D10G1925
Gh_A09G0191
Gh_D13G2513
Gh_A12G1558
Gh_D09G2301
Gh_D05G0805
Gh_A13G1862
Gh_A02G0328
Gh_D12G1686
Gh_D07G1369
Gh_D10G1111
Gh_D06G1866
Gh_D11G1618
Gh_D09G1498
Gh_D11G1306
Gh_A07G2348
Gh_D02G0995
Gh_A11G1751
Gh_A10G0120
Gh_D07G1895
Gh_D07G0162
Gh_D06G0151
Gh_A11G0850
Gh_A07G1684
Gh_D02G1751
Gh_A06G1085
Gh_D12G0713
Gh_A13G0777
Gh_A11G2267
Gh_A09G1529
Gh_A11G2938
Gh_D10G1543
Gh_A12G2684
Gh_D10G0384
Gh_D01G1828
Gh_D10G1477
Gh_D10G1162
Gh_D04G0341
Gh_D10G0437
Gh_A13G0110
Gh_A07G1696
Gh_A06G0384
Gh_A12G2515
Gh_A10G1979
Gh_D10G2285
Gh_A06G1393
Gh_D06G0711
Gh_A08G1803
Gh_D04G0543
Gh_A10G0774
Gh_A07G0298
Gh_A09G2094
Gh_A05G2500
Gh_D05G3595
Gh_D13G0369
Gh_A13G2133
Gh_D07G0360
Gh_A08G2449
Gh_A13G0076
Gh_Sca189399G01
Gh_A03G1623
Gh_A03G0908
Gh_A05G3954
Gh_A02G1442
Gh_D11G2469
Gh_A13G1573
Gh_A06G1948
Gh_A03G0151
Gh_D06G2319
Gh_A03G0154
Gh_A13G1873
Gh_A07G1585
Gh_D11G0823
Gh_D11G0817
Gh_D02G1527
Gh_A05G2105
Gh_A13G2235
Gh_A07G1502
Gh_A02G1258
Gh_A08G0374
Gh_A07G1315
Gh_D03G1116
Gh_A08G0108
Gh_A09G2466
Gh_D05G0950
Gh_A08G0624
Gh_A11G1212
Gh_A09G2461
Gh_A03G0725
Gh_D08G1892
Gh_A07G1254
Gh_A04G0983
Gh_D02G0584
Gh_D09G1314
Gh_D01G1202
Gh_D11G0306
Gh_A11G1460
Gh_D12G2072
Gh_D13G1632
Gh_D02G2381
Gh_A06G0238
Gh_A06G0233
Gh_D08G2596
Gh_D06G0344
Gh_A11G1140
Gh_D08G2706
Gh_D01G2051
Gh_A11G1138
Gh_D12G2599
Gh_D10G1036
Gh_A08G2052
Gh_D05G1684
Gh_D11G0790
Gh_A10G1477
Gh_D05G3255
Gh_A08G2192
Gh_A03G0171
Gh_A05G3432
Gh_A08G0646
Gh_A09G1169
Gh_D12G1244
Gh_D08G0181
Gh_A11G2891

## Sheet: co-ex
lncRNA-mRNA pair	lncRNA_id	lncRNA_type	mRNA_id	Pearson_correlation	DE_point (DPA)	DE_status (up or down)
LNC_000426-Gh_A08G0965	LNC_000426	lincRNA	Gh_A08G0965	0.977278	0	up
LNC_002765-Gh_A08G0965	LNC_002765	lincRNA	Gh_A08G0965	0.959244	0	up
LNC_012500-Gh_A08G0965	LNC_012500	lincRNA	Gh_A08G0965	0.962464	0	up
LNC_012662-Gh_D06G1046	LNC_012662	lincRNA	Gh_D06G1046	0.976302	0	down
LNC_012662-Gh_D04G1134	LNC_012662	lincRNA	Gh_D04G1134	0.973578	0	down
LNC_012662-Gh_D09G0078	LNC_012662	lincRNA	Gh_D09G0078	0.971294	0	down
LNC_012662-Gh_A05G2921	LNC_012662	lincRNA	Gh_A05G2921	0.953051	0	down
LNC_012662-Gh_A06G2045	LNC_012662	lincRNA	Gh_A06G2045	0.966476	0	down
LNC_012662-Gh_D09G0902	LNC_012662	lincRNA	Gh_D09G0902	0.95298	0	down
LNC_012662-Gh_A07G0774	LNC_012662	lincRNA	Gh_A07G0774	0.954067	0	down
LNC_012662-Gh_D05G1605	LNC_012662	lincRNA	Gh_D05G1605	0.958884	0	down
LNC_012662-Gh_A09G2213	LNC_012662	lincRNA	Gh_A09G2213	0.97139	0	down
LNC_012662-Gh_A09G0879	LNC_012662	lincRNA	Gh_A09G0879	0.95893	0	down
LNC_012662-Gh_A03G0840	LNC_012662	lincRNA	Gh_A03G0840	0.981223	0	down
LNC_012662-Gh_A05G0059	LNC_012662	lincRNA	Gh_A05G0059	0.972611	0	down
LNC_012662-Gh_D10G0643	LNC_012662	lincRNA	Gh_D10G0643	0.968496	0	down
LNC_012662-Gh_D09G2169	LNC_012662	lincRNA	Gh_D09G2169	0.975381	0	down
LNC_012662-Gh_A05G3269	LNC_012662	lincRNA	Gh_A05G3269	0.964613	0	down
LNC_012662-Gh_D11G1013	LNC_012662	lincRNA	Gh_D11G1013	0.950076	0	down
LNC_010004-Gh_D03G0768	LNC_010004	lincRNA	Gh_D03G0768	0.950297	0	down
LNC_010004-Gh_A01G0588	LNC_010004	lincRNA	Gh_A01G0588	0.96206	0	down
LNC_010004-Gh_D12G0051	LNC_010004	lincRNA	Gh_D12G0051	0.975106	0	down
LNC_010004-Gh_A09G2213	LNC_010004	lincRNA	Gh_A09G2213	0.990651	0	down
LNC_010004-Gh_D05G1605	LNC_010004	lincRNA	Gh_D05G1605	0.979075	0	down
LNC_010004-Gh_A01G0046	LNC_010004	lincRNA	Gh_A01G0046	0.957679	0	down
LNC_010004-Gh_D05G3474	LNC_010004	lincRNA	Gh_D05G3474	0.953965	0	down
LNC_010004-Gh_A12G0118	LNC_010004	lincRNA	Gh_A12G0118	0.969725	0	down
LNC_010004-Gh_D13G0720	LNC_010004	lincRNA	Gh_D13G0720	0.959726	0	down
LNC_010004-Gh_A05G3269	LNC_010004	lincRNA	Gh_A05G3269	0.968073	0	down
LNC_010004-Gh_D04G1134	LNC_010004	lincRNA	Gh_D04G1134	0.979228	0	down
LNC_010004-Gh_A06G2045	LNC_010004	lincRNA	Gh_A06G2045	0.964103	0	down
LNC_010004-Gh_A07G0774	LNC_010004	lincRNA	Gh_A07G0774	0.981014	0	down
LNC_010004-Gh_A02G0655	LNC_010004	lincRNA	Gh_A02G0655	0.970659	0	down
LNC_010004-Gh_A09G0879	LNC_010004	lincRNA	Gh_A09G0879	0.965648	0	down
LNC_010004-Gh_D04G0339	LNC_010004	lincRNA	Gh_D04G0339	0.954688	0	down
LNC_010004-Gh_D09G0265	LNC_010004	lincRNA	Gh_D09G0265	0.968995	0	down
LNC_010004-Gh_A05G2102	LNC_010004	lincRNA	Gh_A05G2102	0.970021	0	down
LNC_010004-Gh_D11G1013	LNC_010004	lincRNA	Gh_D11G1013	0.959222	0	down
LNC_010004-Gh_Sca035444G01	LNC_010004	lincRNA	Gh_Sca035444G01	0.954766	0	down
LNC_010004-Gh_D09G0078	LNC_010004	lincRNA	Gh_D09G0078	0.970064	0	down
LNC_010004-Gh_Sca006021G02	LNC_010004	lincRNA	Gh_Sca006021G02	0.954165	0	down
LNC_010004-Gh_A07G2031	LNC_010004	lincRNA	Gh_A07G2031	0.952856	0	down
LNC_010004-Gh_A05G2921	LNC_010004	lincRNA	Gh_A05G2921	0.973624	0	down
LNC_010004-Gh_D10G0643	LNC_010004	lincRNA	Gh_D10G0643	0.967321	0	down
LNC_010004-Gh_D06G1046	LNC_010004	lincRNA	Gh_D06G1046	0.966164	0	down
LNC_010004-Gh_A12G0036	LNC_010004	lincRNA	Gh_A12G0036	0.963592	0	down
LNC_010004-Gh_D09G0902	LNC_010004	lincRNA	Gh_D09G0902	0.954931	0	down
LNC_010004-Gh_D09G0671	LNC_010004	lincRNA	Gh_D09G0671	0.956658	0	down
LNC_010004-Gh_A07G2227	LNC_010004	lincRNA	Gh_A07G2227	0.969083	0	down
LNC_010004-Gh_A03G0840	LNC_010004	lincRNA	Gh_A03G0840	0.984983	0	down
LNC_010004-Gh_D06G2174	LNC_010004	lincRNA	Gh_D06G2174	0.957092	0	down
LNC_010004-Gh_A05G0059	LNC_010004	lincRNA	Gh_A05G0059	0.97444	0	down
LNC_010004-Gh_D09G2169	LNC_010004	lincRNA	Gh_D09G2169	0.991293	0	down
LNC_002394-Gh_D08G2224	LNC_002394	lincRNA	Gh_D08G2224	0.988349	0	down
LNC_002394-Gh_D03G0768	LNC_002394	lincRNA	Gh_D03G0768	0.951606	0	down
LNC_002394-Gh_A01G0588	LNC_002394	lincRNA	Gh_A01G0588	0.97253	0	down
LNC_002394-Gh_D12G0051	LNC_002394	lincRNA	Gh_D12G0051	0.967167	0	down
LNC_002394-Gh_A09G2213	LNC_002394	lincRNA	Gh_A09G2213	0.988748	0	down
LNC_002394-Gh_D05G1605	LNC_002394	lincRNA	Gh_D05G1605	0.952277	0	down
LNC_002394-Gh_D05G0906	LNC_002394	lincRNA	Gh_D05G0906	0.962763	0	down
LNC_002394-Gh_A13G0760	LNC_002394	lincRNA	Gh_A13G0760	0.968815	0	down
LNC_002394-Gh_A01G0046	LNC_002394	lincRNA	Gh_A01G0046	0.981359	0	down
LNC_002394-Gh_A12G0118	LNC_002394	lincRNA	Gh_A12G0118	0.967326	0	down
LNC_002394-Gh_A05G3269	LNC_002394	lincRNA	Gh_A05G3269	0.998092	0	down
LNC_002394-Gh_D13G2201	LNC_002394	lincRNA	Gh_D13G2201	0.975707	0	down
LNC_002394-Gh_D04G1134	LNC_002394	lincRNA	Gh_D04G1134	0.954894	0	down
LNC_002394-Gh_A07G0774	LNC_002394	lincRNA	Gh_A07G0774	0.981752	0	down
LNC_002394-Gh_A05G4016	LNC_002394	lincRNA	Gh_A05G4016	0.953571	0	down
LNC_002394-Gh_D05G3504	LNC_002394	lincRNA	Gh_D05G3504	0.973567	0	down
LNC_002394-Gh_D04G0339	LNC_002394	lincRNA	Gh_D04G0339	0.991285	0	down
LNC_002394-Gh_D09G0265	LNC_002394	lincRNA	Gh_D09G0265	0.959632	0	down
LNC_002394-Gh_D08G1652	LNC_002394	lincRNA	Gh_D08G1652	0.966874	0	down
LNC_002394-Gh_A05G2102	LNC_002394	lincRNA	Gh_A05G2102	0.975566	0	down
LNC_002394-Gh_D09G0075	LNC_002394	lincRNA	Gh_D09G0075	0.974671	0	down
LNC_002394-Gh_A01G1367	LNC_002394	lincRNA	Gh_A01G1367	0.980461	0	down
LNC_002394-Gh_A13G1838	LNC_002394	lincRNA	Gh_A13G1838	0.972074	0	down
LNC_002394-Gh_A07G2031	LNC_002394	lincRNA	Gh_A07G2031	0.968155	0	down
LNC_002394-Gh_A06G1804	LNC_002394	lincRNA	Gh_A06G1804	0.975635	0	down
LNC_002394-Gh_A05G2921	LNC_002394	lincRNA	Gh_A05G2921	0.955245	0	down
LNC_002394-Gh_A06G1641	LNC_002394	lincRNA	Gh_A06G1641	0.966119	0	down
LNC_002394-Gh_D04G1276	LNC_002394	lincRNA	Gh_D04G1276	0.980104	0	down
LNC_002394-Gh_D06G2174	LNC_002394	lincRNA	Gh_D06G2174	0.991277	0	down
LNC_002394-Gh_D10G0643	LNC_002394	lincRNA	Gh_D10G0643	0.958117	0	down
LNC_002394-Gh_Sca103408G01	LNC_002394	lincRNA	Gh_Sca103408G01	0.953543	0	down
LNC_002394-Gh_D09G0671	LNC_002394	lincRNA	Gh_D09G0671	0.963242	0	down
LNC_002394-Gh_D05G0689	LNC_002394	lincRNA	Gh_D05G0689	0.950099	0	down
LNC_002394-Gh_A02G0655	LNC_002394	lincRNA	Gh_A02G0655	0.964782	0	down
LNC_002394-Gh_D01G0047	LNC_002394	lincRNA	Gh_D01G0047	0.98598	0	down
LNC_002394-Gh_Sca008280G01	LNC_002394	lincRNA	Gh_Sca008280G01	0.966974	0	down
LNC_002394-Gh_D03G1125	LNC_002394	lincRNA	Gh_D03G1125	0.952585	0	down
LNC_002394-Gh_A12G2323	LNC_002394	lincRNA	Gh_A12G2323	0.95275	0	down
LNC_002394-Gh_A04G0759	LNC_002394	lincRNA	Gh_A04G0759	0.95857	0	down
LNC_002394-Gh_A03G0840	LNC_002394	lincRNA	Gh_A03G0840	0.974911	0	down
LNC_002394-Gh_A01G2133	LNC_002394	lincRNA	Gh_A01G2133	0.961913	0	down
LNC_002394-Gh_A11G1024	LNC_002394	lincRNA	Gh_A11G1024	0.97307	0	down
LNC_002394-Gh_A11G1147	LNC_002394	lincRNA	Gh_A11G1147	0.967387	0	down
LNC_002394-Gh_D09G2169	LNC_002394	lincRNA	Gh_D09G2169	0.957804	0	down
LNC_011991-Gh_A01G0588	LNC_011991	lincRNA	Gh_A01G0588	0.952851	0	down
LNC_011991-Gh_A09G2213	LNC_011991	lincRNA	Gh_A09G2213	0.959324	0	down
LNC_011991-Gh_D08G1652	LNC_011991	lincRNA	Gh_D08G1652	0.950542	0	down
LNC_011991-Gh_D09G0075	LNC_011991	lincRNA	Gh_D09G0075	0.982738	0	down
LNC_011991-Gh_A07G2031	LNC_011991	lincRNA	Gh_A07G2031	0.953929	0	down
LNC_011991-Gh_D13G1763	LNC_011991	lincRNA	Gh_D13G1763	0.965023	0	down
LNC_011991-Gh_A11G1147	LNC_011991	lincRNA	Gh_A11G1147	0.976842	0	down
LNC_011991-Gh_D13G1493	LNC_011991	lincRNA	Gh_D13G1493	0.955586	0	down
LNC_011991-Gh_D08G2224	LNC_011991	lincRNA	Gh_D08G2224	0.986444	0	down
LNC_011991-Gh_A13G0760	LNC_011991	lincRNA	Gh_A13G0760	0.977358	0	down
LNC_011991-Gh_A05G3269	LNC_011991	lincRNA	Gh_A05G3269	0.981804	0	down
LNC_011991-Gh_D05G0689	LNC_011991	lincRNA	Gh_D05G0689	0.954909	0	down
LNC_011991-Gh_A13G1838	LNC_011991	lincRNA	Gh_A13G1838	0.971261	0	down
LNC_011991-Gh_A06G1804	LNC_011991	lincRNA	Gh_A06G1804	0.984642	0	down
LNC_011991-Gh_D04G1276	LNC_011991	lincRNA	Gh_D04G1276	0.983338	0	down
LNC_011991-Gh_Sca008280G01	LNC_011991	lincRNA	Gh_Sca008280G01	0.981095	0	down
LNC_011991-Gh_A04G0759	LNC_011991	lincRNA	Gh_A04G0759	0.980794	0	down
LNC_011991-Gh_A11G1024	LNC_011991	lincRNA	Gh_A11G1024	0.975429	0	down
LNC_011991-Gh_D06G2174	LNC_011991	lincRNA	Gh_D06G2174	0.980435	0	down
LNC_011991-Gh_A01G0046	LNC_011991	lincRNA	Gh_A01G0046	0.963943	0	down
LNC_011991-Gh_D13G2201	LNC_011991	lincRNA	Gh_D13G2201	0.968322	0	down
LNC_011991-Gh_A01G1367	LNC_011991	lincRNA	Gh_A01G1367	0.986013	0	down
LNC_011991-Gh_D04G0339	LNC_011991	lincRNA	Gh_D04G0339	0.988441	0	down
LNC_011991-Gh_D05G0906	LNC_011991	lincRNA	Gh_D05G0906	0.954362	0	down
LNC_011991-Gh_D05G3504	LNC_011991	lincRNA	Gh_D05G3504	0.966455	0	down
LNC_011991-Gh_A05G4016	LNC_011991	lincRNA	Gh_A05G4016	0.972985	0	down
LNC_011991-Gh_A01G2133	LNC_011991	lincRNA	Gh_A01G2133	0.975248	0	down
LNC_011991-Gh_D01G0047	LNC_011991	lincRNA	Gh_D01G0047	0.987905	0	down
LNC_011991-Gh_A06G1641	LNC_011991	lincRNA	Gh_A06G1641	0.953534	0	down
LNC_005138-Gh_D09G0075	LNC_005138	lincRNA	Gh_D09G0075	0.956892	0	down
LNC_005138-Gh_D13G1763	LNC_005138	lincRNA	Gh_D13G1763	0.970049	0	down
LNC_005138-Gh_D05G2983	LNC_005138	lincRNA	Gh_D05G2983	0.950933	0	down
LNC_005138-Gh_A11G1147	LNC_005138	lincRNA	Gh_A11G1147	0.951795	0	down
LNC_005138-Gh_A13G0760	LNC_005138	lincRNA	Gh_A13G0760	0.963804	0	down
LNC_005138-Gh_A13G1838	LNC_005138	lincRNA	Gh_A13G1838	0.950861	0	down
LNC_005138-Gh_A06G1804	LNC_005138	lincRNA	Gh_A06G1804	0.961668	0	down
LNC_005138-Gh_D04G1276	LNC_005138	lincRNA	Gh_D04G1276	0.958733	0	down
LNC_005138-Gh_Sca008280G01	LNC_005138	lincRNA	Gh_Sca008280G01	0.962989	0	down
LNC_005138-Gh_A11G1024	LNC_005138	lincRNA	Gh_A11G1024	0.958076	0	down
LNC_005138-Gh_A01G1367	LNC_005138	lincRNA	Gh_A01G1367	0.951824	0	down
LNC_005138-Gh_D05G1894	LNC_005138	lincRNA	Gh_D05G1894	0.967928	0	down
LNC_005138-Gh_A05G4016	LNC_005138	lincRNA	Gh_A05G4016	0.966118	0	down
LNC_005138-Gh_A01G2133	LNC_005138	lincRNA	Gh_A01G2133	0.960561	0	down
LNC_008673-Gh_A02G0445	LNC_008673	lincRNA	Gh_A02G0445	0.951312	0	down
LNC_008673-Gh_D09G1404	LNC_008673	lincRNA	Gh_D09G1404	0.95299	0	down
LNC_008673-Gh_D09G0671	LNC_008673	lincRNA	Gh_D09G0671	0.958867	0	down
LNC_008673-Gh_D06G2174	LNC_008673	lincRNA	Gh_D06G2174	0.953795	0	down
LNC_008673-Gh_D10G0643	LNC_008673	lincRNA	Gh_D10G0643	0.95953	0	down
LNC_008673-Gh_A05G3269	LNC_008673	lincRNA	Gh_A05G3269	0.959718	0	down
LNC_011881-Gh_A07G2227	LNC_011881	lincRNA	Gh_A07G2227	0.959012	0	down
LNC_011881-Gh_A02G0655	LNC_011881	lincRNA	Gh_A02G0655	0.95833	0	down
LNC_011881-Gh_D09G0265	LNC_011881	lincRNA	Gh_D09G0265	0.950802	0	down
LNC_011881-Gh_A03G0840	LNC_011881	lincRNA	Gh_A03G0840	0.961488	0	down
LNC_011881-Gh_D05G1605	LNC_011881	lincRNA	Gh_D05G1605	0.969971	0	down
LNC_011881-Gh_D09G0078	LNC_011881	lincRNA	Gh_D09G0078	0.953971	0	down
LNC_011881-Gh_D09G2169	LNC_011881	lincRNA	Gh_D09G2169	0.960265	0	down
LNC_011544-Gh_D08G2224	LNC_011544	lincRNA	Gh_D08G2224	0.955232	0	down
LNC_011544-Gh_D03G0768	LNC_011544	lincRNA	Gh_D03G0768	0.955801	0	down
LNC_011544-Gh_A01G0588	LNC_011544	lincRNA	Gh_A01G0588	0.953712	0	down
LNC_011544-Gh_D12G0051	LNC_011544	lincRNA	Gh_D12G0051	0.960296	0	down
LNC_011544-Gh_A09G2213	LNC_011544	lincRNA	Gh_A09G2213	0.988176	0	down
LNC_011544-Gh_D05G1605	LNC_011544	lincRNA	Gh_D05G1605	0.963227	0	down
LNC_011544-Gh_A01G0046	LNC_011544	lincRNA	Gh_A01G0046	0.960636	0	down
LNC_011544-Gh_A05G3269	LNC_011544	lincRNA	Gh_A05G3269	0.98069	0	down
LNC_011544-Gh_D13G2201	LNC_011544	lincRNA	Gh_D13G2201	0.95225	0	down
LNC_011544-Gh_D04G1134	LNC_011544	lincRNA	Gh_D04G1134	0.974476	0	down
LNC_011544-Gh_A06G2045	LNC_011544	lincRNA	Gh_A06G2045	0.952254	0	down
LNC_011544-Gh_A07G0774	LNC_011544	lincRNA	Gh_A07G0774	0.976651	0	down
LNC_011544-Gh_A02G0655	LNC_011544	lincRNA	Gh_A02G0655	0.952674	0	down
LNC_011544-Gh_A12G0118	LNC_011544	lincRNA	Gh_A12G0118	0.956007	0	down
LNC_011544-Gh_D04G0339	LNC_011544	lincRNA	Gh_D04G0339	0.962547	0	down
LNC_011544-Gh_D09G0265	LNC_011544	lincRNA	Gh_D09G0265	0.954843	0	down
LNC_011544-Gh_D08G1652	LNC_011544	lincRNA	Gh_D08G1652	0.954622	0	down
LNC_011544-Gh_A05G2102	LNC_011544	lincRNA	Gh_A05G2102	0.962768	0	down
LNC_011544-Gh_D11G1013	LNC_011544	lincRNA	Gh_D11G1013	0.957576	0	down
LNC_011544-Gh_Sca035444G01	LNC_011544	lincRNA	Gh_Sca035444G01	0.952005	0	down
LNC_011544-Gh_D09G0078	LNC_011544	lincRNA	Gh_D09G0078	0.951338	0	down
LNC_011544-Gh_A03G0840	LNC_011544	lincRNA	Gh_A03G0840	0.973029	0	down
LNC_011544-Gh_A05G2921	LNC_011544	lincRNA	Gh_A05G2921	0.959819	0	down
LNC_011544-Gh_D10G0643	LNC_011544	lincRNA	Gh_D10G0643	0.968084	0	down
LNC_011544-Gh_D09G0671	LNC_011544	lincRNA	Gh_D09G0671	0.952492	0	down
LNC_011544-Gh_D06G1046	LNC_011544	lincRNA	Gh_D06G1046	0.95027	0	down
LNC_011544-Gh_A02G0445	LNC_011544	lincRNA	Gh_A02G0445	0.957945	0	down
LNC_011544-Gh_D01G0047	LNC_011544	lincRNA	Gh_D01G0047	0.954472	0	down
LNC_011544-Gh_D06G2174	LNC_011544	lincRNA	Gh_D06G2174	0.965878	0	down
LNC_011544-Gh_A05G0059	LNC_011544	lincRNA	Gh_A05G0059	0.964122	0	down
LNC_011544-Gh_D09G2169	LNC_011544	lincRNA	Gh_D09G2169	0.973615	0	down
LNC_012949-Gh_A01G0588	LNC_012949	lincRNA	Gh_A01G0588	0.975756	0	down
LNC_012949-Gh_A09G2213	LNC_012949	lincRNA	Gh_A09G2213	0.978674	0	down
LNC_012949-Gh_A05G4016	LNC_012949	lincRNA	Gh_A05G4016	0.968942	0	down
LNC_012949-Gh_D08G1652	LNC_012949	lincRNA	Gh_D08G1652	0.967971	0	down
LNC_012949-Gh_A05G2102	LNC_012949	lincRNA	Gh_A05G2102	0.972693	0	down
LNC_012949-Gh_D09G0075	LNC_012949	lincRNA	Gh_D09G0075	0.98465	0	down
LNC_012949-Gh_A07G2031	LNC_012949	lincRNA	Gh_A07G2031	0.974947	0	down
LNC_012949-Gh_D13G1763	LNC_012949	lincRNA	Gh_D13G1763	0.960263	0	down
LNC_012949-Gh_A11G1147	LNC_012949	lincRNA	Gh_A11G1147	0.977443	0	down
LNC_012949-Gh_D08G2224	LNC_012949	lincRNA	Gh_D08G2224	0.995721	0	down
LNC_012949-Gh_A13G0760	LNC_012949	lincRNA	Gh_A13G0760	0.981522	0	down
LNC_012949-Gh_A05G3269	LNC_012949	lincRNA	Gh_A05G3269	0.99461	0	down
LNC_012949-Gh_A02G0655	LNC_012949	lincRNA	Gh_A02G0655	0.965233	0	down
LNC_012949-Gh_A13G1838	LNC_012949	lincRNA	Gh_A13G1838	0.979284	0	down
LNC_012949-Gh_A06G1804	LNC_012949	lincRNA	Gh_A06G1804	0.986831	0	down
LNC_012949-Gh_D04G1276	LNC_012949	lincRNA	Gh_D04G1276	0.991615	0	down
LNC_012949-Gh_Sca008280G01	LNC_012949	lincRNA	Gh_Sca008280G01	0.979199	0	down
LNC_012949-Gh_A04G0759	LNC_012949	lincRNA	Gh_A04G0759	0.968756	0	down
LNC_012949-Gh_A03G0840	LNC_012949	lincRNA	Gh_A03G0840	0.961643	0	down
LNC_012949-Gh_A11G1024	LNC_012949	lincRNA	Gh_A11G1024	0.984813	0	down
LNC_012949-Gh_D06G2174	LNC_012949	lincRNA	Gh_D06G2174	0.990493	0	down
LNC_012949-Gh_D12G0051	LNC_012949	lincRNA	Gh_D12G0051	0.951788	0	down
LNC_012949-Gh_A01G0046	LNC_012949	lincRNA	Gh_A01G0046	0.985011	0	down
LNC_012949-Gh_D13G2201	LNC_012949	lincRNA	Gh_D13G2201	0.979823	0	down
LNC_012949-Gh_A01G1367	LNC_012949	lincRNA	Gh_A01G1367	0.988175	0	down
LNC_012949-Gh_A07G0774	LNC_012949	lincRNA	Gh_A07G0774	0.974902	0	down
LNC_012949-Gh_D04G0339	LNC_012949	lincRNA	Gh_D04G0339	0.996355	0	down
LNC_012949-Gh_D05G0906	LNC_012949	lincRNA	Gh_D05G0906	0.965737	0	down
LNC_012949-Gh_A12G0118	LNC_012949	lincRNA	Gh_A12G0118	0.964284	0	down
LNC_012949-Gh_D05G3504	LNC_012949	lincRNA	Gh_D05G3504	0.978324	0	down
LNC_012949-Gh_D09G0265	LNC_012949	lincRNA	Gh_D09G0265	0.957605	0	down
LNC_012949-Gh_A01G2133	LNC_012949	lincRNA	Gh_A01G2133	0.975461	0	down
LNC_012949-Gh_D01G0047	LNC_012949	lincRNA	Gh_D01G0047	0.994889	0	down
LNC_012949-Gh_A06G1641	LNC_012949	lincRNA	Gh_A06G1641	0.973588	0	down
LNC_001107-Gh_A01G0588	LNC_001107	lincRNA	Gh_A01G0588	0.980693	0	down
LNC_001107-Gh_A09G2213	LNC_001107	lincRNA	Gh_A09G2213	0.970441	0	down
LNC_001107-Gh_A05G4016	LNC_001107	lincRNA	Gh_A05G4016	0.978807	0	down
LNC_001107-Gh_D08G1652	LNC_001107	lincRNA	Gh_D08G1652	0.964246	0	down
LNC_001107-Gh_A05G2102	LNC_001107	lincRNA	Gh_A05G2102	0.97352	0	down
LNC_001107-Gh_D09G0075	LNC_001107	lincRNA	Gh_D09G0075	0.991515	0	down
LNC_001107-Gh_D06G0417	LNC_001107	lincRNA	Gh_D06G0417	0.956231	0	down
LNC_001107-Gh_A07G2031	LNC_001107	lincRNA	Gh_A07G2031	0.974988	0	down
LNC_001107-Gh_D13G1763	LNC_001107	lincRNA	Gh_D13G1763	0.972658	0	down
LNC_001107-Gh_A11G1147	LNC_001107	lincRNA	Gh_A11G1147	0.985506	0	down
LNC_001107-Gh_D08G2224	LNC_001107	lincRNA	Gh_D08G2224	0.997451	0	down
LNC_001107-Gh_A13G0760	LNC_001107	lincRNA	Gh_A13G0760	0.99096	0	down
LNC_001107-Gh_A05G3269	LNC_001107	lincRNA	Gh_A05G3269	0.987709	0	down
LNC_001107-Gh_A02G0655	LNC_001107	lincRNA	Gh_A02G0655	0.961345	0	down
LNC_001107-Gh_A13G1838	LNC_001107	lincRNA	Gh_A13G1838	0.984237	0	down
LNC_001107-Gh_A06G1804	LNC_001107	lincRNA	Gh_A06G1804	0.992886	0	down
LNC_001107-Gh_D04G1276	LNC_001107	lincRNA	Gh_D04G1276	0.989553	0	down
LNC_001107-Gh_Sca008280G01	LNC_001107	lincRNA	Gh_Sca008280G01	0.986242	0	down
LNC_001107-Gh_A04G0759	LNC_001107	lincRNA	Gh_A04G0759	0.973909	0	down
LNC_001107-Gh_A11G1024	LNC_001107	lincRNA	Gh_A11G1024	0.994133	0	down
LNC_001107-Gh_D06G2174	LNC_001107	lincRNA	Gh_D06G2174	0.990955	0	down
LNC_001107-Gh_D12G0051	LNC_001107	lincRNA	Gh_D12G0051	0.955127	0	down
LNC_001107-Gh_A01G0280	LNC_001107	lincRNA	Gh_A01G0280	0.951365	0	down
LNC_001107-Gh_A01G0046	LNC_001107	lincRNA	Gh_A01G0046	0.991419	0	down
LNC_001107-Gh_D13G2201	LNC_001107	lincRNA	Gh_D13G2201	0.985457	0	down
LNC_001107-Gh_A01G1367	LNC_001107	lincRNA	Gh_A01G1367	0.992465	0	down
LNC_001107-Gh_A07G0774	LNC_001107	lincRNA	Gh_A07G0774	0.975196	0	down
LNC_001107-Gh_D04G0339	LNC_001107	lincRNA	Gh_D04G0339	0.991413	0	down
LNC_001107-Gh_D05G1894	LNC_001107	lincRNA	Gh_D05G1894	0.95372	0	down
LNC_001107-Gh_D05G0689	LNC_001107	lincRNA	Gh_D05G0689	0.950611	0	down
LNC_001107-Gh_A06G1641	LNC_001107	lincRNA	Gh_A06G1641	0.983188	0	down
LNC_001107-Gh_D05G0906	LNC_001107	lincRNA	Gh_D05G0906	0.973889	0	down
LNC_001107-Gh_A12G0118	LNC_001107	lincRNA	Gh_A12G0118	0.968213	0	down
LNC_001107-Gh_D05G3504	LNC_001107	lincRNA	Gh_D05G3504	0.992292	0	down
LNC_001107-Gh_D09G0265	LNC_001107	lincRNA	Gh_D09G0265	0.957658	0	down
LNC_001107-Gh_A08G0747	LNC_001107	lincRNA	Gh_A08G0747	0.952078	0	down
LNC_001107-Gh_A01G2133	LNC_001107	lincRNA	Gh_A01G2133	0.98734	0	down
LNC_001107-Gh_D01G0047	LNC_001107	lincRNA	Gh_D01G0047	0.986053	0	down
LNC_001107-Gh_A12G2323	LNC_001107	lincRNA	Gh_A12G2323	0.960429	0	down
LNC_005201-Gh_D08G2224	LNC_005201	lincRNA	Gh_D08G2224	0.980105	0	down
LNC_005201-Gh_A01G0588	LNC_005201	lincRNA	Gh_A01G0588	0.984211	0	down
LNC_005201-Gh_D12G0051	LNC_005201	lincRNA	Gh_D12G0051	0.972436	0	down
LNC_005201-Gh_A09G2213	LNC_005201	lincRNA	Gh_A09G2213	0.989316	0	down
LNC_005201-Gh_A13G0760	LNC_005201	lincRNA	Gh_A13G0760	0.959584	0	down
LNC_005201-Gh_D05G0906	LNC_005201	lincRNA	Gh_D05G0906	0.970118	0	down
LNC_005201-Gh_A01G0046	LNC_005201	lincRNA	Gh_A01G0046	0.989432	0	down
LNC_005201-Gh_A05G3269	LNC_005201	lincRNA	Gh_A05G3269	0.983849	0	down
LNC_005201-Gh_D13G2201	LNC_005201	lincRNA	Gh_D13G2201	0.969621	0	down
LNC_005201-Gh_D04G1134	LNC_005201	lincRNA	Gh_D04G1134	0.954996	0	down
LNC_005201-Gh_D05G1605	LNC_005201	lincRNA	Gh_D05G1605	0.961391	0	down
LNC_005201-Gh_A07G0774	LNC_005201	lincRNA	Gh_A07G0774	0.99025	0	down
LNC_005201-Gh_A02G0655	LNC_005201	lincRNA	Gh_A02G0655	0.976036	0	down
LNC_005201-Gh_D05G3504	LNC_005201	lincRNA	Gh_D05G3504	0.976384	0	down
LNC_005201-Gh_D04G0339	LNC_005201	lincRNA	Gh_D04G0339	0.978166	0	down
LNC_005201-Gh_D09G0265	LNC_005201	lincRNA	Gh_D09G0265	0.978631	0	down
LNC_005201-Gh_D08G1652	LNC_005201	lincRNA	Gh_D08G1652	0.969484	0	down
LNC_005201-Gh_A05G2102	LNC_005201	lincRNA	Gh_A05G2102	0.98391	0	down
LNC_005201-Gh_D09G0075	LNC_005201	lincRNA	Gh_D09G0075	0.961925	0	down
LNC_005201-Gh_A01G1367	LNC_005201	lincRNA	Gh_A01G1367	0.965343	0	down
LNC_005201-Gh_A13G1838	LNC_005201	lincRNA	Gh_A13G1838	0.961872	0	down
LNC_005201-Gh_A07G2031	LNC_005201	lincRNA	Gh_A07G2031	0.975442	0	down
LNC_005201-Gh_A12G0118	LNC_005201	lincRNA	Gh_A12G0118	0.981473	0	down
LNC_005201-Gh_A05G2921	LNC_005201	lincRNA	Gh_A05G2921	0.951284	0	down
LNC_005201-Gh_A06G1641	LNC_005201	lincRNA	Gh_A06G1641	0.975307	0	down
LNC_005201-Gh_D04G1276	LNC_005201	lincRNA	Gh_D04G1276	0.968074	0	down
LNC_005201-Gh_A06G1804	LNC_005201	lincRNA	Gh_A06G1804	0.962039	0	down
LNC_005201-Gh_D10G0643	LNC_005201	lincRNA	Gh_D10G0643	0.951247	0	down
LNC_005201-Gh_D09G0671	LNC_005201	lincRNA	Gh_D09G0671	0.951096	0	down
LNC_005201-Gh_A01G2133	LNC_005201	lincRNA	Gh_A01G2133	0.952316	0	down
LNC_005201-Gh_D01G0047	LNC_005201	lincRNA	Gh_D01G0047	0.97035	0	down
LNC_005201-Gh_A03G0840	LNC_005201	lincRNA	Gh_A03G0840	0.962897	0	down
LNC_005201-Gh_A11G1024	LNC_005201	lincRNA	Gh_A11G1024	0.969187	0	down
LNC_005201-Gh_D06G2174	LNC_005201	lincRNA	Gh_D06G2174	0.979908	0	down
LNC_005201-Gh_D11G1013	LNC_005201	lincRNA	Gh_D11G1013	0.950755	0	down
LNC_005201-Gh_D09G2169	LNC_005201	lincRNA	Gh_D09G2169	0.964447	0	down
LNC_012390-Gh_D09G0075	LNC_012390	lincRNA	Gh_D09G0075	0.970765	0	down
LNC_012390-Gh_D13G1763	LNC_012390	lincRNA	Gh_D13G1763	0.968015	0	down
LNC_012390-Gh_A11G1147	LNC_012390	lincRNA	Gh_A11G1147	0.971339	0	down
LNC_012390-Gh_D08G2224	LNC_012390	lincRNA	Gh_D08G2224	0.970515	0	down
LNC_012390-Gh_A13G0760	LNC_012390	lincRNA	Gh_A13G0760	0.969923	0	down
LNC_012390-Gh_A05G3269	LNC_012390	lincRNA	Gh_A05G3269	0.960861	0	down
LNC_012390-Gh_A13G1838	LNC_012390	lincRNA	Gh_A13G1838	0.964522	0	down
LNC_012390-Gh_A06G1804	LNC_012390	lincRNA	Gh_A06G1804	0.975671	0	down
LNC_012390-Gh_D04G1276	LNC_012390	lincRNA	Gh_D04G1276	0.971466	0	down
LNC_012390-Gh_Sca008280G01	LNC_012390	lincRNA	Gh_Sca008280G01	0.980792	0	down
LNC_012390-Gh_A04G0759	LNC_012390	lincRNA	Gh_A04G0759	0.974744	0	down
LNC_012390-Gh_A11G1024	LNC_012390	lincRNA	Gh_A11G1024	0.964951	0	down
LNC_012390-Gh_D06G2174	LNC_012390	lincRNA	Gh_D06G2174	0.960365	0	down
LNC_012390-Gh_D13G2201	LNC_012390	lincRNA	Gh_D13G2201	0.960546	0	down
LNC_012390-Gh_A01G1367	LNC_012390	lincRNA	Gh_A01G1367	0.973491	0	down
LNC_012390-Gh_D04G0339	LNC_012390	lincRNA	Gh_D04G0339	0.968303	0	down
LNC_012390-Gh_A05G4016	LNC_012390	lincRNA	Gh_A05G4016	0.972252	0	down
LNC_012390-Gh_A01G2133	LNC_012390	lincRNA	Gh_A01G2133	0.968494	0	down
LNC_012390-Gh_D01G0047	LNC_012390	lincRNA	Gh_D01G0047	0.97269	0	down
LNC_003677-Gh_Sca006201G01	LNC_003677	lncNAT	Gh_Sca006201G01	0.954591	0	down
LNC_012912-Gh_Sca013634G01	LNC_012912	lincRNA	Gh_Sca013634G01	0.950812	0	down
LNC_003720-Gh_D10G1436	LNC_003720	lincRNA	Gh_D10G1436	0.967974	5	up
LNC_008035-Gh_D06G0592	LNC_008035	lincRNA	Gh_D06G0592	0.95299	5	up
LNC_008035-Gh_D10G1436	LNC_008035	lincRNA	Gh_D10G1436	0.95831	5	up
LNC_008035-Gh_D10G0234	LNC_008035	lincRNA	Gh_D10G0234	0.957695	5	up
LNC_008043-Gh_D10G1436	LNC_008043	lincRNA	Gh_D10G1436	0.96729	5	up
LNC_003190-Gh_D10G1436	LNC_003190	lincRNA	Gh_D10G1436	0.951827	5	up
LNC_011319-Gh_A09G2234	LNC_011319	lincRNA	Gh_A09G2234	0.954133	5	down
LNC_007741-Gh_A03G1208	LNC_007741	lincRNA	Gh_A03G1208	0.978245	5	down
LNC_007741-Gh_A09G1537	LNC_007741	lincRNA	Gh_A09G1537	0.965665	5	down
LNC_007741-Gh_D11G0196	LNC_007741	lincRNA	Gh_D11G0196	0.968766	5	down
LNC_009810-Gh_A03G1840	LNC_009810	lincRNA	Gh_A03G1840	0.969813	5	down
LNC_009810-Gh_A11G2110	LNC_009810	lincRNA	Gh_A11G2110	0.954566	5	down
LNC_009810-Gh_D08G2765	LNC_009810	lincRNA	Gh_D08G2765	0.954921	5	down
LNC_003282-Gh_D12G1485	LNC_003282	lincRNA	Gh_D12G1485	0.983099	5	down
LNC_010043-Gh_A03G1840	LNC_010043	lincRNA	Gh_A03G1840	0.95079	5	down
LNC_002112-Gh_A01G0745	LNC_002112	lincRNA	Gh_A01G0745	0.955853	5	down
LNC_002112-Gh_A11G2110	LNC_002112	lincRNA	Gh_A11G2110	0.966663	5	down
LNC_002112-Gh_A03G1840	LNC_002112	lincRNA	Gh_A03G1840	0.978377	5	down
LNC_004921-Gh_A06G0747	LNC_004921	lincRNA	Gh_A06G0747	0.955452	10	up
LNC_004921-Gh_D04G1051	LNC_004921	lincRNA	Gh_D04G1051	0.950004	10	up
LNC_004921-Gh_D11G0171	LNC_004921	lincRNA	Gh_D11G0171	0.952225	10	up
LNC_004921-Gh_D10G2282	LNC_004921	lincRNA	Gh_D10G2282	0.967079	10	up
LNC_000007-Gh_D04G1306	LNC_000007	lincRNA	Gh_D04G1306	0.966441	10	up
LNC_000007-Gh_A02G0236	LNC_000007	lincRNA	Gh_A02G0236	0.953113	10	up
LNC_000007-Gh_A02G0839	LNC_000007	lincRNA	Gh_A02G0839	0.976957	10	up
LNC_000007-Gh_A11G2616	LNC_000007	lincRNA	Gh_A11G2616	0.991297	10	up
LNC_000007-Gh_D11G2930	LNC_000007	lincRNA	Gh_D11G2930	0.987912	10	up
LNC_000007-Gh_D03G1761	LNC_000007	lincRNA	Gh_D03G1761	0.965561	10	up
LNC_000007-Gh_D02G0891	LNC_000007	lincRNA	Gh_D02G0891	0.964612	10	up
LNC_000007-Gh_A12G2002	LNC_000007	lincRNA	Gh_A12G2002	0.980531	10	up
LNC_000007-Gh_A12G2411	LNC_000007	lincRNA	Gh_A12G2411	0.955602	10	up
LNC_000007-Gh_A04G0707	LNC_000007	lincRNA	Gh_A04G0707	0.959126	10	up
LNC_000007-Gh_D02G0889	LNC_000007	lincRNA	Gh_D02G0889	0.989359	10	up
LNC_000007-Gh_D05G0945	LNC_000007	lincRNA	Gh_D05G0945	0.952658	10	up
LNC_000007-Gh_D03G1443	LNC_000007	lincRNA	Gh_D03G1443	0.969219	10	up
LNC_000007-Gh_A01G0520	LNC_000007	lincRNA	Gh_A01G0520	0.974635	10	up
LNC_000007-Gh_A05G1452	LNC_000007	lincRNA	Gh_A05G1452	0.959733	10	up
LNC_000007-Gh_A01G0534	LNC_000007	lincRNA	Gh_A01G0534	0.979799	10	up
LNC_000007-Gh_A02G0805	LNC_000007	lincRNA	Gh_A02G0805	0.965442	10	up
LNC_002723-Gh_D07G1039	LNC_002723	lincRNA	Gh_D07G1039	0.96636	10	up
LNC_002723-Gh_A03G1600	LNC_002723	lincRNA	Gh_A03G1600	0.965906	10	up
LNC_002723-Gh_Sca006839G02	LNC_002723	lincRNA	Gh_Sca006839G02	0.968224	10	up
LNC_002723-Gh_D02G2433	LNC_002723	lincRNA	Gh_D02G2433	0.966966	10	up
LNC_002723-Gh_D13G0283	LNC_002723	lincRNA	Gh_D13G0283	0.975701	10	up
LNC_002896-Gh_D07G1039	LNC_002896	lincRNA	Gh_D07G1039	0.97914	10	up
LNC_002896-Gh_A03G1600	LNC_002896	lincRNA	Gh_A03G1600	0.982493	10	up
LNC_002896-Gh_A11G0443	LNC_002896	lincRNA	Gh_A11G0443	0.977032	10	up
LNC_002896-Gh_D13G0283	LNC_002896	lincRNA	Gh_D13G0283	0.984926	10	up
LNC_002896-Gh_Sca006839G02	LNC_002896	lincRNA	Gh_Sca006839G02	0.96855	10	up
LNC_002896-Gh_D02G2433	LNC_002896	lincRNA	Gh_D02G2433	0.977343	10	up
LNC_002896-Gh_D07G0758	LNC_002896	lincRNA	Gh_D07G0758	0.974177	10	up
LNC_002896-Gh_A10G1880	LNC_002896	lincRNA	Gh_A10G1880	0.956649	10	up
LNC_002896-Gh_D08G2592	LNC_002896	lincRNA	Gh_D08G2592	0.984298	10	up
LNC_003015-Gh_A06G0307	LNC_003015	lincRNA	Gh_A06G0307	0.963109	10	up
LNC_003015-Gh_D04G0612	LNC_003015	lincRNA	Gh_D04G0612	0.957792	10	up
LNC_011992-Gh_A11G0443	LNC_011992	lincRNA	Gh_A11G0443	0.974079	10	up
LNC_011992-Gh_A03G1600	LNC_011992	lincRNA	Gh_A03G1600	0.958034	10	up
LNC_011992-Gh_D07G0758	LNC_011992	lincRNA	Gh_D07G0758	0.977676	10	up
LNC_011992-Gh_A11G0232	LNC_011992	lincRNA	Gh_A11G0232	0.971079	10	up
LNC_011992-Gh_A10G1880	LNC_011992	lincRNA	Gh_A10G1880	0.966434	10	up
LNC_011992-Gh_A07G0140	LNC_011992	lincRNA	Gh_A07G0140	0.951794	10	up
LNC_011992-Gh_D08G2592	LNC_011992	lincRNA	Gh_D08G2592	0.980994	10	up
LNC_011992-Gh_A06G0170	LNC_011992	lincRNA	Gh_A06G0170	0.961216	10	up
LNC_011992-Gh_D05G1626	LNC_011992	lincRNA	Gh_D05G1626	0.972796	10	up
LNC_011992-Gh_D11G0246	LNC_011992	lincRNA	Gh_D11G0246	0.979438	10	up
LNC_011992-Gh_D11G0457	LNC_011992	lincRNA	Gh_D11G0457	0.951793	10	up
LNC_011992-Gh_D02G2433	LNC_011992	lincRNA	Gh_D02G2433	0.953227	10	up
LNC_010849-Gh_A09G0939	LNC_010849	lincRNA	Gh_A09G0939	0.956032	10	up
LNC_010849-Gh_A05G1117	LNC_010849	lincRNA	Gh_A05G1117	0.960281	10	up
LNC_010849-Gh_A05G1225	LNC_010849	lincRNA	Gh_A05G1225	0.965069	10	up
LNC_007458-Gh_D07G1039	LNC_007458	lincRNA	Gh_D07G1039	0.973719	10	up
LNC_007458-Gh_D03G1554	LNC_007458	lincRNA	Gh_D03G1554	0.952373	10	up
LNC_007458-Gh_A03G1600	LNC_007458	lincRNA	Gh_A03G1600	0.993747	10	up
LNC_007458-Gh_A11G0443	LNC_007458	lincRNA	Gh_A11G0443	0.97044	10	up
LNC_007458-Gh_D09G1055	LNC_007458	lincRNA	Gh_D09G1055	0.954944	10	up
LNC_007458-Gh_D13G0283	LNC_007458	lincRNA	Gh_D13G0283	0.967116	10	up
LNC_007458-Gh_Sca006839G02	LNC_007458	lincRNA	Gh_Sca006839G02	0.958388	10	up
LNC_007458-Gh_D02G2433	LNC_007458	lincRNA	Gh_D02G2433	0.98952	10	up
LNC_007458-Gh_D07G0758	LNC_007458	lincRNA	Gh_D07G0758	0.980959	10	up
LNC_007458-Gh_D08G2592	LNC_007458	lincRNA	Gh_D08G2592	0.987049	10	up
LNC_007458-Gh_A10G1880	LNC_007458	lincRNA	Gh_A10G1880	0.963526	10	up
LNC_008928-Gh_D04G1051	LNC_008928	lincRNA	Gh_D04G1051	0.951188	10	up
LNC_007172-Gh_D07G0758	LNC_007172	lincRNA	Gh_D07G0758	0.961007	10	up
LNC_007172-Gh_D07G1039	LNC_007172	lincRNA	Gh_D07G1039	0.955904	10	up
LNC_007172-Gh_D08G2592	LNC_007172	lincRNA	Gh_D08G2592	0.969552	10	up
LNC_007172-Gh_A03G1600	LNC_007172	lincRNA	Gh_A03G1600	0.985163	10	up
LNC_007172-Gh_D02G2433	LNC_007172	lincRNA	Gh_D02G2433	0.983792	10	up
LNC_010893-Gh_D05G1621	LNC_010893	lincRNA	Gh_D05G1621	0.961234	10	down
LNC_010893-Gh_D08G0143	LNC_010893	lincRNA	Gh_D08G0143	0.951202	10	down
LNC_005014-Gh_D11G1495	LNC_005014	lincRNA	Gh_D11G1495	0.951649	10	down
LNC_000539-Gh_A10G1906	LNC_000539	lincRNA	Gh_A10G1906	0.952958	10	down
LNC_001041-Gh_A07G2128	LNC_001041	lincRNA	Gh_A07G2128	0.976168	10	down
LNC_001041-Gh_A09G2318	LNC_001041	lincRNA	Gh_A09G2318	0.965096	10	down
LNC_001041-Gh_D08G2765	LNC_001041	lincRNA	Gh_D08G2765	0.95807	10	down
LNC_009677-Gh_A03G1547	LNC_009677	lincRNA	Gh_A03G1547	0.969653	10	down
LNC_009677-Gh_Sca053668G01	LNC_009677	lincRNA	Gh_Sca053668G01	0.992273	10	down
LNC_011561-Gh_A07G2128	LNC_011561	lincRNA	Gh_A07G2128	0.977516	10	down
LNC_011561-Gh_A10G1906	LNC_011561	lincRNA	Gh_A10G1906	0.964934	10	down
LNC_010346-Gh_A10G1906	LNC_010346	lincRNA	Gh_A10G1906	0.96148	10	down
LNC_009562-Gh_D05G1621	LNC_009562	lincRNA	Gh_D05G1621	0.959056	10	down
LNC_011449-Gh_A07G2128	LNC_011449	lincRNA	Gh_A07G2128	0.951009	10	down
LNC_000804-Gh_A07G2128	LNC_000804	lincRNA	Gh_A07G2128	0.972845	10	down
LNC_001436-Gh_D11G0395	LNC_001436	lincRNA	Gh_D11G0395	0.961131	15	up
LNC_003015-Gh_D12G1771	LNC_003015	lincRNA	Gh_D12G1771	0.953976	15	up
LNC_001709-Gh_D01G0270	LNC_001709	lincRNA	Gh_D01G0270	0.955265	15	up
LNC_008233-Gh_A11G0339	LNC_008233	lincRNA	Gh_A11G0339	0.953484	15	up
LNC_012359-Gh_A06G2028	LNC_012359	lincRNA	Gh_A06G2028	0.954347	15	up
LNC_012359-Gh_D05G1918	LNC_012359	lincRNA	Gh_D05G1918	0.970001	15	up
LNC_012359-Gh_D13G0034	LNC_012359	lincRNA	Gh_D13G0034	0.980607	15	up
LNC_012359-Gh_A08G2218	LNC_012359	lincRNA	Gh_A08G2218	0.969994	15	up
LNC_012359-Gh_A03G1549	LNC_012359	lincRNA	Gh_A03G1549	0.971179	15	up
LNC_012359-Gh_A03G1547	LNC_012359	lincRNA	Gh_A03G1547	0.96812	15	up
LNC_012359-Gh_A06G1736	LNC_012359	lincRNA	Gh_A06G1736	0.956971	15	up
LNC_012359-Gh_A03G2172	LNC_012359	lincRNA	Gh_A03G2172	0.955834	15	up
LNC_012359-Gh_D08G1950	LNC_012359	lincRNA	Gh_D08G1950	0.97609	15	up
LNC_012359-Gh_D07G2083	LNC_012359	lincRNA	Gh_D07G2083	0.971104	15	up
LNC_012359-Gh_A10G1518	LNC_012359	lincRNA	Gh_A10G1518	0.963803	15	up
LNC_012359-Gh_D05G3049	LNC_012359	lincRNA	Gh_D05G3049	0.950499	15	up
LNC_012359-Gh_A06G0785	LNC_012359	lincRNA	Gh_A06G0785	0.958675	15	up
LNC_012359-Gh_D13G1505	LNC_012359	lincRNA	Gh_D13G1505	0.974058	15	up
LNC_012359-Gh_A08G2388	LNC_012359	lincRNA	Gh_A08G2388	0.975839	15	up
LNC_012359-Gh_D10G2027	LNC_012359	lincRNA	Gh_D10G2027	0.966392	15	up
LNC_012359-Gh_A13G0018	LNC_012359	lincRNA	Gh_A13G0018	0.96889	15	up
LNC_012359-Gh_A10G2253	LNC_012359	lincRNA	Gh_A10G2253	0.964359	15	up
LNC_012359-Gh_A05G4022	LNC_012359	lincRNA	Gh_A05G4022	0.968262	15	up
LNC_012359-Gh_D09G0628	LNC_012359	lincRNA	Gh_D09G0628	0.954325	15	up
LNC_012359-Gh_D11G1615	LNC_012359	lincRNA	Gh_D11G1615	0.967862	15	up
LNC_012359-Gh_D13G2415	LNC_012359	lincRNA	Gh_D13G2415	0.970134	15	up
LNC_012359-Gh_A05G1740	LNC_012359	lincRNA	Gh_A05G1740	0.959062	15	up
LNC_012359-Gh_A12G1694	LNC_012359	lincRNA	Gh_A12G1694	0.965412	15	up
LNC_012359-Gh_A01G0132	LNC_012359	lincRNA	Gh_A01G0132	0.959319	15	up
LNC_012359-Gh_D08G0982	LNC_012359	lincRNA	Gh_D08G0982	0.969592	15	up
LNC_012359-Gh_A08G0457	LNC_012359	lincRNA	Gh_A08G0457	0.980869	15	up
LNC_012359-Gh_A08G0474	LNC_012359	lincRNA	Gh_A08G0474	0.961711	15	up
LNC_012359-Gh_A09G0630	LNC_012359	lincRNA	Gh_A09G0630	0.953456	15	up
LNC_012919-Gh_D05G1918	LNC_012919	lincRNA	Gh_D05G1918	0.982063	15	up
LNC_012919-Gh_D13G0034	LNC_012919	lincRNA	Gh_D13G0034	0.977936	15	up
LNC_012919-Gh_D02G0506	LNC_012919	lincRNA	Gh_D02G0506	0.95884	15	up
LNC_012919-Gh_D10G2027	LNC_012919	lincRNA	Gh_D10G2027	0.963403	15	up
LNC_012919-Gh_D01G0177	LNC_012919	lincRNA	Gh_D01G0177	0.952402	15	up
LNC_012919-Gh_A03G1547	LNC_012919	lincRNA	Gh_A03G1547	0.986269	15	up
LNC_012919-Gh_A06G1736	LNC_012919	lincRNA	Gh_A06G1736	0.972673	15	up
LNC_012919-Gh_A03G2172	LNC_012919	lincRNA	Gh_A03G2172	0.985676	15	up
LNC_012919-Gh_D08G1950	LNC_012919	lincRNA	Gh_D08G1950	0.990046	15	up
LNC_012919-Gh_D07G2083	LNC_012919	lincRNA	Gh_D07G2083	0.986647	15	up
LNC_012919-Gh_D08G0544	LNC_012919	lincRNA	Gh_D08G0544	0.966287	15	up
LNC_012919-Gh_D11G1626	LNC_012919	lincRNA	Gh_D11G1626	0.966474	15	up
LNC_012919-Gh_A05G0016	LNC_012919	lincRNA	Gh_A05G0016	0.951813	15	up
LNC_012919-Gh_A10G1518	LNC_012919	lincRNA	Gh_A10G1518	0.973301	15	up
LNC_012919-Gh_D05G3049	LNC_012919	lincRNA	Gh_D05G3049	0.964119	15	up
LNC_012919-Gh_A06G0785	LNC_012919	lincRNA	Gh_A06G0785	0.951023	15	up
LNC_012919-Gh_A03G1549	LNC_012919	lincRNA	Gh_A03G1549	0.985981	15	up
LNC_012919-Gh_A05G4022	LNC_012919	lincRNA	Gh_A05G4022	0.973179	15	up
LNC_012919-Gh_D13G1505	LNC_012919	lincRNA	Gh_D13G1505	0.989383	15	up
LNC_012919-Gh_A08G2388	LNC_012919	lincRNA	Gh_A08G2388	0.98306	15	up
LNC_012919-Gh_A13G0018	LNC_012919	lincRNA	Gh_A13G0018	0.971433	15	up
LNC_012919-Gh_A10G2253	LNC_012919	lincRNA	Gh_A10G2253	0.964068	15	up
LNC_012919-Gh_D09G0628	LNC_012919	lincRNA	Gh_D09G0628	0.974363	15	up
LNC_012919-Gh_Sca053668G01	LNC_012919	lincRNA	Gh_Sca053668G01	0.9516	15	up
LNC_012919-Gh_A01G0132	LNC_012919	lincRNA	Gh_A01G0132	0.955812	15	up
LNC_012919-Gh_A13G2135	LNC_012919	lincRNA	Gh_A13G2135	0.960303	15	up
LNC_012919-Gh_D13G2415	LNC_012919	lincRNA	Gh_D13G2415	0.98311	15	up
LNC_012919-Gh_A05G1740	LNC_012919	lincRNA	Gh_A05G1740	0.97083	15	up
LNC_012919-Gh_A12G1694	LNC_012919	lincRNA	Gh_A12G1694	0.970643	15	up
LNC_012919-Gh_D08G0982	LNC_012919	lincRNA	Gh_D08G0982	0.972933	15	up
LNC_012919-Gh_A08G0457	LNC_012919	lincRNA	Gh_A08G0457	0.97249	15	up
LNC_012919-Gh_D08G1301	LNC_012919	lincRNA	Gh_D08G1301	0.960152	15	up
LNC_012919-Gh_A08G0474	LNC_012919	lincRNA	Gh_A08G0474	0.98145	15	up
LNC_012919-Gh_A08G2218	LNC_012919	lincRNA	Gh_A08G2218	0.960598	15	up
LNC_012919-Gh_D01G1675	LNC_012919	lincRNA	Gh_D01G1675	0.958907	15	up
LNC_012919-Gh_D11G1615	LNC_012919	lincRNA	Gh_D11G1615	0.96681	15	up
LNC_012919-Gh_A09G0630	LNC_012919	lincRNA	Gh_A09G0630	0.973929	15	up
LNC_001074-Gh_D13G0680	LNC_001074	lncNAT	Gh_D13G0680	0.969605	15	up
LNC_001074-Gh_A05G3675	LNC_001074	lncNAT	Gh_A05G3675	0.975649	15	up
LNC_001074-Gh_A05G0660	LNC_001074	lncNAT	Gh_A05G0660	0.964103	15	up
LNC_001074-Gh_A02G0714	LNC_001074	lncNAT	Gh_A02G0714	0.95452	15	up
LNC_001074-Gh_A06G0707	LNC_001074	lncNAT	Gh_A06G0707	0.967967	15	up
LNC_001074-Gh_A06G0873	LNC_001074	lncNAT	Gh_A06G0873	0.957888	15	up
LNC_001074-Gh_D12G2139	LNC_001074	lncNAT	Gh_D12G2139	0.964066	15	up
LNC_001074-Gh_D06G0472	LNC_001074	lncNAT	Gh_D06G0472	0.963199	15	up
LNC_001074-Gh_D02G0857	LNC_001074	lncNAT	Gh_D02G0857	0.973463	15	up
LNC_001074-Gh_D06G1020	LNC_001074	lncNAT	Gh_D06G1020	0.981493	15	up
LNC_001074-Gh_D12G1886	LNC_001074	lncNAT	Gh_D12G1886	0.957514	15	up
LNC_001074-Gh_A12G1482	LNC_001074	lncNAT	Gh_A12G1482	0.963763	15	up
LNC_001074-Gh_D06G0091	LNC_001074	lncNAT	Gh_D06G0091	0.959367	15	up
LNC_001074-Gh_A11G1632	LNC_001074	lncNAT	Gh_A11G1632	0.972775	15	up
LNC_001074-Gh_A04G0812	LNC_001074	lncNAT	Gh_A04G0812	0.960565	15	up
LNC_001074-Gh_A02G0595	LNC_001074	lncNAT	Gh_A02G0595	0.95395	15	up
LNC_001074-Gh_A01G1088	LNC_001074	lncNAT	Gh_A01G1088	0.969972	15	up
LNC_001074-Gh_D05G0686	LNC_001074	lncNAT	Gh_D05G0686	0.975613	15	up
LNC_012398-Gh_D03G0311	LNC_012398	lincRNA	Gh_D03G0311	0.967347	15	up
LNC_012398-Gh_D09G1055	LNC_012398	lincRNA	Gh_D09G1055	0.967642	15	up
LNC_012398-Gh_D07G0758	LNC_012398	lincRNA	Gh_D07G0758	0.993329	15	up
LNC_012398-Gh_D09G1856	LNC_012398	lincRNA	Gh_D09G1856	0.954144	15	up
LNC_005158-Gh_A07G0438	LNC_005158	lincRNA	Gh_A07G0438	0.954622	15	up
LNC_000341-Gh_A05G0934	LNC_000341	lincRNA	Gh_A05G0934	0.962799	15	up
LNC_000341-Gh_A04G0527	LNC_000341	lincRNA	Gh_A04G0527	0.960245	15	up
LNC_000341-Gh_A06G1419	LNC_000341	lincRNA	Gh_A06G1419	0.95421	15	up
LNC_000341-Gh_A04G1012	LNC_000341	lincRNA	Gh_A04G1012	0.954012	15	up
LNC_000341-Gh_A08G0421	LNC_000341	lincRNA	Gh_A08G0421	0.950603	15	up
LNC_000341-Gh_D10G2153	LNC_000341	lincRNA	Gh_D10G2153	0.951785	15	up
LNC_000341-Gh_D05G1019	LNC_000341	lincRNA	Gh_D05G1019	0.959822	15	up
LNC_000341-Gh_D05G0431	LNC_000341	lincRNA	Gh_D05G0431	0.952592	15	up
LNC_000341-Gh_D11G0351	LNC_000341	lincRNA	Gh_D11G0351	0.950418	15	up
LNC_002112-Gh_A12G0496	LNC_002112	lincRNA	Gh_A12G0496	0.966993	15	down
LNC_002112-Gh_A05G3813	LNC_002112	lincRNA	Gh_A05G3813	0.969886	15	down
LNC_002112-Gh_D05G2152	LNC_002112	lincRNA	Gh_D05G2152	0.961828	15	down
LNC_002112-Gh_D04G1251	LNC_002112	lincRNA	Gh_D04G1251	0.952416	15	down
LNC_002112-Gh_D12G0289	LNC_002112	lincRNA	Gh_D12G0289	0.953817	15	down
LNC_004975-Gh_A13G0393	LNC_004975	lincRNA	Gh_A13G0393	0.962389	20	up
LNC_009332-Gh_A04G0733	LNC_009332	lincRNA	Gh_A04G0733	0.990974	20	up
LNC_002855-Gh_A08G0957	LNC_002855	lincRNA	Gh_A08G0957	0.953287	20	up
LNC_002855-Gh_A08G0965	LNC_002855	lincRNA	Gh_A08G0965	0.977777	20	up
LNC_003130-Gh_D02G0704	LNC_003130	lincRNA	Gh_D02G0704	0.976295	20	down
LNC_000940-Gh_A08G2446	LNC_000940	lincRNA	Gh_A08G2446	0.970454	20	down
LNC_012689-Gh_A01G1948	LNC_012689	lincRNA	Gh_A01G1948	0.964788	20	down
LNC_011310-Gh_D01G1128	LNC_011310	lincRNA	Gh_D01G1128	0.970489	20	down
LNC_012873-Gh_A01G1948	LNC_012873	lincRNA	Gh_A01G1948	0.970218	20	down
LNC_008558-Gh_A11G1855	LNC_008558	lincRNA	Gh_A11G1855	0.958606	20	down
LNC_008558-Gh_A10G0470	LNC_008558	lincRNA	Gh_A10G0470	0.952149	20	down
LNC_008850-Gh_A13G0818	LNC_008850	lincRNA	Gh_A13G0818	0.962103	20	down
LNC_008850-Gh_D01G0733	LNC_008850	lincRNA	Gh_D01G0733	0.954109	20	down
LNC_004197-Gh_A05G2068	LNC_004197	lincRNA	Gh_A05G2068	0.961827	20	down
LNC_004197-Gh_A13G0818	LNC_004197	lincRNA	Gh_A13G0818	0.96009	20	down
LNC_012420-Gh_A11G1855	LNC_012420	lincRNA	Gh_A11G1855	0.965026	20	down
LNC_012420-Gh_D02G0704	LNC_012420	lincRNA	Gh_D02G0704	0.978717	20	down
LNC_012420-Gh_A10G0470	LNC_012420	lincRNA	Gh_A10G0470	0.963203	20	down
LNC_006637-Gh_A01G1948	LNC_006637	lincRNA	Gh_A01G1948	0.982141	20	down
LNC_003837-Gh_A11G1855	LNC_003837	lincRNA	Gh_A11G1855	0.964938	20	down
LNC_003837-Gh_D02G0704	LNC_003837	lincRNA	Gh_D02G0704	0.964337	20	down
LNC_003837-Gh_A13G0818	LNC_003837	lincRNA	Gh_A13G0818	0.964797	20	down
LNC_003837-Gh_A02G1666	LNC_003837	lincRNA	Gh_A02G1666	0.950792	20	down
LNC_003837-Gh_D01G0733	LNC_003837	lincRNA	Gh_D01G0733	0.967307	20	down
LNC_007028-Gh_A11G1855	LNC_007028	lincRNA	Gh_A11G1855	0.970004	20	down
LNC_011173-Gh_A08G2446	LNC_011173	lincRNA	Gh_A08G2446	0.954401	20	down
LNC_007491-Gh_D02G0704	LNC_007491	lincRNA	Gh_D02G0704	0.958689	20	down
LNC_007613-Gh_A11G1855	LNC_007613	lincRNA	Gh_A11G1855	0.956856	20	down
LNC_007613-Gh_D02G0704	LNC_007613	lincRNA	Gh_D02G0704	0.984308	20	down
LNC_007613-Gh_A06G0743	LNC_007613	lincRNA	Gh_A06G0743	0.955273	20	down
LNC_009190-Gh_D06G1386	LNC_009190	lincRNA	Gh_D06G1386	0.955763	25	up
LNC_009190-Gh_D12G1552	LNC_009190	lincRNA	Gh_D12G1552	0.950372	25	up
LNC_009190-Gh_D07G0823	LNC_009190	lincRNA	Gh_D07G0823	0.956624	25	up
LNC_009147-Gh_A05G2729	LNC_009147	lincRNA	Gh_A05G2729	0.955835	25	up
LNC_010918-Gh_D09G2023	LNC_010918	lincRNA	Gh_D09G2023	0.99914	25	up
LNC_010918-Gh_D09G2022	LNC_010918	lincRNA	Gh_D09G2022	1	25	up
LNC_010918-Gh_D11G1743	LNC_010918	lincRNA	Gh_D11G1743	0.976043	25	up
LNC_010918-Gh_D11G0804	LNC_010918	lincRNA	Gh_D11G0804	0.99208	25	up
LNC_010918-Gh_D02G0262	LNC_010918	lincRNA	Gh_D02G0262	0.957857	25	up
LNC_010918-Gh_A08G0106	LNC_010918	lincRNA	Gh_A08G0106	0.986701	25	up
LNC_010918-Gh_D02G0260	LNC_010918	lincRNA	Gh_D02G0260	0.990095	25	up
LNC_010918-Gh_D02G1029	LNC_010918	lincRNA	Gh_D02G1029	0.997658	25	up
LNC_010918-Gh_A02G0884	LNC_010918	lincRNA	Gh_A02G0884	0.99842	25	up
LNC_010918-Gh_A07G1846	LNC_010918	lincRNA	Gh_A07G1846	0.98804	25	up
LNC_010918-Gh_D01G2050	LNC_010918	lincRNA	Gh_D01G2050	0.967688	25	up
LNC_010918-Gh_D10G2075	LNC_010918	lincRNA	Gh_D10G2075	0.99687	25	up
LNC_010918-Gh_D13G2238	LNC_010918	lincRNA	Gh_D13G2238	0.991256	25	up
LNC_010918-Gh_A08G1416	LNC_010918	lincRNA	Gh_A08G1416	0.984594	25	up
LNC_010918-Gh_A12G1303	LNC_010918	lincRNA	Gh_A12G1303	0.983225	25	up
LNC_010918-Gh_D12G1832	LNC_010918	lincRNA	Gh_D12G1832	0.998663	25	up
LNC_010918-Gh_D12G1426	LNC_010918	lincRNA	Gh_D12G1426	0.999023	25	up
LNC_010918-Gh_D06G1373	LNC_010918	lincRNA	Gh_D06G1373	1	25	up
LNC_010918-Gh_A02G0199	LNC_010918	lincRNA	Gh_A02G0199	0.959991	25	up
LNC_010918-Gh_A01G0648	LNC_010918	lincRNA	Gh_A01G0648	0.99999	25	up
LNC_010918-Gh_D06G1660	LNC_010918	lincRNA	Gh_D06G1660	0.976017	25	up
LNC_010918-Gh_A09G2295	LNC_010918	lincRNA	Gh_A09G2295	1	25	up
LNC_010918-Gh_A09G2294	LNC_010918	lincRNA	Gh_A09G2294	1	25	up
LNC_010918-Gh_D02G1906	LNC_010918	lincRNA	Gh_D02G1906	0.997557	25	up
LNC_013038-Gh_D02G2038	LNC_013038	lincRNA	Gh_D02G2038	0.955012	25	up
LNC_006412-Gh_A10G1972	LNC_006412	lincRNA	Gh_A10G1972	0.965477	25	up
LNC_006412-Gh_A12G1023	LNC_006412	lincRNA	Gh_A12G1023	0.953693	25	up
LNC_006412-Gh_D11G0298	LNC_006412	lincRNA	Gh_D11G0298	0.959854	25	up
LNC_001376-Gh_A11G1346	LNC_001376	lincRNA	Gh_A11G1346	0.958577	25	up
LNC_005461-Gh_D06G1386	LNC_005461	lincRNA	Gh_D06G1386	0.950195	25	up
LNC_005461-Gh_D12G1552	LNC_005461	lincRNA	Gh_D12G1552	0.950884	25	up
LNC_005461-Gh_D07G0823	LNC_005461	lincRNA	Gh_D07G0823	0.951096	25	up
LNC_000034-Gh_D06G0336	LNC_000034	lncNAT	Gh_D06G0336	0.953429	25	up
LNC_008193-Gh_D08G1716	LNC_008193	lincRNA	Gh_D08G1716	0.978396	25	up
LNC_008193-Gh_D02G0715	LNC_008193	lincRNA	Gh_D02G0715	0.974368	25	up
LNC_008295-Gh_D06G1386	LNC_008295	lincRNA	Gh_D06G1386	0.950488	25	up
LNC_008295-Gh_D06G0336	LNC_008295	lincRNA	Gh_D06G0336	0.951453	25	up
LNC_011734-Gh_A11G1257	LNC_011734	lincRNA	Gh_A11G1257	0.95708	25	up
LNC_012423-Gh_Sca056802G01	LNC_012423	lncNAT	Gh_Sca056802G01	0.961945	25	up
LNC_002936-Gh_D12G1552	LNC_002936	lncNAT	Gh_D12G1552	0.953312	25	up
LNC_006450-Gh_D08G1716	LNC_006450	lincRNA	Gh_D08G1716	0.977593	25	up
LNC_006450-Gh_D02G0715	LNC_006450	lincRNA	Gh_D02G0715	0.972673	25	up
LNC_001212-Gh_D09G2023	LNC_001212	lincRNA	Gh_D09G2023	0.959168	25	up
LNC_001212-Gh_D09G2022	LNC_001212	lincRNA	Gh_D09G2022	0.960895	25	up
LNC_001212-Gh_D11G0804	LNC_001212	lincRNA	Gh_D11G0804	0.955759	25	up
LNC_001212-Gh_D02G0260	LNC_001212	lincRNA	Gh_D02G0260	0.968827	25	up
LNC_001212-Gh_D02G1029	LNC_001212	lincRNA	Gh_D02G1029	0.968199	25	up
LNC_001212-Gh_A02G0884	LNC_001212	lincRNA	Gh_A02G0884	0.961526	25	up
LNC_001212-Gh_A07G1846	LNC_001212	lincRNA	Gh_A07G1846	0.960391	25	up
LNC_001212-Gh_D10G2075	LNC_001212	lincRNA	Gh_D10G2075	0.95306	25	up
LNC_001212-Gh_D13G2238	LNC_001212	lincRNA	Gh_D13G2238	0.953048	25	up
LNC_001212-Gh_A08G1416	LNC_001212	lincRNA	Gh_A08G1416	0.964623	25	up
LNC_001212-Gh_A12G1303	LNC_001212	lincRNA	Gh_A12G1303	0.970857	25	up
LNC_001212-Gh_D12G1832	LNC_001212	lincRNA	Gh_D12G1832	0.963947	25	up
LNC_001212-Gh_D12G1426	LNC_001212	lincRNA	Gh_D12G1426	0.958426	25	up
LNC_001212-Gh_D06G1373	LNC_001212	lincRNA	Gh_D06G1373	0.960895	25	up
LNC_001212-Gh_A02G0199	LNC_001212	lincRNA	Gh_A02G0199	0.957269	25	up
LNC_001212-Gh_A01G0648	LNC_001212	lincRNA	Gh_A01G0648	0.961411	25	up
LNC_001212-Gh_D06G1660	LNC_001212	lincRNA	Gh_D06G1660	0.957301	25	up
LNC_001212-Gh_A09G2295	LNC_001212	lincRNA	Gh_A09G2295	0.960895	25	up
LNC_001212-Gh_A09G2294	LNC_001212	lincRNA	Gh_A09G2294	0.960895	25	up
LNC_001212-Gh_D02G1906	LNC_001212	lincRNA	Gh_D02G1906	0.959423	25	up
LNC_011099-Gh_D08G1716	LNC_011099	lincRNA	Gh_D08G1716	0.96968	25	up
LNC_011099-Gh_D02G0715	LNC_011099	lincRNA	Gh_D02G0715	0.980845	25	up
LNC_000055-Gh_A12G0762	LNC_000055	lincRNA	Gh_A12G0762	0.955231	25	up
LNC_005364-Gh_D12G1552	LNC_005364	lincRNA	Gh_D12G1552	0.952424	25	up
LNC_000290-Gh_A05G2729	LNC_000290	lincRNA	Gh_A05G2729	0.953989	25	up
LNC_012001-Gh_A03G1085	LNC_012001	lincRNA	Gh_A03G1085	0.950903	25	up
LNC_012001-Gh_D02G1502	LNC_012001	lincRNA	Gh_D02G1502	0.954898	25	up
LNC_003012-Gh_D06G1386	LNC_003012	lincRNA	Gh_D06G1386	0.960167	25	up
LNC_010956-Gh_D06G1660	LNC_010956	lincRNA	Gh_D06G1660	0.96318	25	up
LNC_010956-Gh_A07G0507	LNC_010956	lincRNA	Gh_A07G0507	0.973712	25	up
LNC_010956-Gh_D11G0804	LNC_010956	lincRNA	Gh_D11G0804	0.950634	25	up
LNC_010956-Gh_A07G1846	LNC_010956	lincRNA	Gh_A07G1846	0.974463	25	up
LNC_001783-Gh_D09G2023	LNC_001783	lincRNA	Gh_D09G2023	0.997219	25	up
LNC_001783-Gh_D09G2022	LNC_001783	lincRNA	Gh_D09G2022	0.994889	25	up
LNC_001783-Gh_D11G1743	LNC_001783	lincRNA	Gh_D11G1743	0.972871	25	up
LNC_001783-Gh_D11G0804	LNC_001783	lincRNA	Gh_D11G0804	0.989122	25	up
LNC_001783-Gh_D02G0262	LNC_001783	lincRNA	Gh_D02G0262	0.950057	25	up
LNC_001783-Gh_A08G0106	LNC_001783	lincRNA	Gh_A08G0106	0.97915	25	up
LNC_001783-Gh_D02G0260	LNC_001783	lincRNA	Gh_D02G0260	0.989757	25	up
LNC_001783-Gh_D02G1029	LNC_001783	lincRNA	Gh_D02G1029	0.992429	25	up
LNC_001783-Gh_A02G0884	LNC_001783	lincRNA	Gh_A02G0884	0.993247	25	up
LNC_001783-Gh_A07G1846	LNC_001783	lincRNA	Gh_A07G1846	0.988877	25	up
LNC_001783-Gh_D01G2050	LNC_001783	lincRNA	Gh_D01G2050	0.958929	25	up
LNC_001783-Gh_D10G2075	LNC_001783	lincRNA	Gh_D10G2075	0.9904	25	up
LNC_001783-Gh_D13G2238	LNC_001783	lincRNA	Gh_D13G2238	0.98455	25	up
LNC_001783-Gh_A08G1416	LNC_001783	lincRNA	Gh_A08G1416	0.986402	25	up
LNC_001783-Gh_A12G1303	LNC_001783	lincRNA	Gh_A12G1303	0.977098	25	up
LNC_001783-Gh_D12G1832	LNC_001783	lincRNA	Gh_D12G1832	0.993868	25	up
LNC_001783-Gh_D12G1426	LNC_001783	lincRNA	Gh_D12G1426	0.993578	25	up
LNC_001783-Gh_D06G1373	LNC_001783	lincRNA	Gh_D06G1373	0.994889	25	up
LNC_001783-Gh_A02G0199	LNC_001783	lincRNA	Gh_A02G0199	0.952881	25	up
LNC_001783-Gh_A01G0648	LNC_001783	lincRNA	Gh_A01G0648	0.994848	25	up
LNC_001783-Gh_D06G1660	LNC_001783	lincRNA	Gh_D06G1660	0.97447	25	up
LNC_001783-Gh_A09G2295	LNC_001783	lincRNA	Gh_A09G2295	0.994889	25	up
LNC_001783-Gh_A09G2294	LNC_001783	lincRNA	Gh_A09G2294	0.994889	25	up
LNC_001783-Gh_D02G1906	LNC_001783	lincRNA	Gh_D02G1906	0.991041	25	up
LNC_011913-Gh_D12G1552	LNC_011913	lincRNA	Gh_D12G1552	0.953749	25	up
LNC_011281-Gh_A05G2729	LNC_011281	lincRNA	Gh_A05G2729	0.950734	25	up
LNC_005894-Gh_D06G1386	LNC_005894	lincRNA	Gh_D06G1386	0.955358	25	up
LNC_005421-Gh_D09G2023	LNC_005421	lincRNA	Gh_D09G2023	0.980975	25	up
LNC_005421-Gh_D09G2022	LNC_005421	lincRNA	Gh_D09G2022	0.982219	25	up
LNC_005421-Gh_D11G1743	LNC_005421	lincRNA	Gh_D11G1743	0.95927	25	up
LNC_005421-Gh_D11G0804	LNC_005421	lincRNA	Gh_D11G0804	0.973203	25	up
LNC_005421-Gh_A08G0106	LNC_005421	lincRNA	Gh_A08G0106	0.971547	25	up
LNC_005421-Gh_D02G0260	LNC_005421	lincRNA	Gh_D02G0260	0.969964	25	up
LNC_005421-Gh_D02G1029	LNC_005421	lincRNA	Gh_D02G1029	0.978513	25	up
LNC_005421-Gh_A02G0884	LNC_005421	lincRNA	Gh_A02G0884	0.979604	25	up
LNC_005421-Gh_A07G1846	LNC_005421	lincRNA	Gh_A07G1846	0.968201	25	up
LNC_005421-Gh_D01G2050	LNC_005421	lincRNA	Gh_D01G2050	0.955613	25	up
LNC_005421-Gh_D10G2075	LNC_005421	lincRNA	Gh_D10G2075	0.977769	25	up
LNC_005421-Gh_D13G2238	LNC_005421	lincRNA	Gh_D13G2238	0.974564	25	up
LNC_005421-Gh_A08G1416	LNC_005421	lincRNA	Gh_A08G1416	0.965171	25	up
LNC_005421-Gh_A12G1303	LNC_005421	lincRNA	Gh_A12G1303	0.963538	25	up
LNC_005421-Gh_D12G1832	LNC_005421	lincRNA	Gh_D12G1832	0.979696	25	up
LNC_005421-Gh_D12G1426	LNC_005421	lincRNA	Gh_D12G1426	0.981251	25	up
LNC_005421-Gh_D06G1373	LNC_005421	lincRNA	Gh_D06G1373	0.982219	25	up
LNC_005421-Gh_A01G0648	LNC_005421	lincRNA	Gh_A01G0648	0.982147	25	up
LNC_005421-Gh_D06G1660	LNC_005421	lincRNA	Gh_D06G1660	0.951958	25	up
LNC_005421-Gh_A09G2295	LNC_005421	lincRNA	Gh_A09G2295	0.982219	25	up
LNC_005421-Gh_A09G2294	LNC_005421	lincRNA	Gh_A09G2294	0.982219	25	up
LNC_005421-Gh_D02G1906	LNC_005421	lincRNA	Gh_D02G1906	0.978715	25	up
LNC_008211-Gh_A12G1023	LNC_008211	lincRNA	Gh_A12G1023	0.960411	25	up
LNC_008917-Gh_D09G2023	LNC_008917	lincRNA	Gh_D09G2023	0.97275	25	up
LNC_008917-Gh_D09G2022	LNC_008917	lincRNA	Gh_D09G2022	0.973571	25	up
LNC_008917-Gh_D11G0804	LNC_008917	lincRNA	Gh_D11G0804	0.963791	25	up
LNC_008917-Gh_A08G0106	LNC_008917	lincRNA	Gh_A08G0106	0.957549	25	up
LNC_008917-Gh_D02G0260	LNC_008917	lincRNA	Gh_D02G0260	0.960152	25	up
LNC_008917-Gh_D02G1029	LNC_008917	lincRNA	Gh_D02G1029	0.969044	25	up
LNC_008917-Gh_A02G0884	LNC_008917	lincRNA	Gh_A02G0884	0.970501	25	up
LNC_008917-Gh_A07G1846	LNC_008917	lincRNA	Gh_A07G1846	0.964966	25	up
LNC_008917-Gh_D10G2075	LNC_008917	lincRNA	Gh_D10G2075	0.974694	25	up
LNC_008917-Gh_D13G2238	LNC_008917	lincRNA	Gh_D13G2238	0.979605	25	up
LNC_008917-Gh_A08G1416	LNC_008917	lincRNA	Gh_A08G1416	0.953402	25	up
LNC_008917-Gh_A12G1303	LNC_008917	lincRNA	Gh_A12G1303	0.950127	25	up
LNC_008917-Gh_D12G1832	LNC_008917	lincRNA	Gh_D12G1832	0.971205	25	up
LNC_008917-Gh_D12G1426	LNC_008917	lincRNA	Gh_D12G1426	0.971622	25	up
LNC_008917-Gh_D06G1373	LNC_008917	lincRNA	Gh_D06G1373	0.973571	25	up
LNC_008917-Gh_A01G0648	LNC_008917	lincRNA	Gh_A01G0648	0.973484	25	up
LNC_008917-Gh_A09G2295	LNC_008917	lincRNA	Gh_A09G2295	0.973571	25	up
LNC_008917-Gh_A09G2294	LNC_008917	lincRNA	Gh_A09G2294	0.973571	25	up
LNC_008917-Gh_D02G1906	LNC_008917	lincRNA	Gh_D02G1906	0.980359	25	up
LNC_003477-Gh_D09G2023	LNC_003477	lincRNA	Gh_D09G2023	0.99852	25	up
LNC_003477-Gh_D09G2022	LNC_003477	lincRNA	Gh_D09G2022	0.999426	25	up
LNC_003477-Gh_D11G1743	LNC_003477	lincRNA	Gh_D11G1743	0.977261	25	up
LNC_003477-Gh_D11G0804	LNC_003477	lincRNA	Gh_D11G0804	0.993175	25	up
LNC_003477-Gh_D02G0262	LNC_003477	lincRNA	Gh_D02G0262	0.956626	25	up
LNC_003477-Gh_A08G0106	LNC_003477	lincRNA	Gh_A08G0106	0.985546	25	up
LNC_003477-Gh_D02G0260	LNC_003477	lincRNA	Gh_D02G0260	0.98923	25	up
LNC_003477-Gh_D02G1029	LNC_003477	lincRNA	Gh_D02G1029	0.997216	25	up
LNC_003477-Gh_A02G0884	LNC_003477	lincRNA	Gh_A02G0884	0.99769	25	up
LNC_003477-Gh_A07G1846	LNC_003477	lincRNA	Gh_A07G1846	0.990956	25	up
LNC_003477-Gh_D01G2050	LNC_003477	lincRNA	Gh_D01G2050	0.965748	25	up
LNC_003477-Gh_D10G2075	LNC_003477	lincRNA	Gh_D10G2075	0.995972	25	up
LNC_003477-Gh_D13G2238	LNC_003477	lincRNA	Gh_D13G2238	0.990302	25	up
LNC_003477-Gh_A08G1416	LNC_003477	lincRNA	Gh_A08G1416	0.98693	25	up
LNC_003477-Gh_A12G1303	LNC_003477	lincRNA	Gh_A12G1303	0.982402	25	up
LNC_003477-Gh_D12G1832	LNC_003477	lincRNA	Gh_D12G1832	0.997947	25	up
LNC_003477-Gh_D12G1426	LNC_003477	lincRNA	Gh_D12G1426	0.998369	25	up
LNC_003477-Gh_D06G1373	LNC_003477	lincRNA	Gh_D06G1373	0.999426	25	up
LNC_003477-Gh_A02G0199	LNC_003477	lincRNA	Gh_A02G0199	0.958924	25	up
LNC_003477-Gh_A01G0648	LNC_003477	lincRNA	Gh_A01G0648	0.999408	25	up
LNC_003477-Gh_D06G1660	LNC_003477	lincRNA	Gh_D06G1660	0.977689	25	up
LNC_003477-Gh_A09G2295	LNC_003477	lincRNA	Gh_A09G2295	0.999426	25	up
LNC_003477-Gh_A09G2294	LNC_003477	lincRNA	Gh_A09G2294	0.999426	25	up
LNC_003477-Gh_D02G1906	LNC_003477	lincRNA	Gh_D02G1906	0.996869	25	up
LNC_012208-Gh_A13G1919	LNC_012208	lincRNA	Gh_A13G1919	0.968212	25	down
LNC_001617-Gh_D10G1461	LNC_001617	lincRNA	Gh_D10G1461	0.951809	25	down
LNC_003130-Gh_A04G0110	LNC_003130	lincRNA	Gh_A04G0110	0.974218	25	down
LNC_003130-Gh_D12G2419	LNC_003130	lincRNA	Gh_D12G2419	0.990276	25	down
LNC_000568-Gh_D09G0011	LNC_000568	lincRNA	Gh_D09G0011	0.956495	25	down
LNC_000568-Gh_D12G1788	LNC_000568	lincRNA	Gh_D12G1788	0.950921	25	down
LNC_009763-Gh_A09G2234	LNC_009763	lincRNA	Gh_A09G2234	0.962657	25	down
LNC_003733-Gh_D05G0146	LNC_003733	lincRNA	Gh_D05G0146	0.964229	25	down
LNC_009974-Gh_A04G0412	LNC_009974	lincRNA	Gh_A04G0412	0.969155	25	down
LNC_011448-Gh_A03G1167	LNC_011448	lincRNA	Gh_A03G1167	0.964393	25	down
LNC_002607-Gh_D13G0484	LNC_002607	lincRNA	Gh_D13G0484	0.95481	25	down
LNC_008853-Gh_D13G0484	LNC_008853	lincRNA	Gh_D13G0484	0.957694	25	down
LNC_008852-Gh_D13G0484	LNC_008852	lincRNA	Gh_D13G0484	0.957694	25	down
LNC_010724-Gh_D02G2247	LNC_010724	lincRNA	Gh_D02G2247	0.955205	25	down
LNC_003570-Gh_A08G2114	LNC_003570	lincRNA	Gh_A08G2114	0.958448	25	down
LNC_003570-Gh_D01G0733	LNC_003570	lincRNA	Gh_D01G0733	0.957507	25	down
LNC_003570-Gh_A01G1879	LNC_003570	lincRNA	Gh_A01G1879	0.956338	25	down
LNC_003570-Gh_D11G1469	LNC_003570	lincRNA	Gh_D11G1469	0.9532	25	down
LNC_003570-Gh_D13G2254	LNC_003570	lincRNA	Gh_D13G2254	0.955071	25	down
LNC_003570-Gh_D08G0251	LNC_003570	lincRNA	Gh_D08G0251	0.968807	25	down
LNC_003570-Gh_A11G0653	LNC_003570	lincRNA	Gh_A11G0653	0.968578	25	down
LNC_003990-Gh_D02G0224	LNC_003990	lincRNA	Gh_D02G0224	0.950708	25	down
LNC_003990-Gh_D10G1461	LNC_003990	lincRNA	Gh_D10G1461	0.976412	25	down
LNC_011262-Gh_A03G1167	LNC_011262	lincRNA	Gh_A03G1167	0.956151	25	down
LNC_010630-Gh_D13G2254	LNC_010630	lincRNA	Gh_D13G2254	0.952973	25	down
LNC_010630-Gh_D06G2239	LNC_010630	lincRNA	Gh_D06G2239	0.95884	25	down
LNC_002252-Gh_A08G1149	LNC_002252	lincRNA	Gh_A08G1149	0.97011	25	down
LNC_002252-Gh_D10G1461	LNC_002252	lincRNA	Gh_D10G1461	0.960505	25	down
LNC_002252-Gh_D12G1788	LNC_002252	lincRNA	Gh_D12G1788	0.969967	25	down
LNC_001866-Gh_A01G0902	LNC_001866	lincRNA	Gh_A01G0902	0.972121	25	down
LNC_001866-Gh_D08G0251	LNC_001866	lincRNA	Gh_D08G0251	0.950011	25	down
LNC_007292-Gh_D09G0965	LNC_007292	lincRNA	Gh_D09G0965	0.956704	30	up
LNC_005274-Gh_D11G3289	LNC_005274	lncNAT	Gh_D11G3289	0.961288	30	up
LNC_005274-Gh_D09G0480	LNC_005274	lncNAT	Gh_D09G0480	0.960752	30	up
LNC_011501-Gh_D10G0329	LNC_011501	lincRNA	Gh_D10G0329	0.95599	30	up
LNC_011501-Gh_D11G3289	LNC_011501	lincRNA	Gh_D11G3289	0.950786	30	up
LNC_011501-Gh_D08G1728	LNC_011501	lincRNA	Gh_D08G1728	0.958537	30	up
LNC_011501-Gh_A08G1434	LNC_011501	lincRNA	Gh_A08G1434	0.951582	30	up
LNC_011501-Gh_A11G2903	LNC_011501	lincRNA	Gh_A11G2903	0.973576	30	up
LNC_005737-Gh_D03G1078	LNC_005737	lncNAT	Gh_D03G1078	0.968127	30	up
LNC_005737-Gh_A03G0461	LNC_005737	lncNAT	Gh_A03G0461	0.971883	30	up
LNC_005737-Gh_A13G1776	LNC_005737	lncNAT	Gh_A13G1776	0.95479	30	up
LNC_004572-Gh_A12G1320	LNC_004572	lncNAT	Gh_A12G1320	0.973446	30	up
LNC_004572-Gh_Sca012190G01	LNC_004572	lncNAT	Gh_Sca012190G01	0.967965	30	up
LNC_004572-Gh_D13G0702	LNC_004572	lncNAT	Gh_D13G0702	0.960733	30	up
LNC_004572-Gh_D11G2694	LNC_004572	lncNAT	Gh_D11G2694	0.95427	30	up
LNC_004572-Gh_A08G1809	LNC_004572	lncNAT	Gh_A08G1809	0.953129	30	up
LNC_004572-Gh_D09G0982	LNC_004572	lncNAT	Gh_D09G0982	0.958897	30	up
LNC_004572-Gh_A10G0290	LNC_004572	lncNAT	Gh_A10G0290	0.981779	30	up
LNC_004572-Gh_D10G1621	LNC_004572	lncNAT	Gh_D10G1621	0.973085	30	up
LNC_004572-Gh_A03G1281	LNC_004572	lncNAT	Gh_A03G1281	0.982316	30	up
LNC_004572-Gh_A06G1442	LNC_004572	lncNAT	Gh_A06G1442	0.95895	30	up
LNC_004572-Gh_A07G1227	LNC_004572	lncNAT	Gh_A07G1227	0.961636	30	up
LNC_004572-Gh_D12G0119	LNC_004572	lncNAT	Gh_D12G0119	0.964837	30	up
LNC_004572-Gh_D11G3380	LNC_004572	lncNAT	Gh_D11G3380	0.962561	30	up
LNC_004572-Gh_D10G1592	LNC_004572	lncNAT	Gh_D10G1592	0.960394	30	up
LNC_004572-Gh_D11G2998	LNC_004572	lncNAT	Gh_D11G2998	0.985153	30	up
LNC_004572-Gh_D05G1156	LNC_004572	lncNAT	Gh_D05G1156	0.95816	30	up
LNC_004572-Gh_A05G0067	LNC_004572	lncNAT	Gh_A05G0067	0.96234	30	up
LNC_004572-Gh_A11G2458	LNC_004572	lncNAT	Gh_A11G2458	0.978403	30	up
LNC_004572-Gh_D05G1381	LNC_004572	lncNAT	Gh_D05G1381	0.957601	30	up
LNC_004572-Gh_A10G1259	LNC_004572	lncNAT	Gh_A10G1259	0.980527	30	up
LNC_004572-Gh_D02G0729	LNC_004572	lncNAT	Gh_D02G0729	0.964602	30	up
LNC_004572-Gh_A03G2003	LNC_004572	lncNAT	Gh_A03G2003	0.953821	30	up
LNC_004572-Gh_A04G0771	LNC_004572	lncNAT	Gh_A04G0771	0.975075	30	up
LNC_004572-Gh_D07G0047	LNC_004572	lncNAT	Gh_D07G0047	0.95224	30	up
LNC_004572-Gh_D03G1494	LNC_004572	lncNAT	Gh_D03G1494	0.950412	30	up
LNC_004572-Gh_A09G1295	LNC_004572	lncNAT	Gh_A09G1295	0.950699	30	up
LNC_004572-Gh_A09G1483	LNC_004572	lncNAT	Gh_A09G1483	0.972679	30	up
LNC_004572-Gh_D07G2165	LNC_004572	lncNAT	Gh_D07G2165	0.969329	30	up
LNC_004572-Gh_D11G2775	LNC_004572	lncNAT	Gh_D11G2775	0.974778	30	up
LNC_004572-Gh_A10G1940	LNC_004572	lncNAT	Gh_A10G1940	0.961215	30	up
LNC_004572-Gh_D05G2414	LNC_004572	lncNAT	Gh_D05G2414	0.955171	30	up
LNC_004572-Gh_A10G1627	LNC_004572	lncNAT	Gh_A10G1627	0.971811	30	up
LNC_004572-Gh_A10G2232	LNC_004572	lncNAT	Gh_A10G2232	0.966263	30	up
LNC_004572-Gh_D02G1576	LNC_004572	lncNAT	Gh_D02G1576	0.978466	30	up
LNC_004187-Gh_D09G2021	LNC_004187	lincRNA	Gh_D09G2021	0.95211	30	up
LNC_007475-Gh_D13G1813	LNC_007475	lncNAT	Gh_D13G1813	0.95902	30	up
LNC_007506-Gh_A06G1744	LNC_007506	lincRNA	Gh_A06G1744	0.951818	30	up
LNC_003036-Gh_D13G1813	LNC_003036	lincRNA	Gh_D13G1813	0.962734	30	up
LNC_003036-Gh_D12G2520	LNC_003036	lincRNA	Gh_D12G2520	0.95262	30	up
LNC_001074-Gh_D12G2520	LNC_001074	lncNAT	Gh_D12G2520	0.962581	30	up
LNC_001873-Gh_D08G0448	LNC_001873	lincRNA	Gh_D08G0448	0.966422	30	up
LNC_001873-Gh_A10G1987	LNC_001873	lincRNA	Gh_A10G1987	0.960868	30	up
LNC_001873-Gh_D09G0480	LNC_001873	lincRNA	Gh_D09G0480	0.950199	30	up
LNC_008209-Gh_D03G0494	LNC_008209	lincRNA	Gh_D03G0494	0.956306	30	up
LNC_008209-Gh_D11G3289	LNC_008209	lincRNA	Gh_D11G3289	0.978955	30	up
LNC_008209-Gh_A11G2903	LNC_008209	lincRNA	Gh_A11G2903	0.974426	30	up
LNC_008209-Gh_D09G0480	LNC_008209	lincRNA	Gh_D09G0480	0.959766	30	up
LNC_007545-Gh_D11G2225	LNC_007545	lincRNA	Gh_D11G2225	0.951446	30	up
LNC_010389-Gh_D08G1868	LNC_010389	lincRNA	Gh_D08G1868	0.951641	30	up
LNC_010389-Gh_A08G0386	LNC_010389	lincRNA	Gh_A08G0386	0.958765	30	up
LNC_010389-Gh_D04G1703	LNC_010389	lincRNA	Gh_D04G1703	0.95413	30	up
LNC_007809-Gh_A11G2458	LNC_007809	lincRNA	Gh_A11G2458	0.978069	30	up
LNC_007809-Gh_D07G0047	LNC_007809	lincRNA	Gh_D07G0047	0.971491	30	up
LNC_007809-Gh_Sca012190G01	LNC_007809	lincRNA	Gh_Sca012190G01	0.958587	30	up
LNC_007809-Gh_A10G0290	LNC_007809	lincRNA	Gh_A10G0290	0.978694	30	up
LNC_007809-Gh_D10G1621	LNC_007809	lincRNA	Gh_D10G1621	0.982864	30	up
LNC_007809-Gh_A03G1281	LNC_007809	lincRNA	Gh_A03G1281	0.966859	30	up
LNC_007809-Gh_D12G0119	LNC_007809	lincRNA	Gh_D12G0119	0.964723	30	up
LNC_007809-Gh_D10G1592	LNC_007809	lincRNA	Gh_D10G1592	0.950248	30	up
LNC_007809-Gh_A10G2232	LNC_007809	lincRNA	Gh_A10G2232	0.959734	30	up
LNC_007809-Gh_A10G1259	LNC_007809	lincRNA	Gh_A10G1259	0.981054	30	up
LNC_007809-Gh_D02G0729	LNC_007809	lincRNA	Gh_D02G0729	0.950571	30	up
LNC_007809-Gh_A06G1442	LNC_007809	lincRNA	Gh_A06G1442	0.956127	30	up
LNC_007809-Gh_A09G1483	LNC_007809	lincRNA	Gh_A09G1483	0.955472	30	up
LNC_007809-Gh_D11G2998	LNC_007809	lincRNA	Gh_D11G2998	0.959795	30	up
LNC_007809-Gh_D11G2775	LNC_007809	lincRNA	Gh_D11G2775	0.980924	30	up
LNC_007809-Gh_D02G1576	LNC_007809	lincRNA	Gh_D02G1576	0.951606	30	up
LNC_007975-Gh_D08G1866	LNC_007975	lncNAT	Gh_D08G1866	0.969466	30	up
LNC_007975-Gh_D10G0329	LNC_007975	lncNAT	Gh_D10G0329	0.970256	30	up
LNC_007975-Gh_A11G2046	LNC_007975	lncNAT	Gh_A11G2046	0.9775	30	up
LNC_007975-Gh_D01G0789	LNC_007975	lncNAT	Gh_D01G0789	0.957748	30	up
LNC_007975-Gh_D03G1182	LNC_007975	lncNAT	Gh_D03G1182	0.968053	30	up
LNC_007975-Gh_A09G1295	LNC_007975	lncNAT	Gh_A09G1295	0.968104	30	up
LNC_007975-Gh_D02G1767	LNC_007975	lncNAT	Gh_D02G1767	0.961357	30	up
LNC_007975-Gh_A12G1772	LNC_007975	lncNAT	Gh_A12G1772	0.961229	30	up
LNC_007975-Gh_D11G2694	LNC_007975	lncNAT	Gh_D11G2694	0.957779	30	up
LNC_007975-Gh_Sca006422G01	LNC_007975	lncNAT	Gh_Sca006422G01	0.968373	30	up
LNC_007975-Gh_A07G1634	LNC_007975	lncNAT	Gh_A07G1634	0.976198	30	up
LNC_007975-Gh_D03G0578	LNC_007975	lncNAT	Gh_D03G0578	0.983412	30	up
LNC_007975-Gh_A07G1227	LNC_007975	lncNAT	Gh_A07G1227	0.961233	30	up
LNC_007975-Gh_A03G2003	LNC_007975	lncNAT	Gh_A03G2003	0.956984	30	up
LNC_007975-Gh_A01G0549	LNC_007975	lncNAT	Gh_A01G0549	0.969912	30	up
LNC_007975-Gh_A07G0721	LNC_007975	lncNAT	Gh_A07G0721	0.962859	30	up
LNC_007975-Gh_D07G1170	LNC_007975	lncNAT	Gh_D07G1170	0.970673	30	up
LNC_007975-Gh_Sca012190G01	LNC_007975	lncNAT	Gh_Sca012190G01	0.968682	30	up
LNC_007975-Gh_A06G2001	LNC_007975	lncNAT	Gh_A06G2001	0.980451	30	up
LNC_007975-Gh_A10G0538	LNC_007975	lncNAT	Gh_A10G0538	0.971841	30	up
LNC_007975-Gh_A05G2338	LNC_007975	lncNAT	Gh_A05G2338	0.956969	30	up
LNC_007975-Gh_D08G1728	LNC_007975	lncNAT	Gh_D08G1728	0.95985	30	up
LNC_007975-Gh_A08G0910	LNC_007975	lncNAT	Gh_A08G0910	0.977368	30	up
LNC_007975-Gh_Sca004949G01	LNC_007975	lncNAT	Gh_Sca004949G01	0.970996	30	up
LNC_007975-Gh_D10G1592	LNC_007975	lncNAT	Gh_D10G1592	0.964218	30	up
LNC_007975-Gh_D05G1509	LNC_007975	lncNAT	Gh_D05G1509	0.955996	30	up
LNC_007975-Gh_D08G1544	LNC_007975	lncNAT	Gh_D08G1544	0.96162	30	up
LNC_007975-Gh_A06G0196	LNC_007975	lncNAT	Gh_A06G0196	0.953347	30	up
LNC_007975-Gh_D09G0197	LNC_007975	lncNAT	Gh_D09G0197	0.95826	30	up
LNC_003048-Gh_D11G1063	LNC_003048	lincRNA	Gh_D11G1063	0.954566	30	down
LNC_010792-Gh_A02G1383	LNC_010792	lincRNA	Gh_A02G1383	0.95092	30	down
LNC_010792-Gh_A07G1077	LNC_010792	lincRNA	Gh_A07G1077	0.951847	30	down
LNC_010792-Gh_A09G0524	LNC_010792	lincRNA	Gh_A09G0524	0.95305	30	down
LNC_010792-Gh_D03G0056	LNC_010792	lincRNA	Gh_D03G0056	0.954238	30	down
LNC_003439-Gh_A06G1870	LNC_003439	lincRNA	Gh_A06G1870	0.969858	30	down
LNC_003439-Gh_A01G0871	LNC_003439	lincRNA	Gh_A01G0871	0.953027	30	down
LNC_003439-Gh_A11G0727	LNC_003439	lincRNA	Gh_A11G0727	0.967208	30	down
LNC_003439-Gh_Sca012883G01	LNC_003439	lincRNA	Gh_Sca012883G01	0.990526	30	down
LNC_003439-Gh_D13G0303	LNC_003439	lincRNA	Gh_D13G0303	0.951273	30	down
LNC_003439-Gh_A02G0694	LNC_003439	lincRNA	Gh_A02G0694	0.984958	30	down
LNC_003439-Gh_D07G1264	LNC_003439	lincRNA	Gh_D07G1264	0.958645	30	down
LNC_009838-Gh_D08G1902	LNC_009838	lincRNA	Gh_D08G1902	0.953943	30	down
LNC_009838-Gh_A11G0031	LNC_009838	lincRNA	Gh_A11G0031	0.958185	30	down
LNC_009838-Gh_D12G1024	LNC_009838	lincRNA	Gh_D12G1024	0.964583	30	down
LNC_009838-Gh_D13G0793	LNC_009838	lincRNA	Gh_D13G0793	0.954941	30	down
LNC_009838-Gh_A03G0396	LNC_009838	lincRNA	Gh_A03G0396	0.956753	30	down
LNC_009838-Gh_A02G0242	LNC_009838	lincRNA	Gh_A02G0242	0.962439	30	down
LNC_009838-Gh_A05G0073	LNC_009838	lincRNA	Gh_A05G0073	0.971465	30	down
LNC_009838-Gh_D06G0041	LNC_009838	lincRNA	Gh_D06G0041	0.953861	30	down
LNC_009838-Gh_D02G0891	LNC_009838	lincRNA	Gh_D02G0891	0.954298	30	down
LNC_009838-Gh_A09G1877	LNC_009838	lincRNA	Gh_A09G1877	0.951236	30	down
LNC_009838-Gh_A13G2057	LNC_009838	lincRNA	Gh_A13G2057	0.953153	30	down
LNC_009838-Gh_A09G1878	LNC_009838	lincRNA	Gh_A09G1878	0.961136	30	down
LNC_009838-Gh_D03G0109	LNC_009838	lincRNA	Gh_D03G0109	0.967547	30	down
LNC_009838-Gh_A02G0805	LNC_009838	lincRNA	Gh_A02G0805	0.96506	30	down
LNC_009838-Gh_A05G0205	LNC_009838	lincRNA	Gh_A05G0205	0.96841	30	down
LNC_009838-Gh_A13G0197	LNC_009838	lincRNA	Gh_A13G0197	0.952963	30	down
LNC_009838-Gh_A13G1684	LNC_009838	lincRNA	Gh_A13G1684	0.954156	30	down
LNC_009838-Gh_D13G0211	LNC_009838	lincRNA	Gh_D13G0211	0.957323	30	down
LNC_009838-Gh_D09G1983	LNC_009838	lincRNA	Gh_D09G1983	0.966412	30	down
LNC_009838-Gh_A11G1320	LNC_009838	lincRNA	Gh_A11G1320	0.952034	30	down
LNC_009838-Gh_D01G2080	LNC_009838	lincRNA	Gh_D01G2080	0.958815	30	down
LNC_009838-Gh_D03G1443	LNC_009838	lincRNA	Gh_D03G1443	0.95153	30	down
LNC_009838-Gh_D01G0733	LNC_009838	lincRNA	Gh_D01G0733	0.96053	30	down
LNC_009838-Gh_D07G1197	LNC_009838	lincRNA	Gh_D07G1197	0.963073	30	down
LNC_009838-Gh_A05G1452	LNC_009838	lincRNA	Gh_A05G1452	0.963088	30	down
LNC_009838-Gh_D02G0311	LNC_009838	lincRNA	Gh_D02G0311	0.953429	30	down
LNC_009838-Gh_D13G2458	LNC_009838	lincRNA	Gh_D13G2458	0.952651	30	down
LNC_009838-Gh_A08G1118	LNC_009838	lincRNA	Gh_A08G1118	0.957999	30	down
LNC_009838-Gh_D08G0319	LNC_009838	lincRNA	Gh_D08G0319	0.954207	30	down
LNC_009838-Gh_D10G2041	LNC_009838	lincRNA	Gh_D10G2041	0.950962	30	down
LNC_009838-Gh_D12G1131	LNC_009838	lincRNA	Gh_D12G1131	0.957045	30	down
LNC_010292-Gh_A03G0347	LNC_010292	lincRNA	Gh_A03G0347	0.956102	30	down
LNC_010292-Gh_A08G0195	LNC_010292	lincRNA	Gh_A08G0195	0.952454	30	down
LNC_010292-Gh_D02G2280	LNC_010292	lincRNA	Gh_D02G2280	0.964079	30	down
LNC_010292-Gh_A11G1178	LNC_010292	lincRNA	Gh_A11G1178	0.9753	30	down
LNC_010292-Gh_A01G0565	LNC_010292	lincRNA	Gh_A01G0565	0.994626	30	down
LNC_010292-Gh_A07G2019	LNC_010292	lincRNA	Gh_A07G2019	0.962569	30	down
LNC_010292-Gh_D10G1915	LNC_010292	lincRNA	Gh_D10G1915	0.990779	30	down
LNC_010292-Gh_A11G0599	LNC_010292	lincRNA	Gh_A11G0599	0.957401	30	down
LNC_004724-Gh_A03G0347	LNC_004724	lincRNA	Gh_A03G0347	0.96221	30	down
LNC_004724-Gh_A08G0195	LNC_004724	lincRNA	Gh_A08G0195	0.954367	30	down
LNC_004724-Gh_D02G2280	LNC_004724	lincRNA	Gh_D02G2280	0.956382	30	down
LNC_004724-Gh_A11G1178	LNC_004724	lincRNA	Gh_A11G1178	0.969746	30	down
LNC_004724-Gh_A01G0565	LNC_004724	lincRNA	Gh_A01G0565	0.998537	30	down
LNC_004724-Gh_D02G1270	LNC_004724	lincRNA	Gh_D02G1270	0.953236	30	down
LNC_004724-Gh_A07G2019	LNC_004724	lincRNA	Gh_A07G2019	0.968111	30	down
LNC_004724-Gh_D10G1915	LNC_004724	lincRNA	Gh_D10G1915	0.994636	30	down
LNC_004724-Gh_A11G0599	LNC_004724	lincRNA	Gh_A11G0599	0.954508	30	down
LNC_004010-Gh_A01G0565	LNC_004010	lincRNA	Gh_A01G0565	0.983655	30	down
LNC_004010-Gh_A07G2019	LNC_004010	lincRNA	Gh_A07G2019	0.952855	30	down
LNC_004010-Gh_D10G1915	LNC_004010	lincRNA	Gh_D10G1915	0.978671	30	down
LNC_004343-Gh_A11G0727	LNC_004343	lincRNA	Gh_A11G0727	0.960263	30	down
LNC_004343-Gh_A10G1075	LNC_004343	lincRNA	Gh_A10G1075	0.952982	30	down
LNC_004343-Gh_D07G0144	LNC_004343	lincRNA	Gh_D07G0144	0.968444	30	down
LNC_010591-Gh_A13G0998	LNC_010591	lincRNA	Gh_A13G0998	0.960522	30	down
LNC_003740-Gh_D11G1063	LNC_003740	lincRNA	Gh_D11G1063	0.950925	30	down
LNC_004197-Gh_D09G0521	LNC_004197	lincRNA	Gh_D09G0521	0.9723	30	down
LNC_004197-Gh_D11G0029	LNC_004197	lincRNA	Gh_D11G0029	0.974419	30	down
LNC_004197-Gh_A13G1684	LNC_004197	lincRNA	Gh_A13G1684	0.971969	30	down
LNC_004197-Gh_A11G1320	LNC_004197	lincRNA	Gh_A11G1320	0.967206	30	down
LNC_004197-Gh_D03G1145	LNC_004197	lincRNA	Gh_D03G1145	0.963089	30	down
LNC_004197-Gh_D03G1443	LNC_004197	lincRNA	Gh_D03G1443	0.972097	30	down
LNC_004197-Gh_A02G0805	LNC_004197	lincRNA	Gh_A02G0805	0.983963	30	down
LNC_004197-Gh_D07G1197	LNC_004197	lincRNA	Gh_D07G1197	0.959591	30	down
LNC_004197-Gh_D02G0311	LNC_004197	lincRNA	Gh_D02G0311	0.964399	30	down
LNC_004197-Gh_D08G0319	LNC_004197	lincRNA	Gh_D08G0319	0.977503	30	down
LNC_004197-Gh_A13G1945	LNC_004197	lincRNA	Gh_A13G1945	0.968503	30	down
LNC_004197-Gh_A09G1877	LNC_004197	lincRNA	Gh_A09G1877	0.971897	30	down
LNC_004197-Gh_A09G1878	LNC_004197	lincRNA	Gh_A09G1878	0.978543	30	down
LNC_004197-Gh_D02G2405	LNC_004197	lincRNA	Gh_D02G2405	0.976355	30	down
LNC_004197-Gh_D01G2080	LNC_004197	lincRNA	Gh_D01G2080	0.956833	30	down
LNC_004197-Gh_A04G1172	LNC_004197	lincRNA	Gh_A04G1172	0.973717	30	down
LNC_004197-Gh_D03G0109	LNC_004197	lincRNA	Gh_D03G0109	0.951793	30	down
LNC_004197-Gh_D11G1187	LNC_004197	lincRNA	Gh_D11G1187	0.952489	30	down
LNC_004197-Gh_D10G1925	LNC_004197	lincRNA	Gh_D10G1925	0.965078	30	down
LNC_004197-Gh_D13G2458	LNC_004197	lincRNA	Gh_D13G2458	0.950676	30	down
LNC_004197-Gh_A02G0242	LNC_004197	lincRNA	Gh_A02G0242	0.971565	30	down
LNC_004197-Gh_A09G0191	LNC_004197	lincRNA	Gh_A09G0191	0.956936	30	down
LNC_004197-Gh_D13G2513	LNC_004197	lincRNA	Gh_D13G2513	0.956342	30	down
LNC_004197-Gh_A12G1558	LNC_004197	lincRNA	Gh_A12G1558	0.969563	30	down
LNC_004197-Gh_D09G2301	LNC_004197	lincRNA	Gh_D09G2301	0.965977	30	down
LNC_004197-Gh_A13G2057	LNC_004197	lincRNA	Gh_A13G2057	0.969697	30	down
LNC_004197-Gh_D09G1983	LNC_004197	lincRNA	Gh_D09G1983	0.977853	30	down
LNC_004197-Gh_D05G0805	LNC_004197	lincRNA	Gh_D05G0805	0.975036	30	down
LNC_004197-Gh_D12G1131	LNC_004197	lincRNA	Gh_D12G1131	0.974713	30	down
LNC_004197-Gh_D13G0793	LNC_004197	lincRNA	Gh_D13G0793	0.965632	30	down
LNC_004197-Gh_A13G1862	LNC_004197	lincRNA	Gh_A13G1862	0.953918	30	down
LNC_004197-Gh_A02G0328	LNC_004197	lincRNA	Gh_A02G0328	0.955044	30	down
LNC_004197-Gh_D06G0041	LNC_004197	lincRNA	Gh_D06G0041	0.967027	30	down
LNC_004197-Gh_D12G1686	LNC_004197	lincRNA	Gh_D12G1686	0.975757	30	down
LNC_004197-Gh_D07G1369	LNC_004197	lincRNA	Gh_D07G1369	0.958024	30	down
LNC_004197-Gh_D10G1111	LNC_004197	lincRNA	Gh_D10G1111	0.96189	30	down
LNC_004197-Gh_D13G0211	LNC_004197	lincRNA	Gh_D13G0211	0.973874	30	down
LNC_004197-Gh_A11G0031	LNC_004197	lincRNA	Gh_A11G0031	0.972812	30	down
LNC_004197-Gh_A05G1452	LNC_004197	lincRNA	Gh_A05G1452	0.984026	30	down
LNC_005582-Gh_A03G0347	LNC_005582	lincRNA	Gh_A03G0347	0.961373	30	down
LNC_005582-Gh_A08G0195	LNC_005582	lincRNA	Gh_A08G0195	0.953551	30	down
LNC_005582-Gh_D02G2280	LNC_005582	lincRNA	Gh_D02G2280	0.957333	30	down
LNC_005582-Gh_A11G1178	LNC_005582	lincRNA	Gh_A11G1178	0.969078	30	down
LNC_005582-Gh_A01G0565	LNC_005582	lincRNA	Gh_A01G0565	0.998413	30	down
LNC_005582-Gh_D02G1270	LNC_005582	lincRNA	Gh_D02G1270	0.952881	30	down
LNC_005582-Gh_A07G2019	LNC_005582	lincRNA	Gh_A07G2019	0.968195	30	down
LNC_005582-Gh_D10G1915	LNC_005582	lincRNA	Gh_D10G1915	0.994237	30	down
LNC_005582-Gh_A11G0599	LNC_005582	lincRNA	Gh_A11G0599	0.953724	30	down
LNC_001889-Gh_A01G0871	LNC_001889	lncNAT	Gh_A01G0871	0.975804	30	down
LNC_001889-Gh_A11G0727	LNC_001889	lncNAT	Gh_A11G0727	0.954078	30	down
LNC_001889-Gh_Sca012883G01	LNC_001889	lncNAT	Gh_Sca012883G01	0.966198	30	down
LNC_006524-Gh_A11G0727	LNC_006524	lncNAT	Gh_A11G0727	0.957877	30	down
LNC_006524-Gh_Sca012883G01	LNC_006524	lncNAT	Gh_Sca012883G01	0.986284	30	down
LNC_010115-Gh_D06G1866	LNC_010115	lincRNA	Gh_D06G1866	0.951053	30	down
LNC_010115-Gh_A07G0438	LNC_010115	lincRNA	Gh_A07G0438	0.976015	30	down
LNC_010115-Gh_D11G1618	LNC_010115	lincRNA	Gh_D11G1618	0.964682	30	down
LNC_010115-Gh_D09G1498	LNC_010115	lincRNA	Gh_D09G1498	0.954829	30	down
LNC_010115-Gh_D13G0680	LNC_010115	lincRNA	Gh_D13G0680	0.957355	30	down
LNC_010115-Gh_D11G1306	LNC_010115	lincRNA	Gh_D11G1306	0.958238	30	down
LNC_010115-Gh_D10G1925	LNC_010115	lincRNA	Gh_D10G1925	0.955599	30	down
LNC_010115-Gh_A07G2348	LNC_010115	lincRNA	Gh_A07G2348	0.958425	30	down
LNC_010115-Gh_D02G0995	LNC_010115	lincRNA	Gh_D02G0995	0.955995	30	down
LNC_010115-Gh_A11G1751	LNC_010115	lincRNA	Gh_A11G1751	0.963493	30	down
LNC_010115-Gh_D11G0029	LNC_010115	lincRNA	Gh_D11G0029	0.958457	30	down
LNC_010115-Gh_A10G0120	LNC_010115	lincRNA	Gh_A10G0120	0.95189	30	down
LNC_010115-Gh_A06G0747	LNC_010115	lincRNA	Gh_A06G0747	0.960403	30	down
LNC_010115-Gh_D07G1895	LNC_010115	lincRNA	Gh_D07G1895	0.969779	30	down
LNC_010115-Gh_D07G0162	LNC_010115	lincRNA	Gh_D07G0162	0.969646	30	down
LNC_010115-Gh_D06G0151	LNC_010115	lincRNA	Gh_D06G0151	0.958904	30	down
LNC_010115-Gh_A02G1383	LNC_010115	lincRNA	Gh_A02G1383	0.953041	30	down
LNC_010115-Gh_A09G0524	LNC_010115	lincRNA	Gh_A09G0524	0.962905	30	down
LNC_010115-Gh_D09G2301	LNC_010115	lincRNA	Gh_D09G2301	0.971018	30	down
LNC_010115-Gh_A10G0470	LNC_010115	lincRNA	Gh_A10G0470	0.951968	30	down
LNC_010115-Gh_D11G1063	LNC_010115	lincRNA	Gh_D11G1063	0.951183	30	down
LNC_010115-Gh_A11G0850	LNC_010115	lincRNA	Gh_A11G0850	0.956838	30	down
LNC_010115-Gh_A07G1684	LNC_010115	lincRNA	Gh_A07G1684	0.973913	30	down
LNC_010115-Gh_D02G1751	LNC_010115	lincRNA	Gh_D02G1751	0.958968	30	down
LNC_010115-Gh_A09G0191	LNC_010115	lincRNA	Gh_A09G0191	0.97729	30	down
LNC_010115-Gh_A06G1085	LNC_010115	lincRNA	Gh_A06G1085	0.962117	30	down
LNC_010115-Gh_A02G0328	LNC_010115	lincRNA	Gh_A02G0328	0.966083	30	down
LNC_010115-Gh_D12G0713	LNC_010115	lincRNA	Gh_D12G0713	0.962094	30	down
LNC_010115-Gh_A13G0777	LNC_010115	lincRNA	Gh_A13G0777	0.963185	30	down
LNC_010322-Gh_A11G2267	LNC_010322	lincRNA	Gh_A11G2267	0.958134	30	down
LNC_010322-Gh_D11G1306	LNC_010322	lincRNA	Gh_D11G1306	0.954623	30	down
LNC_010322-Gh_D07G1895	LNC_010322	lincRNA	Gh_D07G1895	0.959684	30	down
LNC_010322-Gh_A09G1529	LNC_010322	lincRNA	Gh_A09G1529	0.963507	30	down
LNC_010322-Gh_D06G0151	LNC_010322	lincRNA	Gh_D06G0151	0.961641	30	down
LNC_010322-Gh_A10G0470	LNC_010322	lincRNA	Gh_A10G0470	0.96687	30	down
LNC_010322-Gh_D12G2419	LNC_010322	lincRNA	Gh_D12G2419	0.956732	30	down
LNC_010322-Gh_D09G1498	LNC_010322	lincRNA	Gh_D09G1498	0.95757	30	down
LNC_011667-Gh_A11G2938	LNC_011667	lincRNA	Gh_A11G2938	0.960215	35	up
LNC_005877-Gh_D10G1543	LNC_005877	lincRNA	Gh_D10G1543	0.951253	35	up
LNC_003130-Gh_D06G1046	LNC_003130	lincRNA	Gh_D06G1046	0.950945	35	down
LNC_003130-Gh_A12G2684	LNC_003130	lincRNA	Gh_A12G2684	0.990656	35	down
LNC_003130-Gh_D10G0384	LNC_003130	lincRNA	Gh_D10G0384	0.975464	35	down
LNC_003130-Gh_D01G1828	LNC_003130	lincRNA	Gh_D01G1828	0.971317	35	down
LNC_003130-Gh_D10G1477	LNC_003130	lincRNA	Gh_D10G1477	0.964433	35	down
LNC_003130-Gh_D10G1162	LNC_003130	lincRNA	Gh_D10G1162	0.954054	35	down
LNC_003130-Gh_D12G2520	LNC_003130	lincRNA	Gh_D12G2520	0.965484	35	down
LNC_003130-Gh_D04G0341	LNC_003130	lincRNA	Gh_D04G0341	0.955545	35	down
LNC_003130-Gh_D10G0437	LNC_003130	lincRNA	Gh_D10G0437	0.952302	35	down
LNC_003130-Gh_A13G0110	LNC_003130	lincRNA	Gh_A13G0110	0.95985	35	down
LNC_001198-Gh_A07G1696	LNC_001198	lincRNA	Gh_A07G1696	0.96521	35	down
LNC_005738-Gh_A06G0384	LNC_005738	lncNAT	Gh_A06G0384	0.96717	35	down
LNC_005738-Gh_A12G2515	LNC_005738	lncNAT	Gh_A12G2515	0.967274	35	down
LNC_012420-Gh_D10G1162	LNC_012420	lincRNA	Gh_D10G1162	0.971676	35	down
LNC_012420-Gh_A12G2684	LNC_012420	lincRNA	Gh_A12G2684	0.965578	35	down
LNC_012420-Gh_A10G1979	LNC_012420	lincRNA	Gh_A10G1979	0.952744	35	down
LNC_012420-Gh_D04G0341	LNC_012420	lincRNA	Gh_D04G0341	0.955617	35	down
LNC_012420-Gh_D10G0384	LNC_012420	lincRNA	Gh_D10G0384	0.960849	35	down
LNC_012420-Gh_D10G2285	LNC_012420	lincRNA	Gh_D10G2285	0.962738	35	down
LNC_012420-Gh_A06G1393	LNC_012420	lincRNA	Gh_A06G1393	0.969141	35	down
LNC_012420-Gh_D06G0711	LNC_012420	lincRNA	Gh_D06G0711	0.961789	35	down
LNC_012420-Gh_A13G0110	LNC_012420	lincRNA	Gh_A13G0110	0.973618	35	down
LNC_012420-Gh_D11G1469	LNC_012420	lincRNA	Gh_D11G1469	0.981622	35	down
LNC_012420-Gh_A08G1803	LNC_012420	lincRNA	Gh_A08G1803	0.957877	35	down
LNC_012420-Gh_D01G1828	LNC_012420	lincRNA	Gh_D01G1828	0.953891	35	down
LNC_012420-Gh_D12G2520	LNC_012420	lincRNA	Gh_D12G2520	0.982447	35	down
LNC_012420-Gh_D10G1477	LNC_012420	lincRNA	Gh_D10G1477	0.976867	35	down
LNC_001874-Gh_D08G0448	LNC_001874	lincRNA	Gh_D08G0448	0.953211	35	down
LNC_001866-Gh_D04G0543	LNC_001866	lincRNA	Gh_D04G0543	0.951846	35	down
LNC_001866-Gh_A08G1803	LNC_001866	lincRNA	Gh_A08G1803	0.960942	35	down
LNC_001866-Gh_A10G0774	LNC_001866	lincRNA	Gh_A10G0774	0.960385	35	down
LNC_001866-Gh_A07G0298	LNC_001866	lincRNA	Gh_A07G0298	0.96222	35	down
LNC_001866-Gh_A06G0707	LNC_001866	lincRNA	Gh_A06G0707	0.953934	35	down
LNC_001866-Gh_A09G2094	LNC_001866	lincRNA	Gh_A09G2094	0.958896	35	down
LNC_001866-Gh_D10G2285	LNC_001866	lincRNA	Gh_D10G2285	0.974135	35	down
LNC_001866-Gh_A10G1979	LNC_001866	lincRNA	Gh_A10G1979	0.960856	35	down
LNC_010696-Gh_A05G2500	LNC_010696	lincRNA	Gh_A05G2500	0.958968	35	down
LNC_010696-Gh_D05G3595	LNC_010696	lincRNA	Gh_D05G3595	0.987147	35	down
LNC_007613-Gh_D10G1162	LNC_007613	lincRNA	Gh_D10G1162	0.974765	35	down
LNC_007613-Gh_A12G2684	LNC_007613	lincRNA	Gh_A12G2684	0.974691	35	down
LNC_007613-Gh_D04G0341	LNC_007613	lincRNA	Gh_D04G0341	0.950212	35	down
LNC_007613-Gh_D10G0384	LNC_007613	lincRNA	Gh_D10G0384	0.987764	35	down
LNC_007613-Gh_D10G2285	LNC_007613	lincRNA	Gh_D10G2285	0.952219	35	down
LNC_007613-Gh_D10G1477	LNC_007613	lincRNA	Gh_D10G1477	0.983703	35	down
LNC_007613-Gh_A06G1393	LNC_007613	lincRNA	Gh_A06G1393	0.96259	35	down
LNC_007613-Gh_D13G0369	LNC_007613	lincRNA	Gh_D13G0369	0.961237	35	down
LNC_007613-Gh_A13G0110	LNC_007613	lincRNA	Gh_A13G0110	0.971747	35	down
LNC_007613-Gh_D11G1469	LNC_007613	lincRNA	Gh_D11G1469	0.988043	35	down
LNC_007613-Gh_A06G0707	LNC_007613	lincRNA	Gh_A06G0707	0.956534	35	down
LNC_007613-Gh_A08G1803	LNC_007613	lincRNA	Gh_A08G1803	0.950654	35	down
LNC_007613-Gh_D01G1828	LNC_007613	lincRNA	Gh_D01G1828	0.960081	35	down
LNC_007613-Gh_D12G2520	LNC_007613	lincRNA	Gh_D12G2520	0.977545	35	down
LNC_000426-Gh_A08G0957	LNC_000426	lincRNA	Gh_A08G0957	0.966441	0, 30	up, up
LNC_003677-Gh_A13G2133	LNC_003677	lncNAT	Gh_A13G2133	0.967143	0, 5	down, up
LNC_003677-Gh_D06G0592	LNC_003677	lncNAT	Gh_D06G0592	0.967311	0, 5	down, up
LNC_003677-Gh_D07G0360	LNC_003677	lncNAT	Gh_D07G0360	0.968103	0, 5	down, up
LNC_003677-Gh_D13G0720	LNC_003677	lncNAT	Gh_D13G0720	0.963553	0, 5	down, up
LNC_010043-Gh_A08G2449	LNC_010043	lincRNA	Gh_A08G2449	0.965118	5, 10	down, down
LNC_010043-Gh_D08G2765	LNC_010043	lincRNA	Gh_D08G2765	0.957725	5, 10	down, down
LNC_005490-Gh_A13G0076	LNC_005490	lincRNA	Gh_A13G0076	0.953828	5, 25	down, down
LNC_011431-Gh_Sca189399G01	LNC_011431	lincRNA	Gh_Sca189399G01	0.95097	5, 25, 30	down, down, down
LNC_001074-Gh_D13G1813	LNC_001074	lncNAT	Gh_D13G1813	0.96988	15, 30	up, up
LNC_001731-Gh_A11G1257	LNC_001731	lincRNA	Gh_A11G1257	0.952973	20, 25	up, up
LNC_004975-Gh_A03G1623	LNC_004975	lincRNA	Gh_A03G1623	0.961926	20, 25	up, up
LNC_006595-Gh_A03G0908	LNC_006595	lincRNA	Gh_A03G0908	0.958502	20, 25	up, up
LNC_011723-Gh_A11G1257	LNC_011723	lincRNA	Gh_A11G1257	0.962033	20, 25	up, up
LNC_004197-Gh_D01G0733	LNC_004197	lincRNA	Gh_D01G0733	0.968554	20, 30	down, down
LNC_003130-Gh_A05G3954	LNC_003130	lincRNA	Gh_A05G3954	0.970172	20, 35	down, down
LNC_012420-Gh_A05G3954	LNC_012420	lincRNA	Gh_A05G3954	0.959641	20, 35	down, down
LNC_003130-Gh_D11G1469	LNC_003130	lincRNA	Gh_D11G1469	0.977151	25, 35	down, down

## Sheet: co-lo
lncRNA-mRNA pair	Chromosome	lncRNA_id	lncRNA_type	lncRNA_start	lncRNA_end	lncRNA_strand	mRNA_id	mRNA_start	mRNA_end	mRNA_strand	Distance	Location	DE_point (DPA)	lncRNA-mRNA DE_status (up or down)
LNC_000696-Gh_A02G1442	A02	LNC_000696	lincRNA	80393874	80395469	-	Gh_A02G1442	80322836	80323176	+	70698	downstream	0	up-down
LNC_008347-Gh_D11G2469	D11	LNC_008347	lincRNA	50292866	50299280	+	Gh_D11G2469	50253491	50255114	-	37752	upstream	0	up-down
LNC_005089-Gh_A13G1573	A13	LNC_005089	lincRNA	74638080	74638417	+	Gh_A13G1573	74594100	74600768	+	37312	downstream	0	up-down
LNC_002962-Gh_A08G0457	A08	LNC_002962	lincRNA	6231382	6232007	-	Gh_A08G0457	6191571	6192363	+	39019	downstream	0	down-up
LNC_009777-Gh_A06G1948	scaffold1316_A06	LNC_009777	lincRNA	1406	2144	+	Gh_A06G1948	20856	22010	-	18712	downstream	5	up-down
LNC_000927-Gh_A03G0151	A03	LNC_000927	lincRNA	2351991	2352644	-	Gh_A03G0151	2293228	2293529	+	58462	downstream	5	up-down
LNC_011992-Gh_D06G2319	scaffold4092_D06	LNC_011992	lincRNA	68251	71720	+	Gh_D06G2319	122141	124214	+	50421	upstream	10	up-up
LNC_000927-Gh_A03G0154	A03	LNC_000927	lincRNA	2351991	2352644	-	Gh_A03G0154	2327953	2328274	+	23717	downstream	10	down-down
LNC_007481-Gh_D08G0143	D08	LNC_007481	lincRNA	1377817	1378562	-	Gh_D08G0143	1296803	1300599	-	77218	upstream	10	down-down
LNC_005101-Gh_A13G1873	A13	LNC_005101	lincRNA	78374275	78374753	+	Gh_A13G1873	78369202	78371860	+	2415	downstream	15	up-up
LNC_002658-Gh_A07G1585	A07	LNC_002658	lincRNA	61979091	61979899	-	Gh_A07G1585	61958092	61960728	+	18363	downstream	15	up-up
LNC_008233-Gh_D11G0823	D11	LNC_008233	lincRNA	7070169	7071249	+	Gh_D11G0823	7072815	7073886	+	1566	upstream	15	up-up
LNC_008233-Gh_D11G0817	D11	LNC_008233	lincRNA	7070169	7071249	+	Gh_D11G0817	7001001	7002164	+	68005	downstream	15	up-up
LNC_002664-Gh_A07G1684	A07	LNC_002664	lincRNA	68214856	68216237	-	Gh_A07G1684	68278682	68280499	+	62445	upstream	15	down-up
LNC_005840-Gh_D02G1527	D02	LNC_005840	lincRNA	53095682	53096124	-	Gh_D02G1527	52995264	52999488	-	96194	upstream	15	down-up
LNC_001709-Gh_A05G2105	A05	LNC_001709	lincRNA	23822311	23823454	-	Gh_A05G2105	23826689	23828876	-	3235	downstream	15	up-down
LNC_011723-Gh_A13G2235	scaffold3564_A13	LNC_011723	lincRNA	350796	352405	+	Gh_A13G2235	341525	342874	+	7922	downstream	20	up-up
LNC_002653-Gh_A07G1502	A07	LNC_002653	lincRNA	47557707	47558034	-	Gh_A07G1502	47533380	47534412	+	23295	downstream	20	up-down
LNC_000670-Gh_A02G1258	A02	LNC_000670	lincRNA	74360280	74375723	-	Gh_A02G1258	74414237	74415349	+	38514	upstream	20	down-up
LNC_000672-Gh_A02G1258	A02	LNC_000672	lincRNA	74373729	74375728	-	Gh_A02G1258	74414237	74415349	+	38509	upstream	20	down-up
LNC_002955-Gh_A08G0374	A08	LNC_002955	lincRNA	4743852	4744882	-	Gh_A08G0374	4781357	4783154	+	36475	upstream	20	up-down
LNC_000669-Gh_A02G1258	A02	LNC_000669	lincRNA	74360280	74375579	-	Gh_A02G1258	74414237	74415349	+	38658	upstream	20	down-up
LNC_012423-Gh_Sca056802G01	scaffold56802	LNC_012423	lncNAT	52	763	+	Gh_Sca056802G01	235	556	-	-321	antisense	25	up-up
LNC_000034-Gh_A01G0648	A01	LNC_000034	lncNAT	11727009	11729697	+	Gh_A01G0648	11738814	11739477	+	9117	upstream	25	up-up
LNC_002400-Gh_A07G1315	A07	LNC_002400	lncNAT	32224422	32229411	+	Gh_A07G1315	32214109	32214651	+	9771	downstream	25	up-down
LNC_005960-Gh_D03G1116	D03	LNC_005960	lncNAT	37098872	37108072	+	Gh_D03G1116	37062418	37065343	+	33529	downstream	25	up-up
LNC_010918-Gh_A09G2294	scaffold2283_A09	LNC_010918	lincRNA	54640	55054	-	Gh_A09G2294	60533	60794	-	5479	downstream	25	up-up
LNC_010918-Gh_A09G2295	scaffold2283_A09	LNC_010918	lincRNA	54640	55054	-	Gh_A09G2295	61924	62215	-	6870	downstream	25	up-up
LNC_002932-Gh_A08G0108	A08	LNC_002932	lincRNA	914340	914553	-	Gh_A08G0108	921933	922311	+	7380	upstream	25	down-down
LNC_002932-Gh_A08G0106	A08	LNC_002932	lincRNA	914340	914553	-	Gh_A08G0106	897795	898770	-	15570	upstream	25	down-up
LNC_010951-Gh_A09G2466	scaffold2309_A09	LNC_010951	lincRNA	42486	42861	-	Gh_A09G2466	24868	25375	+	17111	downstream	25	down-up
LNC_006531-Gh_D05G0950	D05	LNC_006531	lincRNA	7965399	7967055	-	Gh_D05G0950	7947017	7947300	-	18099	upstream	25	up-down
LNC_005396-Gh_D01G2050	D01	LNC_005396	lincRNA	59554350	59555132	+	Gh_D01G2050	59533850	59535862	-	18488	upstream	25	up-up
LNC_002976-Gh_A08G0624	A08	LNC_002976	lincRNA	11635832	11646910	-	Gh_A08G0624	11607854	11608103	-	27729	upstream	25	down-down
LNC_004015-Gh_A11G1212	A11	LNC_004015	lincRNA	15080709	15081227	+	Gh_A11G1212	15046187	15047776	-	32933	upstream	25	up-down
LNC_010951-Gh_A09G2461	scaffold2309_A09	LNC_010951	lincRNA	42486	42861	-	Gh_A09G2461	7452	8949	+	33537	downstream	25	down-down
LNC_001016-Gh_A03G0725	A03	LNC_001016	lincRNA	30421276	30422177	-	Gh_A03G0725	30384041	30384509	+	36767	downstream	25	up-up
LNC_000794-Gh_A03G0725	A03	LNC_000794	lincRNA	30421276	30422217	+	Gh_A03G0725	30384041	30384509	+	36767	downstream	25	up-up
LNC_007585-Gh_D08G1892	D08	LNC_007585	lincRNA	56626702	56631628	-	Gh_D08G1892	56673067	56674643	+	41439	upstream	25	up-up
LNC_002393-Gh_A07G1254	A07	LNC_002393	lincRNA	28908979	28912701	+	Gh_A07G1254	28857746	28861360	-	47619	upstream	25	up-up
LNC_001361-Gh_A04G0983	A04	LNC_001361	lincRNA	59490624	59491829	-	Gh_A04G0983	59539473	59540643	-	47644	downstream	25	down-up
LNC_005586-Gh_D02G0584	D02	LNC_005586	lincRNA	8024758	8025793	+	Gh_D02G0584	7972112	7972403	+	52355	downstream	25	down-down
LNC_007845-Gh_D09G1314	D09	LNC_007845	lincRNA	40256476	40257120	-	Gh_D09G1314	40310827	40312256	-	53707	downstream	25	down-down
LNC_005498-Gh_D01G1202	D01	LNC_005498	lincRNA	28192449	28193115	-	Gh_D01G1202	28249161	28249359	-	56046	downstream	25	down-down
LNC_008211-Gh_D11G0306	D11	LNC_008211	lincRNA	2586976	2593928	+	Gh_D11G0306	2653526	2656326	-	59598	downstream	25	up-down
LNC_004032-Gh_A11G1460	A11	LNC_004032	lincRNA	20055237	20060278	+	Gh_A11G1460	20120741	20123430	+	60463	upstream	25	up-down
LNC_005687-Gh_D02G1767	D02	LNC_005687	lincRNA	60230088	60230781	+	Gh_D02G1767	60142542	60144477	-	85611	upstream	25	down-up
LNC_008900-Gh_D12G2072	D12	LNC_008900	lincRNA	53858244	53859560	-	Gh_D12G2072	53766877	53768644	-	89600	upstream	25	down-up
LNC_009232-Gh_D13G1632	D13	LNC_009232	lincRNA	49442509	49443327	-	Gh_D13G1632	49540087	49541885	-	96760	downstream	25	down-up
LNC_005875-Gh_D02G2381	D02	LNC_005875	lincRNA	67154078	67155169	-	Gh_D02G2381	67252340	67259610	+	97171	upstream	25	down-down
LNC_001889-Gh_A06G0238	A06	LNC_001889	lncNAT	2845232	2846585	+	Gh_A06G0238	2877211	2879288	-	30626	downstream	30	down-down
LNC_001889-Gh_A06G0233	A06	LNC_001889	lncNAT	2845232	2846585	+	Gh_A06G0233	2805359	2808902	+	36330	downstream	30	down-down
LNC_007289-Gh_D07G1895	D07	LNC_007289	lncNAT	46294589	46295910	-	Gh_D07G1895	46338652	46340179	+	42742	upstream	30	up-down
LNC_007475-Gh_D08G2596	D08	LNC_007475	lncNAT	65488042	65489710	+	Gh_D08G2596	65532647	65533733	-	42937	downstream	30	up-down
LNC_004889-Gh_A12G1772	A12	LNC_004889	lncNAT	79952863	79954717	-	Gh_A12G1772	80039572	80040112	+	84855	upstream	30	up-up
LNC_006666-Gh_D06G0344	D06	LNC_006666	lincRNA	4569812	4570042	+	Gh_D06G0344	4563994	4568962	-	850	upstream	30	up-up
LNC_004010-Gh_A11G1140	A11	LNC_004010	lincRNA	13466290	13466613	+	Gh_A11G1140	13460317	13461264	-	5026	upstream	30	down-down
LNC_012039-Gh_D08G2706	scaffold4255_D08	LNC_012039	lincRNA	173	1021	-	Gh_D08G2706	12717	13212	-	11696	downstream	30	down-down
LNC_005396-Gh_D01G2051	D01	LNC_005396	lincRNA	59554350	59555132	+	Gh_D01G2051	59539264	59542225	+	12125	downstream	30	up-down
LNC_004010-Gh_A11G1138	A11	LNC_004010	lincRNA	13466290	13466613	+	Gh_A11G1138	13450436	13451074	-	15216	upstream	30	down-down
LNC_008785-Gh_D12G2599	D12	LNC_008785	lincRNA	58859715	58860378	+	Gh_D12G2599	58840206	58843432	+	16283	downstream	30	up-up
LNC_008116-Gh_D10G1036	D10	LNC_008116	lincRNA	15463474	15472027	-	Gh_D10G1036	15440818	15444328	-	19146	upstream	30	up-up
LNC_003126-Gh_A08G2052	A08	LNC_003126	lincRNA	101686252	101686930	-	Gh_A08G2052	101706713	101707637	-	19783	downstream	30	up-down
LNC_006351-Gh_D05G1684	D05	LNC_006351	lincRNA	15164388	15164982	+	Gh_D05G1684	15100953	15133522	-	30866	upstream	30	up-down
LNC_002058-Gh_A06G0238	A06	LNC_002058	lincRNA	2935371	2936788	-	Gh_A06G0238	2877211	2879288	-	56083	upstream	30	up-down
LNC_008423-Gh_D11G0790	D11	LNC_008423	lincRNA	6858649	6860383	-	Gh_D11G0790	6793019	6798379	-	60270	upstream	30	down-down
LNC_003631-Gh_A10G1477	A10	LNC_003631	lincRNA	81069213	81069906	+	Gh_A10G1477	81143938	81144247	+	74032	upstream	30	up-up
LNC_004233-Gh_A11G2903	A11	LNC_004233	lincRNA	92883045	92883573	+	Gh_A11G2903	92958814	92961028	-	75241	downstream	30	up-up
LNC_006629-Gh_D05G3255	D05	LNC_006629	lincRNA	50886335	50886895	-	Gh_D05G3255	50970109	50971843	-	83214	downstream	30	down-up
LNC_002921-Gh_A08G2192	A08	LNC_002921	lincRNA	103039356	103042973	+	Gh_A08G2192	102945436	102947059	+	92297	downstream	30	down-down
LNC_000728-Gh_A03G0171	A03	LNC_000728	XLOC_004765	2639794	2640186	+	Gh_A03G0171	2570967	2573184	+	66610	downstream	35	up-up
LNC_001874-Gh_A05G3432	A05	LNC_001874	XLOC_012906	89386474	89387984	-	Gh_A05G3432	89341175	89341499	+	44975	downstream	35	down-down
LNC_002980-Gh_A08G0646	A08	LNC_002980	XLOC_019748	12609006	12609220	-	Gh_A08G0646	12628443	12629625	+	19223	upstream	35	up-up
LNC_003441-Gh_A09G1169	A09	LNC_003441	XLOC_022875	63145552	63147070	-	Gh_A09G1169	63207171	63209931	+	60101	upstream	35	down-down
LNC_008865-Gh_D12G1244	D12	LNC_008865	XLOC_068642	40376505	40378004	-	Gh_D12G1244	40467415	40470283	-	89411	downstream	35	down-up
LNC_007307-Gh_D08G0181	D08	LNC_007307	lncNAT	1684985	1685763	+	Gh_D08G0181	1681942	1682158	-	2827	upstream	10, 25	down-down, down-down
LNC_008211-Gh_D11G0298	D11	LNC_008211	lincRNA	2586976	2593928	+	Gh_D11G0298	2601713	2603130	-	7785	downstream	20, 25	up-up, up-up
LNC_004233-Gh_A11G2891	A11	LNC_004233	lincRNA	92883045	92883573	+	Gh_A11G2891	92845852	92849988	-	33057	upstream	30, 35	up-up, up-down
