# Supplementary material for: Novel insights into water-deficit-responsive mRNAs and lncRNAs during fiber development in Gossypium hirsutum
Source: BMC Plant Biol. 2022 Jan 3;22:6. doi: 10.1186/s12870-021-03382-y (PMC8722198; doi:10.1186/s12870-021-03382-y)
Supplement: Supplementary file 9 — Additional file 9: Table S9. GO enrichment analysis of DEGs-R. [file 12870_2021_3382_MOESM9_ESM.xlsx]

## Sheet: Sheet1
Table S9 GO enrichment analysis of DEGs-R
Class	GO Terms	GO ID	Enrichment Score	Corrected P-value (BH method)
Biological process	Cell wall organization or biogenesis	GO:0071554	3.75	0.0039
	Cell wall macromolecule metabolic process	GO:0044036	5.52	0.0296
Cellular component	DNA packaging complex	GO:0044815	4.96	0.0024
	Protein-DNA complex	GO:0032993	5.23	0.0024
	Nucleosome	GO:0000786	5.28	0.0044
	Chromatin	GO:0000785	4.32	0.0051
	Chromosomal part	GO:0044427	3.14	0.0397
Molecular function	Hydrolase activity	GO:0016787	1.5	0.0436
